# Supplementary material for: Impact of Fungal MAPK Pathway Targets on the Cell Wall
Source: J Fungi (Basel). 2018 Aug 9;4(3):93. doi: 10.3390/jof4030093 (PMC6162559; doi:10.3390/jof4030093)
Supplement: Supplementary file 1 [file jof-04-00093-s001.zip]

Archive with 4 entries (4 files):
- Table S1. AR041216_061616_WT copy 2.xlsx
- Table S2. AR041216_061616_STE_12 copy 2.xlsx
- Table S3. AR041216_061616_DIG_01 copy 2.xlsx
- Table S4. SF060616_061616_gelBLANK_01 copy.xlsx
