# Supplementary material for: Impact of Fungal MAPK Pathway Targets on the Cell Wall
Source: J Fungi (Basel). 2018 Aug 9;4(3):93. doi: 10.3390/jof4030093 (PMC6162559; doi:10.3390/jof4030093)
Supplement: Supplementary file 1 [file jof-04-00093-s001.zip › Table S1. AR041216_061616_WT copy 2.xlsx]

## Sheet: Sheet1
Accession (a)	Description	Score (b)	Coverage	# Proteins (c)	# Unique Peptides (d)	# Peptides (e)	# PSMs (f)	# AAs (g)	MW [kDa] (h)	calc. pI (i)
YBR020W	GAL1 SGDID:S000000224, Chr II from 279021-280607, Genome Release 64-2-1, Verified ORF, "Galactokinase; phosphorylates alpha-D-galactose to alpha-D-galactose-1-phosphate in the first step of galactose catabolism; expression regulated by Gal4p; GAL1 has a paralog, GAL3, that arose from the whole genome duplication"	657.101	59.66	1	26	28	173	528	57.9073	6.72705
	A2	Sequence	# PSMs	# Proteins	# Protein Groups	Protein Group Accessions	Modifications	ΔCn	q-Value	PEP	XCorr	Charge	MH+ [Da]	ΔM [ppm]	RT [min]	# Missed Cleavages
	High	VVEVTTAANVLAATYGVVLLSGK	70	1	1	YBR020W		0	0	9.953e-11	6.03471	2	2275.29	0.938362	93.3133	0
	High	YHNISTPWNGDIESGIER	10	1	1	YBR020W		0	0	5.426e-09	5.78938	3	2087.98	-1.40204	50.137	0
	High	ITDAELENAIIVSKPALGScLYEL	5	1	1	YBR020W	C20(Carbamidomethyl)	0	0	5.871e-07	5.25964	2	2619.36	-0.568829	81.2322	0
	High	QGFSVDDVAQSLNcSR	14	1	1	YBR020W	C14(Carbamidomethyl)	0	0	1.423e-09	5.10542	2	1782.81	-0.793893	46.451	0
	High	NHEISFVIANTLVVSNKFETAPTNYNLR	5	1	1	YBR020W		0	0	2.061e-06	4.90055	3	3191.65	0.201068	71.4488	1
	High	VLNEKNPSITLINADPK	2	1	1	YBR020W		0	0	4.402e-07	4.73173	3	1866.03	-1.12016	41.4034	1
	High	IcSIALSNGSYGSR	1	1	1	YBR020W	C2(Carbamidomethyl)	0	0	1.934e-06	4.42504	2	1484.71	-1.49419	35.5294	0
	High	KFDLPLDGSYVTIDPSVSDWSNYFK	6	1	1	YBR020W		0	0	9.657e-07	4.18121	3	2893.39	0.524012	84.693	1
	High	FISAYDAKPDFVAR	9	1	1	YBR020W		0	0	2.74e-07	4.14296	2	1599.82	-0.956501	42.0757	0
	High	EEFTRDYLTTSPVR	10	1	1	YBR020W		0	0	2.074e-05	4.0317	2	1713.84	-1.21984	39.684	1
	High	SHSEEVIVPEFNSSAK	5	1	1	YBR020W		0	0	1.039e-05	4.01305	2	1759.85	2.14332	39.6228	0
	High	MLVLVEESLANK	1	1	1	YBR020W		0	0	1.586e-06	3.90548	2	1345.74	0.566784	58.7939	0
	High	KQGFSVDDVAQSLNcSR	1	1	1	YBR020W	C15(Carbamidomethyl)	0	0	6.799e-07	3.78189	2	1910.9	-0.804189	38.5141	1
	High	NPSITLINADPK	2	1	1	YBR020W		0	0	7.924e-06	3.76257	2	1282.7	-1.5854	41.9108	0
	High	QFGALMNESQAScDK	2	1	1	YBR020W	C13(Carbamidomethyl)	0	0	1.587e-06	3.53083	2	1685.72	-1.7306	36.9362	0
	High	VKEALANEFYK	4	1	1	YBR020W		0	0	2.035e-05	3.4351	3	1311.69	-1.73022	32.8833	1
	High	FETAPTNYNLR	2	2	2	YBR020W;YDR009W		0	0	0.0007968	3.31161	2	1325.65	-0.641719	34.8534	0
	High	NHEISFVIANTLVVSNK	2	1	1	YBR020W		0	0	5.364e-05	3.25488	3	1885.02	0.580233	60.8901	0
	High	LTGAGWGGcTVHLVPGGPNGNIEK	2	1	1	YBR020W	C9(Carbamidomethyl)	0	0	0.0001177	3.18678	3	2391.19	-0.630242	49.2008	0
	High	DYLTTSPVR	5	1	1	YBR020W		0	0	0.00227	3.04619	2	1051.54	-0.545804	37.8206	0
	High	DFmNVYYAR	2	1	1	YBR020W	M3(Oxidation)	0	0	0.001299	3.01629	2	1194.52	-0.73914	37.8239	0
	High	mLVLVEESLANK	1	1	1	YBR020W	M1(Oxidation)	0	0	0.001397	2.99941	2	1361.73	-1.1739	49.7446	0
	High	LYEcScPEIDK	1	1	1	YBR020W	C4(Carbamidomethyl); C6(Carbamidomethyl)	0	0	3.918e-05	2.95881	2	1413.6	-1.94557	27.589	0
	High	cGLHVAHSFLK	1	1	1	YBR020W	C1(Carbamidomethyl)	0	0	0.0001831	2.94125	3	1268.66	-1.05117	28.6757	0
	High	QFGALmNESQAScDK	1	1	1	YBR020W	M6(Oxidation); C13(Carbamidomethyl)	0	0	1.29e-07	2.65036	2	1701.72	-0.519515	26.7805	0
	High	DFMNVYYAR	2	1	1	YBR020W		0	0	0.0006644	2.42392	2	1178.53	-1.33505	51.7948	0
	High	HVYSESLR	2	2	2	YBR020W;YDR009W		0	0	0.0003013	2.00655	2	990.499	-0.912724	14.3184	0
	High	mLVLVEESLANKK	1	1	1	YBR020W	M1(Oxidation)	0	0	5.236e-05	1.81083	3	1489.83	0.0246075	40.899	1
	High	EALANEFYK	1	1	1	YBR020W		0	0.001	0.00571	2.2051	2	1084.53	-1.51847	38.6135	0
	High	GNLRDFMNVYYAR	1	1	1	YBR020W		0	0.001	0.00711	2.08595	3	1618.77	-2.91385	51.763	1
	High	MLVLVEESLANKK	1	1	1	YBR020W		0	0.001	0.007518	1.15706	3	1473.83	-1.95517	49.1114	1
	High	QGFSVDDVAQSLNcSREEFTR	1	1	1	YBR020W	C14(Carbamidomethyl)	0	0.006	0.07125	1.55724	3	2445.1	-4.20012	55.865	1
YDR385W	EFT2 SGDID:S000002793, Chr IV from 1243230-1245758, Genome Release 64-2-1, Verified ORF, "Elongation factor 2 (EF-2), also encoded by EFT1; catalyzes ribosomal translocation during protein synthesis; contains diphthamide, the unique posttranslationally modified histidine residue specifically ADP-ribosylated by diphtheria toxin; EFT2 has a paralog, EFT1, that arose from the whole genome duplicatio…	614.626	63.66	1	40	40	183	842	93.2302	6.31592
	A2	Sequence	# PSMs	# Proteins	# Protein Groups	Protein Group Accessions	Modifications	ΔCn	q-Value	PEP	XCorr	Charge	MH+ [Da]	ΔM [ppm]	RT [min]	# Missed Cleavages
	High	FVEPIDDcPAGNIIGLVGIDQFLLK	8	1	1	YDR385W	C8(Carbamidomethyl)	0	0	2.052e-13	6.91936	3	2743.44	0.686369	98.7494	0
	High	AEQLYEGPADDANcIAIK	9	1	1	YDR385W	C14(Carbamidomethyl)	0	0	3.249e-09	5.73093	2	1977.92	0.104984	45.6458	0
	High	VTDGALVVVDTIEGVcVQTETVLR	46	1	1	YDR385W	C16(Carbamidomethyl)	0	0	1.62e-08	5.20854	3	2573.35	-0.0746592	98.2911	0
	High	IQEPVFLVEIQcPEQAVGGIYSVLNK	3	1	1	YDR385W	C12(Carbamidomethyl)	0	0	3.262e-07	5.19677	3	2930.54	1.21619	92.7982	0
	High	AYLPVNESFGFTGELR	6	1	1	YDR385W		0	0	4.113e-08	4.95419	2	1799.9	-0.374365	67.4659	0
	High	ETVESESSQTALSK	9	1	1	YDR385W		0	0	9.846e-07	4.898	2	1495.71	-0.866612	19.6953	0
	High	IWcFGPDGNGPNLVIDQTK	5	1	1	YDR385W	C3(Carbamidomethyl)	0	0	1.225e-07	4.75502	2	2131.03	-1.22533	67.83	0
	High	ALLELQVSKEDLYQTFAR	5	1	1	YDR385W		0	0	1.729e-07	4.71379	2	2124.13	-0.133193	67.1282	1
	High	WTNKDTDAEGKPLER	5	1	1	YDR385W		0	0	9.234e-07	4.5052	2	1759.86	-0.0180623	16.3563	1
	High	ATYAGFLLADPK	2	1	1	YDR385W		0	0	7.807e-06	4.42367	2	1266.67	-1.9449	57.2191	0
	High	AEPIDEEVSLAIENGIINPR	4	1	1	YDR385W		0	0	1.621e-06	4.35622	2	2179.12	-0.405065	69.7238	0
	High	GTVAFGSGLHGWAFTIR	6	1	1	YDR385W		0	0	1.039e-07	4.26283	2	1776.91	-1.76526	66.7035	0
	High	TDGNSFLINLIDSPGHVDFSSEVTAALR	4	1	1	YDR385W		0	0	0.000973	4.03059	3	2975.49	4.06226	90.3778	0
	High	ImADDYGWDVTDAR	3	1	1	YDR385W	M2(Oxidation)	0	0	5.784e-09	4.01298	2	1643.7	-0.944225	46.2179	0
	High	AFNMFILDPIFR	3	1	1	YDR385W		0	0	1.36e-05	3.79927	2	1483.78	1.04095	91.3455	0
	High	AFNmFILDPIFR	3	1	1	YDR385W	M4(Oxidation)	0	0	2.056e-06	3.79792	2	1499.77	-0.300404	80.1148	0
	High	KIWcFGPDGNGPNLVIDQTK	4	1	1	YDR385W	C4(Carbamidomethyl)	0	0	0.0004271	3.71755	3	2259.12	-0.702203	59.5394	1
	High	AGEIVLAAR	2	1	1	YDR385W		0	0	0.0001319	3.67434	2	899.531	-0.497102	29.2114	0
	High	FSVSPVVQVAVEVK	2	1	1	YDR385W		0	0	1.796e-08	3.66048	2	1487.85	-0.595785	61.1272	0
	High	GQVVSEEQRPGTPLFTVK	3	1	1	YDR385W		0	0	1.37e-07	3.54478	2	1972.05	-0.0299251	41.0787	0
	High	TVESVNVIVSTYADEVLGDVQVYPAR	5	1	1	YDR385W		0	0	1.088e-06	3.47103	3	2823.44	0.347634	95.5893	0
	High	TGTLTTSETAHNMK	2	1	1	YDR385W		0	0	1.292e-05	3.44081	2	1491.71	-0.0672663	14.2902	0
	High	RATYAGFLLADPK	1	1	1	YDR385W		0	0	4.521e-05	3.34094	3	1422.77	-0.70067	47.925	1
	High	QATGGQAFPQMVFDHWSTLGSDPLDPTSK	2	1	1	YDR385W		0	0	0.002903	3.31977	3	3118.46	1.13308	79.2608	0
	High	FLPAADALLEmIVLHLPSPVTAQAYR	2	1	1	YDR385W	M11(Oxidation)	0	0	1.073e-06	3.27884	3	2852.54	1.14201	100.032	0
	High	DSVVAAFQWATK	1	1	1	YDR385W		0	0	2.173e-05	3.25609	2	1322.67	-1.01029	64.5778	0
	High	AVQYLHEIKDSVVAAFQWATK	4	1	1	YDR385W		0	0	2.548e-05	3.00288	3	2404.27	0.573094	83.0149	1
	High	ALLELQVSK	2	1	1	YDR385W		0	0	7.058e-05	2.97416	2	1000.6	-1.42792	45.4838	0
	High	IMADDYGWDVTDAR	1	1	1	YDR385W		0	0	7.959e-07	2.94816	2	1627.7	-1.82768	51.5201	0
	High	STLTDSLVQR	4	1	1	YDR385W		0	0	2.05e-05	2.93232	2	1119.6	-2.47183	34.544	0
	High	IQEPVFLVEIQcPEQAVGGIYSVLNKK	2	1	1	YDR385W	C12(Carbamidomethyl)	0	0	0.003807	2.90348	3	3058.63	1.26526	88.4282	1
	High	DTDAEGKPLER	2	1	1	YDR385W		0	0	7.437e-06	2.75964	2	1230.6	-0.218192	11.6887	0
	High	EDLYQTFAR	3	1	1	YDR385W		0	0	5.634e-05	2.64678	2	1142.55	-1.00207	46.8183	0
	High	ADLmLYVSK	1	1	1	YDR385W	M4(Oxidation)	0	0	0.003221	2.59354	2	1055.54	-3.09334	38.9355	0
	High	FLPAADALLEMIVLHLPSPVTAQAYR	2	1	1	YDR385W		0	0	6.296e-05	2.38701	3	2836.54	0.539231	101.464	0
	High	LWGDSFFNPK	4	1	1	YDR385W		0	0	0.0001233	2.30336	2	1210.59	-0.934262	64.4866	0
	High	EGPIFGEEMR	1	1	1	YDR385W		0	0	0.00077	1.96392	2	1164.53	-0.745193	42.4498	0
	High	IQGPNYVPGK	2	1	1	YDR385W		0	0	0.002923	1.78254	2	1072.58	-0.864257	24.5648	0
	High	TGTLTTSETAHNmK	1	1	1	YDR385W	M13(Oxidation)	0	0	0.003599	1.7605	3	1507.7	-1.31776	9.77504	0
	High	QATGGQAFPQmVFDHWSTLGSDPLDPTSK	1	1	1	YDR385W	M11(Oxidation)	0	0.001	0.007164	3.84791	3	3134.45	-1.88483	66.7081	0
	High	IKPVVVINKVDR	3	1	1	YDR385W		0	0.001	0.01304	2.54089	2	1379.87	-1.43913	26.0964	1
	High	GDEKDLEGK	1	1	1	YDR385W		0	0.002	0.02761	2.06736	2	990.473	-1.2605	9.86007	1
	High	KDEIPVLLEK	2	1	1	YDR385W		0	0.004	0.0535	2.98683	2	1183.69	-1.37984	41.991	1
	High	LFTAImNFK	1	1	1	YDR385W	M6(Oxidation)	0	0.004	0.04747	1.9578	2	1100.58	-0.958328	50.4785	0
	High	ISPPVVAYR	1	1	1	YDR385W		0	0.009	0.1353	1.34946	2	1001.58	-1.11076	35.6866	0
YBR019C	GAL10 SGDID:S000000223, Chr II from 278352-276253, Genome Release 64-2-1, reverse complement, Verified ORF, "UDP-glucose-4-epimerase; catalyzes the interconversion of UDP-galactose and UDP-D-glucose in galactose metabolism; also catalyzes the conversion of alpha-D-glucose or alpha-D-galactose to their beta-anomers"	413.125	55.36	1	34	34	137	699	78.1463	5.97314
	A2	Sequence	# PSMs	# Proteins	# Protein Groups	Protein Group Accessions	Modifications	ΔCn	q-Value	PEP	XCorr	Charge	MH+ [Da]	ΔM [ppm]	RT [min]	# Missed Cleavages
	High	GHIAALQYLEAYNENEGLcR	4	1	1	YBR019C	C19(Carbamidomethyl)	0	0	3.216e-08	5.34314	3	2321.1	-0.232234	62.6972	0
	High	VNGQSVVLGYENEEGYLNPDSAYIGATIGR	1	1	1	YBR019C		0	0	5.109e-06	5.20518	3	3185.54	-0.961738	68.4196	0
	High	YAIENILNDLYNSDK	7	1	1	YBR019C		0	0	6.944e-09	5.17748	2	1784.87	0.0647423	82.2006	0
	High	FQATFANLGASIVDLK	10	1	1	YBR019C		0	0	1.106e-09	5.16484	2	1694.91	0.0124972	75.561	0
	High	FVFSSSATVYGDATR	7	1	1	YBR019C		0	0	1.71e-08	4.92293	2	1607.77	-1.59703	49.9426	0
	High	FPNmIPIPEEcPLGPTNPYGHTK	2	1	1	YBR019C	M4(Oxidation); C11(Carbamidomethyl)	0	0	1.08e-05	4.7817	3	2625.25	-0.141585	56.3989	0
	High	RAGDVLNLTAKPDR	6	1	1	YBR019C		0	0	9.334e-07	4.19212	3	1525.84	-1.81557	26.3418	1
	High	YFNPIGAHPSGLIGEDPLGIPNNLLPYMAQVAVGR	3	1	1	YBR019C		0	0	0.00047	4.05701	3	3690.91	1.21833	92.7919	0
	High	EIATFNSTKPTVLGPK	3	1	1	YBR019C		0	0	2.749e-07	3.99805	2	1702.94	0.176424	37.9252	0
	High	WTTENPFGYQLR	3	1	1	YBR019C		0	0	2.004e-06	3.88064	2	1511.73	-0.868723	59.7054	0
	High	YAIENILNDLYNSDKK	7	1	1	YBR019C		0	0	2.916e-05	3.83957	2	1912.97	0.507459	73.688	1
	High	HHIPFYEVDLcDR	3	1	1	YBR019C	C11(Carbamidomethyl)	0	0	5.175e-06	3.79171	3	1700.78	-1.82904	44.491	0
	High	DGTPIRDYIHVVDLAK	11	1	1	YBR019C		0	0	0.0009425	3.76881	3	1811.96	-1.16751	54.2728	1
	High	WQTELQVEDScK	2	1	1	YBR019C	C11(Carbamidomethyl)	0	0	1.527e-06	3.72969	2	1522.68	-0.269137	38.04	0
	High	GSTVFEVYHAFcK	1	1	1	YBR019C	C12(Carbamidomethyl)	0	0	4.216e-05	3.6954	2	1544.72	-0.877591	55.8098	0
	High	YFNPIGAHPSGLIGEDPLGIPNNLLPYmAQVAVGR	2	1	1	YBR019C	M28(Oxidation)	0	0	0.0006927	3.39621	3	3706.91	1.13589	81.6043	0
	High	AGDVLNLTAKPDR	9	1	1	YBR019C		0	0	0.002278	3.36634	2	1369.74	-2.33572	32.6488	0
	High	YYHNNILGTVVLLELmQQYNVSK	3	1	1	YBR019C	M16(Oxidation)	0	0	0.000358	3.36071	3	2755.42	1.66582	82.4712	0
	High	AVGESTQIPLR	3	1	1	YBR019C		0	0	1.645e-05	3.32933	2	1170.65	-0.120184	31.4876	0
	High	EKLYIFGDDYDSR	4	1	1	YBR019C		0	0	0.0003432	3.32224	3	1620.75	-1.51796	53.5423	1
	High	IDSVIHFAGLK	5	1	1	YBR019C		0	0	0.0002177	3.31624	2	1199.68	-0.873241	49.9844	0
	High	LYIFGDDYDSR	5	1	1	YBR019C		0	0	3.63e-06	3.276	2	1363.61	-1.2596	58.1234	0
	High	DYIHVVDLAK	4	1	1	YBR019C		0	0	0.001803	3.2663	2	1172.63	-1.15555	42.8207	0
	High	FPNMIPIPEEcPLGPTNPYGHTK	2	1	1	YBR019C	C11(Carbamidomethyl)	0	0	7.018e-08	3.16688	3	2609.25	-2.98018	64.3307	0
	High	FLGPIIQNPSK	2	1	1	YBR019C		0	0	0.0002296	3.11849	2	1213.69	-1.28607	44.8937	0
	High	YIDAINQENWK	4	1	1	YBR019C		0	0	1.005e-05	3.06739	2	1393.67	-0.855141	42.7019	0
	High	HHIPFYEVDLcDRK	2	1	1	YBR019C	C11(Carbamidomethyl)	0	0	3.151e-08	3.06068	3	1828.88	-1.73392	37.8316	1
	High	RFLGPIIQNPSK	1	1	1	YBR019C		0	0	0.001165	3.00588	3	1369.79	-2.11846	36.8934	1
	High	YYHNNILGTVVLLELMQQYNVSK	2	1	1	YBR019C		0	0	0.0005494	2.85822	3	2739.42	0.309487	91.2872	0
	High	ASGIDLPYK	5	1	1	YBR019C		0	0	0.000618	2.81277	2	963.513	-1.93914	38.1514	0
	High	LYIFGDDYDSRDGTPIR	5	1	1	YBR019C		0	0	2.433e-06	2.58214	3	2002.95	-1.26768	58.1251	1
	High	SWKFAILR	1	1	1	YBR019C		0	0	0.001104	2.36394	2	1020.6	-1.05266	66.2828	1
	High	FVTIGAGTR	2	1	1	YBR019C		0	0.002	0.02854	2.871	2	921.514	-1.63947	29.1257	0
	High	QGFAIEPGR	2	1	1	YBR019C		0	0.002	0.01785	2.06055	2	974.504	-1.60952	32.425	0
	High	EWNLGSGK	1	1	1	YBR019C		0	0.002	0.03111	1.98714	2	890.436	-0.763199	29.0158	0
	High	FSAEDMR	2	1	1	YBR019C		0	0.004	0.05262	1.26547	2	855.366	-1.16225	20.51	0
	High	WQTELQVEDScKDLWK	1	1	1	YBR019C	C11(Carbamidomethyl)	0	0.006	0.08293	1.98818	3	2064.97	-1.63907	53.177	1
YJL130C	URA2 SGDID:S000003666, Chr X from 172367-165723, Genome Release 64-2-1, reverse complement, Verified ORF, "Bifunctional carbamoylphosphate synthetase/aspartate transcarbamylase; catalyzes the first two enzymatic steps in the de novo biosynthesis of pyrimidines; both activities are subject to feedback inhibition by UTP"	368.114	35.64	1	65	67	128	2214	244.887	5.8335
	A2	Sequence	# PSMs	# Proteins	# Protein Groups	Protein Group Accessions	Modifications	ΔCn	q-Value	PEP	XCorr	Charge	MH+ [Da]	ΔM [ppm]	RT [min]	# Missed Cleavages
	High	HLGVVGEcNIQYALNPVSK	3	1	1	YJL130C	C8(Carbamidomethyl)	0	0	1.265e-09	5.00062	2	2098.07	-0.0317097	51.1862	0
	High	NDLESYLNQAVEVSR	3	1	1	YJL130C		0	0	8.597e-08	4.81381	2	1736.85	0.133082	66.977	0
	High	TADLASVLLLTSLQNR	8	1	1	YJL130C		0	0	1.9e-08	4.742	3	1714.97	-0.124	81.3388	0
	High	AAYALGGLGSGFANNEK	1	1	1	YJL130C		0	0	1.044e-08	4.71217	2	1639.8	-3.42347	50.5349	0
	High	DTEFLFDVFIQAVK	1	1	1	YJL130C		0	0	1.463e-06	4.64366	2	1671.87	1.55205	101.293	0
	High	SDFHVLFAVAQELR	6	1	1	YJL130C		0	0	5.226e-06	4.62847	3	1631.85	-0.481455	88.6673	0
	High	WLQNEGIPAVYGVDTR	3	1	1	YJL130C		0	0	4.906e-09	4.54811	2	1817.92	0.664398	58.7606	0
	High	EHPTQAFLDLFTIR	4	1	1	YJL130C		0	0	4.095e-08	4.53579	3	1687.88	-0.661633	76.3635	0
	High	GHVITTIFFEPSTR	2	1	1	YJL130C		0	0	9.293e-05	4.22868	3	1604.84	-1.67808	54.066	0
	High	IGSSVEFDWcAVTAVR	2	1	1	YJL130C	C10(Carbamidomethyl)	0	0	9.68e-08	4.21369	2	1796.86	-0.673921	66.7487	0
	High	VNEIKEEVDYDHR	4	1	1	YJL130C		0	0	5.89e-07	4.12895	3	1645.78	-1.18061	20.849	1
	High	LKDTYIVDNK	2	1	1	YJL130C		0	0	0.0004896	3.87401	2	1208.65	-1.1309	21.0192	1
	High	ITAVAELLNQWPTEK	2	1	1	YJL130C		0	0	8.702e-08	3.84011	3	1712.92	-0.245446	74.114	0
	High	RSDFHVLFAVAQELR	1	1	1	YJL130C		0	0	4.563e-09	3.7164	3	1787.96	0.354259	68.1277	1
	High	ALKEEGIYTILINPNIATIQTSK	1	1	1	YJL130C		0	0	0.0007762	3.59233	3	2530.41	-1.43396	70.4904	1
	High	LFLESGFTYcQLMPR	1	1	1	YJL130C	C10(Carbamidomethyl)	0	0	9.163e-05	3.57889	2	1861.9	3.22076	75.1286	0
	High	ELVDLcNVAFSSSPQVLVEK	2	1	1	YJL130C	C6(Carbamidomethyl)	0	0	3.901e-05	3.52449	2	2234.14	-0.290471	70.6205	0
	High	VVGVNLIELATK	2	1	1	YJL130C		0	0	1.487e-06	3.50969	2	1255.76	-0.834054	66.7018	0
	High	EKQELLSSVQK	1	1	1	YJL130C		0	0	0.0002279	3.48802	2	1288.71	-1.05774	21.8676	1
	High	IVNVNPLVSSVK	2	1	1	YJL130C		0	0	0.0003606	3.47172	2	1268.76	-0.056396	46.777	0
	High	SAFDVPEWVDPNVQNLVSK	2	1	1	YJL130C		0	0	0.0001598	3.42713	3	2144.06	-3.33493	75.275	0
	High	ELVAPGAIQNLIR	3	1	1	YJL130C		0	0	1.502e-06	3.39922	2	1393.81	-0.99322	65.3925	0
	High	KGETLQDTIR	1	1	1	YJL130C		0	0	0.0007618	3.28895	2	1160.62	-1.91952	16.748	1
	High	SEYSLTQHLANNEIDLYINLPSANR	2	1	1	YJL130C		0	0	0.001484	3.25452	3	2875.43	1.78024	69.5758	0
	High	DELVEELPR	2	1	1	YJL130C		0	0	0.0001441	3.16822	2	1099.56	-0.671032	48.3569	0
	High	LAVDYSVPLVTNVK	2	1	1	YJL130C		0	0	0.001423	3.07072	2	1517.86	-1.26162	58.1656	0
	High	INLVSPPELR	3	1	1	YJL130C		0	0	0.001841	3.00737	2	1137.66	-0.791568	49.1941	0
	High	GPAELKETTR	1	1	1	YJL130C		0	0	0.003088	2.89406	2	1101.58	-5.67868	11.4431	1
	High	VYFVPVTAEFVR	2	1	1	YJL130C		0	0	3.11e-06	2.88777	2	1426.77	-0.923242	68.2359	0
	High	GHNIPcTSTISGR	2	1	1	YJL130C	C6(Carbamidomethyl)	0	0	0.0001705	2.84122	2	1399.67	-1.47912	19.0275	0
	High	SISGPVITDVASLK	3	1	1	YJL130C		0	0	8.589e-06	2.8288	2	1386.78	-0.762042	54.5172	0
	High	LYFETINLER	2	1	1	YJL130C		0	0	0.002698	2.8235	2	1297.68	0.216831	59.9742	0
	High	TITLPGLINIATYVPNASHVIK	3	1	1	YJL130C		0	0	3.303e-06	2.7948	2	2335.34	-0.0234634	83.1889	0
	High	VFAIANAFAK	2	1	1	YJL130C		0	0	0.0002483	2.76235	2	1051.59	-1.50701	55.895	0
	High	FLDSNEVAIR	1	1	1	YJL130C		0	0	2.329e-05	2.68185	2	1163.6	-0.676667	40.4936	0
	High	VLGTPIDTIITTEDR	2	1	1	YJL130C		0	0	6.514e-06	2.64325	2	1643.88	-0.92998	61.3923	0
	High	LGLNIPLNEVK	1	1	1	YJL130C		0	0	0.001282	2.62798	2	1209.72	-1.67316	56.9723	0
	High	VTALFLPLR	2	1	1	YJL130C		0	0	4.313e-05	2.58952	2	1029.64	-0.97359	65.4342	0
	High	NITLDVSERDAQTSHR	4	1	1	YJL130C		0	0	0.001247	2.58583	2	1841.91	-0.938432	25.782	1
	High	VPQFSFPR	2	1	1	YJL130C		0	0	0.002155	2.48221	2	977.519	-1.37263	49.1079	0
	High	TTAVNVIR	1	1	1	YJL130C		0	0	0.003093	2.47068	2	873.515	-0.809756	21.8607	0
	High	LSNVLEAK	1	1	1	YJL130C		0	0	0.002164	2.40016	2	873.503	-0.670555	25.2884	0
	High	LLIEAISR	2	1	1	YJL130C		0	0	0.0004612	2.39839	2	914.566	-1.18829	45.2105	0
	High	TFEEAIQK	1	1	1	YJL130C		0	0	0.0003684	2.39112	2	965.492	-1.5786	24.4898	0
	High	NILLSIGSYK	1	1	1	YJL130C		0	0	0.000975	2.36593	2	1107.64	-1.61209	56.9391	0
	High	GETLQDTIR	1	1	1	YJL130C		0	0	0.0005847	2.35733	2	1032.53	-0.857864	27.0589	0
	High	ITGPYNIQFIAK	1	1	1	YJL130C		0	0	0.0006659	2.32033	2	1364.76	-0.76066	56.3586	0
	High	TDVLYcTR	1	1	1	YJL130C	C6(Carbamidomethyl)	0	0	0.0001357	2.31957	2	1027.49	-0.372767	25.29	0
	High	LHDLVQFAEK	3	1	1	YJL130C		0	0	0.0006331	2.27367	2	1199.64	-1.26942	37.4492	0
	High	SVGEVmSIGR	1	1	1	YJL130C	M6(Oxidation)	0	0	0.0005571	2.25011	2	1050.52	-1.21761	22.3832	0
	High	AGLLGVESIELTPHIISK	1	1	1	YJL130C		0	0	2.192e-05	2.23619	3	1877.07	-0.659572	65.8827	0
	High	TPVFGIcLGHQLIAR	1	1	1	YJL130C	C7(Carbamidomethyl)	0	0	1.491e-06	2.16883	3	1681.92	0.1173	60.1695	0
	High	EIGFPVIVR	2	1	1	YJL130C		0	0	0.001475	2.14226	2	1029.61	-1.91915	58.5019	0
	High	LFLESGFTYcQLmPR	1	1	1	YJL130C	C10(Carbamidomethyl); M13(Oxidation)	0	0	0.0002954	2.14039	2	1877.89	-1.50928	66.543	0
	High	DSLPLLLAAVEEGK	1	1	1	YJL130C		0	0	5.633e-05	2.12154	2	1454.81	-0.212569	84.5148	0
	High	ATGYPLAYTAAK	2	2	2	YJL130C;YJR109C		0	0	0.0003652	2.10321	2	1226.64	-1.55324	35.7753	0
	High	EVEYEVVR	1	2	2	YJL130C;YJR109C		0	0	0.002799	2.05609	2	1022.51	-0.869821	27.824	0
	High	LTIDDIVLR	2	1	1	YJL130C		0	0	0.002087	2.05132	2	1057.62	-0.875664	59.4056	0
	High	NITLDVSER	2	1	1	YJL130C		0	0	0.0004506	1.89197	2	1046.55	-2.03668	34.4592	0
	High	FNSPEEYAR	1	1	1	YJL130C		0	0.001	0.01034	2.18052	2	1112.5	-0.303362	26.8024	0
	High	VSTELSSSmK	1	1	1	YJL130C	M9(Oxidation)	0	0.001	0.01213	1.80801	2	1084.52	-1.1493	13.5063	0
	High	TLAcYSDAIVmR	1	1	1	YJL130C	C4(Carbamidomethyl); M11(Oxidation)	0	0.001	0.01183	1.75606	2	1415.67	-0.424937	40.2078	0
	High	KNILLSIGSYK	1	1	1	YJL130C		0	0.002	0.0169	2.34086	2	1235.73	-1.44441	47.6764	1
	High	LPDDYVAVK	1	1	1	YJL130C		0	0.002	0.02398	2.06534	2	1019.54	-1.20929	32.3005	0
	High	EELPSLVLR	1	1	1	YJL130C		0	0.002	0.02624	1.70546	2	1055.61	-1.20057	53.1348	0
	High	QLGFDDR	1	1	1	YJL130C		0	0.003	0.03752	1.3275	2	850.405	-0.74033	26.7309	0
	High	SLLATGFK	1	1	1	YJL130C		0	0.004	0.04593	1.76127	2	836.486	-1.6218	39.8073	0
	High	SIHITGVSNK	1	1	1	YJL130C		0	0.005	0.06102	2.14932	2	1055.58	-0.60011	19.0911	0
YBR118W	TEF2 SGDID:S000000322, Chr II from 477671-479047, Genome Release 64-2-1, Verified ORF, "Translational elongation factor EF-1 alpha; also encoded by TEF1; functions in the binding reaction of aminoacyl-tRNA (AA-tRNA) to ribosomes; TEF2-RFP levels increase during replicative aging; may also have a role in tRNA re-export from the nucleus; TEF2 has a paralog, TEF1, that arose from the whole genome du…	306.431	61.14	1	23	23	112	458	50.0012	9.0415
	A2	Sequence	# PSMs	# Proteins	# Protein Groups	Protein Group Accessions	Modifications	ΔCn	q-Value	PEP	XCorr	Charge	MH+ [Da]	ΔM [ppm]	RT [min]	# Missed Cleavages
	High	YQVTVIDAPGHRDFIK	15	1	1	YBR118W		0	0	1.621e-06	4.87232	2	1858.98	-2.53653	41.5966	1
	High	SHINVVVIGHVDSGK	11	1	1	YBR118W		0	0	2.066e-07	4.86072	2	1560.85	-0.338802	30.1336	0
	High	VETGVIKPGmVVTFAPAGVTTEVK	2	1	1	YBR118W	M10(Oxidation)	0	0	2.829e-10	4.60812	3	2446.33	-0.344474	54.0603	0
	High	EHALLAFTLGVR	12	1	1	YBR118W		0	0	9.573e-07	4.35308	2	1326.75	-1.05435	59.7071	0
	High	YQVTVIDAPGHR	10	1	1	YBR118W		0	0	1.098e-09	4.06006	3	1355.71	-1.17248	29.9753	0
	High	GNVcGDAKNDPPK	5	1	1	YBR118W	C4(Carbamidomethyl)	0	0	0.001326	3.74127	2	1371.63	-0.597861	9.13962	1
	High	FQEIVKETSNFIK	2	1	1	YBR118W		0	0	1.93e-05	3.71582	2	1582.85	-0.860662	46.6696	1
	High	IGGIGTVPVGR	4	1	1	YBR118W		0	0	0.0003445	3.65318	2	1025.61	-2.25578	34.3273	0
	High	TLLEAIDAIEQPSRPTDKPLR	11	1	1	YBR118W		0	0	9.492e-06	3.6398	3	2363.29	-1.47989	59.7455	0
	High	SVEMHHEQLEQGVPGDNVGFNVK	1	1	1	YBR118W		0	0	0.0001136	3.60595	3	2550.2	-3.00091	39.4954	0
	High	VETGVIKPGMVVTFAPAGVTTEVK	3	1	1	YBR118W		0	0	2.777e-06	3.41502	2	2430.34	1.98653	60.1616	0
	High	TVPFVPISGWNGDNMIEATTNAPWYK	1	1	1	YBR118W		0	0	0.003273	3.07039	3	2908.4	0.0157682	83.5019	0
	High	SVEmHHEQLEQGVPGDNVGFNVK	2	1	1	YBR118W	M4(Oxidation)	0	0	5.442e-06	3.01093	3	2566.2	-1.38122	36.3102	0
	High	FVPSKPMcVEAFSEYPPLGR	4	1	1	YBR118W	C8(Carbamidomethyl)	0	0	6.255e-05	2.87232	3	2311.12	-1.23696	59.2821	0
	High	YAWVLDK	4	1	1	YBR118W		0	0	0.0004313	2.75276	2	894.471	-0.931646	46.3199	0
	High	FVPSKPmcVEAFSEYPPLGR	2	1	1	YBR118W	M7(Oxidation); C8(Carbamidomethyl)	0	0	5.375e-07	2.59777	3	2327.12	-0.879296	53.0032	0
	High	YAWVLDKLK	3	1	1	YBR118W		0	0	0.001437	2.59659	2	1135.65	-1.72223	46.9774	1
	High	FDELLEK	7	1	1	YBR118W		0	0	0.001474	2.59515	2	893.46	-1.69315	35.3288	0
	High	FDELLEKNDR	2	1	1	YBR118W		0	0	0.002071	2.5182	2	1278.63	0.646847	28.9692	1
	High	LPLQDVYK	3	1	1	YBR118W		0	0	0.003773	2.32164	2	975.551	-0.416782	39.6063	0
	High	QTVAVGVIK	1	1	1	YBR118W		0	0	0.002846	1.26662	2	914.566	-1.3885	28.2462	0
	High	NmITGTSQADcAILIIAGGVGEFEAGISKDGQTR	1	1	1	YBR118W	M2(Oxidation); C11(Carbamidomethyl)	0	0.001	0.0146	3.1453	3	3496.71	0.0574662	91.6464	1
	High	TVPFVPISGWNGDNmIEATTNAPWYK	1	1	1	YBR118W	M15(Oxidation)	0	0.001	0.004217	3.1301	3	2924.39	-0.144761	77.0244	0
	High	QLIVAVNK	2	1	1	YBR118W		0	0.001	0.004713	1.44295	2	884.556	-0.802254	28.0042	0
	High	TLLEAIDAIEQPSRPTDKPLRLPLQDVYK	1	1	1	YBR118W		0	0.003	0.04271	4.12045	3	3319.82	-1.40519	71.2524	1
	High	RGNVcGDAK	1	1	1	YBR118W	C5(Carbamidomethyl)	0	0.003	0.03941	2.24404	2	976.463	-0.382285	7.66923	1
	High	TIEKFEK	1	1	1	YBR118W		0	0.006	0.08589	2.41559	2	894.493	-0.683097	13.049	1
YGL008C	PMA1 SGDID:S000002976, Chr VII from 482666-479910, Genome Release 64-2-1, reverse complement, Verified ORF, "Plasma membrane P2-type H+-ATPase; pumps protons out of cell; major regulator of cytoplasmic pH and plasma membrane potential; long-lived protein asymmetrically distributed at plasma membrane between mother cells and buds; accumulates at high levels in mother cells during aging, buds emerg…	296.427	27.89	2	20	20	83	918	99.5562	5.10986
	A2	Sequence	# PSMs	# Proteins	# Protein Groups	Protein Group Accessions	Modifications	ΔCn	q-Value	PEP	XCorr	Charge	MH+ [Da]	ΔM [ppm]	RT [min]	# Missed Cleavages
	High	LGLGGGGDMPGSELADFVENADGFAEVFPQHK	1	2	1	YGL008C		0	0	4.741e-05	5.4413	3	3261.52	0.465388	85.6739	0
	High	LGLGGGGDmPGSELADFVENADGFAEVFPQHK	4	2	1	YGL008C	M9(Oxidation)	0	0	7.274e-05	5.2708	3	3277.51	-0.0711106	87.1774	0
	High	TVEEDHPIPEDVHENYENK	4	2	1	YGL008C		0	0	3.328e-09	5.08414	3	2294.02	-0.769034	26.1552	0
	High	GEGFMVVTATGDNTFVGR	1	1	1	YGL008C		0	0	3.58e-08	5.03856	2	1857.88	-0.606849	59.0315	0
	High	KADTGIAVEGATDAAR	10	2	1	YGL008C		0	0	3.181e-07	4.94366	2	1545.79	-0.414604	19.2334	1
	High	ADTGIAVEGATDAAR	11	2	1	YGL008C		0	0	6.782e-08	4.9262	2	1417.69	-0.796981	25.0473	0
	High	SAADIVFLAPGLSAIIDALK	20	2	1	YGL008C		0	0	1.488e-09	4.86807	3	1985.13	1.56744	92.888	0
	High	GYLVAmTGDGVNDAPSLK	2	2	1	YGL008C	M6(Oxidation)	0	0	1.371e-05	4.67781	2	1823.88	-0.958544	43.5171	0
	High	GYLVAMTGDGVNDAPSLK	1	2	1	YGL008C		0	0	9.449e-05	4.66713	2	1807.89	-2.42928	53.5198	0
	High	KVTAVVESPEGER	2	2	1	YGL008C		0	0	4.401e-06	4.28058	2	1400.74	-1.1162	17.421	1
	High	DDTAQTVSEAR	7	1	1	YGL008C		0	0	3.002e-06	4.23454	2	1192.54	-0.799033	14.8874	0
	High	QLGLGTNIYNAER	2	2	1	YGL008C		0	0	3.877e-05	3.55331	2	1448.75	-1.31786	44.4523	0
	High	HYGDQTFSSSTVK	1	1	1	YGL008C		0	0	5.496e-07	3.44214	2	1456.67	-0.164592	20.3393	0
	High	VTAVVESPEGER	3	2	1	YGL008C		0	0	1.996e-05	3.43666	2	1272.64	-1.13319	21.6261	0
	High	LSAIESLAGVEILcSDK	1	2	1	YGL008C	C14(Carbamidomethyl)	0	0	1.192e-07	3.34766	2	1804.94	-0.192076	71.5379	0
	High	VLEFHPFDPVSK	3	2	1	YGL008C		0	0	4.132e-05	3.27783	2	1414.73	-1.1878	52.8565	0
	High	VVEILQNR	2	2	1	YGL008C		0	0	0.001996	3.19134	2	970.567	-0.954148	31.2268	0
	High	SVEDFMAAMQR	1	2	1	YGL008C		0	0	0.0001072	3.15156	2	1284.57	-1.12999	60.3286	0
	High	TLANTAVVIR	2	1	1	YGL008C		0	0	0.0007293	3.03538	2	1057.64	-1.33688	33.7576	0
	High	SVEDFmAAmQR	1	2	1	YGL008C	M6(Oxidation); M9(Oxidation)	0	0	0.0003483	2.81564	2	1316.56	-1.25899	25.2526	0
	High	VSTQHEKET	1	1	1	YGL008C		0	0	0.00335	2.6205	2	1058.51	-0.0313955	7.68215	1
	High	MYSYVVYR	1	2	1	YGL008C		0	0	0.001069	1.96106	2	1080.52	-0.390031	39.5051	0
	High	GAPLFVLK	2	2	1	YGL008C		0	0.001	0.01562	1.26789	2	844.527	-2.80666	51.7537	0
YLR249W	YEF3 SGDID:S000004239, Chr XII from 636780-639914, Genome Release 64-2-1, Verified ORF, "Gamma subunit of translational elongation factor eEF1B; stimulates the binding of aminoacyl-tRNA (AA-tRNA) to ribosomes by releasing eEF1A (Tef1p/Tef2p) from the ribosomal complex; contains two ABC cassettes; binds and hydrolyzes ATP; YEF3 has a paralog, HEF3, that arose from the whole genome duplication"	295.156	45.31	1	29	37	96	1044	115.872	6.04932
	A2	Sequence	# PSMs	# Proteins	# Protein Groups	Protein Group Accessions	Modifications	ΔCn	q-Value	PEP	XCorr	Charge	MH+ [Da]	ΔM [ppm]	RT [min]	# Missed Cleavages
	High	IVVEYIAAIGADLIDER	13	1	1	YLR249W		0	0	1.354e-10	5.65373	3	1860.01	0.0577748	94.6785	0
	High	TVYVEHDIDGTHSDTSVLDFVFESGVGTK	3	1	1	YLR249W		0	0	8.224e-10	5.48567	3	3154.49	1.41637	72.9103	0
	High	EIQSVASETLISIVNAVNPVAIK	4	1	1	YLR249W		0	0	3.302e-08	4.96222	3	2395.35	0.2858	98.1188	0
	High	VGNVGEDDAIPEVSHAGDVSTTLQVVNELLKDETVAPR	1	1	1	YLR249W		0	0	0.0008279	4.81128	3	3974	1.19981	80.8627	1
	High	VGNVGEDDAIPEVSHAGDVSTTLQVVNELLK	2	1	1	YLR249W		0	0	4.885e-07	4.4955	3	3205.62	0.405885	83.3874	0
	High	MTPSGHNWVSGQGAGPR	4	1	1	YLR249W		0	0	2.051e-07	4.47196	2	1738.81	-0.276428	24.3052	0
	High	LVEDPQVIAPFLGK	2	1	1	YLR249W		0	0	1.033e-07	4.21653	3	1525.86	-0.192686	66.044	0
	High	VTNMEFQYPGTSKPQITDINFQcSLSSR	3	1	1	YLR249W	C23(Carbamidomethyl)	0	0	0.001293	4.12068	3	3248.53	-0.659106	61.4793	0
	High	AYEELSNTDLEFK	4	1	1	YLR249W		0	0	7.2e-07	4.01243	2	1558.72	-2.02388	49.5749	0
	High	NLTEEVWAVKDGR	2	1	1	YLR249W		0	0	5.784e-06	4.00503	2	1516.77	-0.69202	42.5282	1
	High	DKEIQSVASETLISIVNAVNPVAIK	2	1	1	YLR249W		0	0	0.0003995	3.99442	3	2638.47	2.00513	95.4769	1
	High	IAILAAISAMVDAAK	2	1	1	YLR249W		0	0	3.254e-08	3.85527	2	1457.84	1.46324	98.5536	0
	High	SNFATIADPEAR	2	1	1	YLR249W		0	0	1.123e-05	3.74418	2	1291.63	-1.63619	38.1566	0
	High	IIDQQAWFTHITPYMTIFLHEK	3	1	1	YLR249W		0	0	1.114e-05	3.54159	3	2732.39	-0.403243	84.508	0
	High	mTPSGHNWVSGQGAGPR	4	1	1	YLR249W	M1(Oxidation)	0	0	3.362e-08	3.49497	2	1754.8	0.119566	21.0211	0
	High	ATETVDNKDIER	3	2	2	YLR249W;YNL014W		0	0	0.0001112	3.47471	2	1390.68	-0.421268	13.4443	1
	High	TPSEYIQWR	2	2	2	YLR249W;YNL014W		0	0	6.183e-05	3.36802	2	1179.58	-1.18927	44.151	0
	High	QINENDAEAmNK	2	2	2	YLR249W;YNL014W	M10(Oxidation)	0	0	1.277e-06	3.35762	2	1392.61	-0.124759	11.0776	0
	High	EFEGGVIIITHSAEFTK	4	1	1	YLR249W		0	0	5.554e-07	3.31006	2	1877.96	-1.19039	57.765	0
	High	ALKEFEGGVIIITHSAEFTK	2	1	1	YLR249W		0	0	1.708e-09	3.29132	3	2190.18	-0.122956	60.0869	1
	High	AYEELSNTDLEFKFPEPGYLEGVK	1	1	1	YLR249W		0	0	2.107e-05	3.16715	3	2775.34	-0.359183	71.1678	1
	High	FPEPGYLEGVK	3	1	1	YLR249W		0	0	0.0002714	3.16002	2	1235.63	-1.82558	48.6885	0
	High	YGIcGPNGcGK	1	1	1	YLR249W	C4(Carbamidomethyl); C9(Carbamidomethyl)	0	0	0.001428	3.08296	2	1182.5	-1.12703	20.6418	0
	High	STLINVLTGELLPTSGEVYTHENcR	4	2	2	YLR249W;YNL014W	C24(Carbamidomethyl)	0	0	1.171e-05	2.98092	3	2803.39	0.405209	79.9031	0
	High	AKDILDEFR	2	1	1	YLR249W		0	0	0.0009032	2.95714	2	1106.58	-1.50575	47.0945	1
	High	QINENDAEAMNK	2	2	2	YLR249W;YNL014W		0	0	1.973e-05	2.93166	2	1376.61	-0.450431	17.9649	0
	High	KEIEEHcSmLGLDPEIVSHSR	1	1	1	YLR249W	C7(Carbamidomethyl); M9(Oxidation)	0	0	0.001481	2.66456	3	2482.17	-0.663968	45.9895	1
	High	VLEELFQK	1	1	1	YLR249W		0	0	0.001013	2.63591	2	1005.56	-0.243053	47.9355	0
	High	QHAFAHIESHLDK	2	2	2	YLR249W;YNL014W		0	0	1.578e-05	2.63381	2	1532.76	-1.08604	19.2447	0
	High	LVLAAGTWQRPHLIVLDEPTNYLDR	1	1	1	YLR249W		0	0	0.0002871	1.94507	3	2890.55	-2.61209	68.477	0
	High	IAVIGPNGAGK	1	2	2	YLR249W;YNL014W		0	0.001	0.006114	2.30373	2	996.583	-1.15813	25.0122	0
	High	KEIEEHcSMLGLDPEIVSHSR	1	1	1	YLR249W	C7(Carbamidomethyl)	0	0.002	0.0259	3.10253	3	2466.17	-3.74489	53.7591	1
	High	FQTGEDRETmDR	1	2	2	YLR249W;YNL014W	M10(Oxidation)	0	0.002	0.02813	2.63535	2	1500.64	-1.18751	10.9981	1
	High	QHAFAHIESHLDKTPSEYIQWR	1	2	2	YLR249W;YNL014W		0	0.002	0.02351	2.33897	3	2693.31	-3.96458	45.9327	1
	High	GNFTEFVK	2	1	1	YLR249W		0	0.002	0.02158	2.12356	2	941.471	-1.54148	40.872	0
	High	NLTEEVWAVK	1	1	1	YLR249W		0	0.002	0.02782	1.62547	2	1188.62	-1.08521	50.7188	0
	High	FQTGEDRETMDR	2	2	2	YLR249W;YNL014W		0	0.003	0.04162	2.40506	2	1484.64	0.143507	15.6081	1
	High	EALASGQFRPLTR	1	1	1	YLR249W		0	0.005	0.0599	1.54323	3	1445.78	-2.02424	35.1356	0
	High	LSVATADNR	1	1	1	YLR249W		0	0.006	0.08122	2.36418	2	946.494	-1.41281	16.1738	0
	High	DILDEFR	2	1	1	YLR249W		0	0.007	0.09508	1.82056	2	907.452	-0.412782	63.4292	0
	High	GNFTEFVKK	1	1	1	YLR249W		0	0.007	0.102	1.81992	2	1069.57	-1.64154	29.752	1
IPI00556624 IPI:IPI00556624.1	TREMBL:Q6GSJ0 REFSEQ_NP:NP_006112|ENSEMBL:ENSP00000252244 Tax_Id=9606 Keratin 1	282.194	58.85	3	32	36	88	644	66.027	8.11865
	A2	Sequence	# PSMs	# Proteins	# Protein Groups	Protein Group Accessions	Modifications	ΔCn	q-Value	PEP	XCorr	Charge	MH+ [Da]	ΔM [ppm]	RT [min]	# Missed Cleavages
	High	THNLEPYFESFINNLR	7	2	1	IPI00556624 IPI:IPI00556624.1		0	0	2.321e-09	5.96421	3	1993.98	-0.608473	78.3727	0
	High	GGGGGGYGSGGSSYGSGGGSYGSGGGGGGGR	2	2	1	IPI00556624 IPI:IPI00556624.1		0	0	1.207e-09	5.55528	3	2383.95	-0.11619	18.9729	0
	High	FSScGGGGGSFGAGGGFGSR	4	2	1	IPI00556624 IPI:IPI00556624.1	C4(Carbamidomethyl)	0	0	1.585e-11	5.30196	2	1765.73	-0.637199	36.8307	0
	High	QISNLQQSISDAEQR	5	2	1	IPI00556624 IPI:IPI00556624.1		0	0	9.308e-08	5.18535	2	1716.85	-1.66998	32.3079	0
	High	KQISNLQQSISDAEQR	2	2	1	IPI00556624 IPI:IPI00556624.1		0	0	5.333e-09	5.13802	2	1844.94	-2.67845	34.4692	1
	High	GSYGSGGSSYGSGGGSYGSGGGGGGHGSYGSGSSSGGYR	1	2	1	IPI00556624 IPI:IPI00556624.1		0	0	1.809e-07	4.56802	3	3312.3	-1.07801	22.8809	0
	High	WELLQQVDTSTR	2	2	1	IPI00556624 IPI:IPI00556624.1		0	0	1.524e-07	4.50575	2	1475.75	-0.16024	56.5528	0
	High	FLEQQNQVLQTK	3	4	2	IPI00021304 IPI:IPI00021304.1;IPI00556624 IPI:IPI00556624.1		0	0	2.124e-05	4.49222	2	1475.78	-0.245017	34.495	0
	High	LNDLEDALQQAK	2	2	1	IPI00556624 IPI:IPI00556624.1		0	0	7.634e-07	4.22614	2	1357.7	-0.181971	47.9556	0
	High	NKLNDLEDALQQAK	2	2	1	IPI00556624 IPI:IPI00556624.1		0	0	5.16e-06	4.16787	2	1599.83	-0.96909	51.2618	1
	High	SLDLDSIIAEVK	6	2	1	IPI00556624 IPI:IPI00556624.1		0	0	1.94e-06	4.04714	2	1302.71	-0.698774	76.0557	0
	High	SLNNQFASFIDK	2	2	1	IPI00556624 IPI:IPI00556624.1		0	0	7.27e-06	3.9624	2	1383.69	-0.621943	58.0425	0
	High	LALDLEIATYR	2	7	2	IPI00290078 IPI:IPI00290078.2;IPI00556624 IPI:IPI00556624.1		0	0	1.868e-06	3.79576	2	1277.71	-1.35535	63.8575	0
	High	SKAEAESLYQSK	2	2	1	IPI00556624 IPI:IPI00556624.1		0	0	4.982e-05	3.76902	2	1340.67	-1.48984	15.9597	1
	High	YEELQITAGR	2	2	1	IPI00556624 IPI:IPI00556624.1		0	0	3.289e-06	3.49732	2	1179.6	-1.20776	35.9038	0
	High	NKLNDLEDALQQAKEDLAR	1	2	1	IPI00556624 IPI:IPI00556624.1		0	0	1.599e-06	3.48322	3	2184.13	0.406431	69.8674	2
	High	mSGEcAPNVSVSVSTSHTTISGGGSR	6	2	1	IPI00556624 IPI:IPI00556624.1	M1(Oxidation); C5(Carbamidomethyl)	0	0	3.045e-05	3.46825	3	2581.16	-0.726045	33.2832	0
	High	TNAENEFVTIK	2	2	1	IPI00556624 IPI:IPI00556624.1		0	0	0.0001869	3.42133	2	1265.64	0.669877	37.8255	0
	High	SGGGFSSGSAGIINYQR	1	2	1	IPI00556624 IPI:IPI00556624.1		0	0	2.687e-06	3.38908	2	1657.79	-2.09013	40.8813	0
	High	LNDLEDALQQAKEDLAR	2	2	1	IPI00556624 IPI:IPI00556624.1		0	0	8.986e-06	3.3877	3	1941.99	-0.411798	70.8332	1
	High	LDSELKNmQDmVEDYR	1	2	1	IPI00556624 IPI:IPI00556624.1	M8(Oxidation); M11(Oxidation)	0	0	2.258e-05	3.21999	3	2017.88	-0.0509987	30.8293	1
	High	AEAESLYQSK	2	2	1	IPI00556624 IPI:IPI00556624.1		0	0	0.0002335	3.1642	2	1125.54	-2.38367	19.6987	0
	High	NMQDmVEDYR	2	2	1	IPI00556624 IPI:IPI00556624.1	M5(Oxidation)	0	0	4.174e-05	3.09001	2	1316.52	-0.959551	31.308	0
	High	NMQDMVEDYR	1	2	1	IPI00556624 IPI:IPI00556624.1		0	0	8.924e-05	3.08648	2	1300.53	-0.75137	42.313	0
	High	NmQDmVEDYR	1	2	1	IPI00556624 IPI:IPI00556624.1	M2(Oxidation); M5(Oxidation)	0	0	5.343e-05	2.9601	2	1332.52	-1.43756	20.0711	0
	High	IEISELNR	2	3	2	IPI00021304 IPI:IPI00021304.1;IPI00556624 IPI:IPI00556624.1		0	0	0.0006674	2.94698	2	973.531	-0.786953	33.9188	0
	High	DVDGAYmTK	1	2	1	IPI00556624 IPI:IPI00556624.1	M7(Oxidation)	0	0	8.62e-05	2.81253	2	1015.44	-1.70784	13.8373	0
	High	MSGEcAPNVSVSVSTSHTTISGGGSR	1	2	1	IPI00556624 IPI:IPI00556624.1	C5(Carbamidomethyl)	0	0	1.743e-05	2.74653	3	2565.16	-1.26148	34.0921	0
	High	DYQELmNTK	2	2	1	IPI00556624 IPI:IPI00556624.1	M6(Oxidation)	0	0	0.00384	2.29709	2	1157.51	-0.550167	20.0386	0
	High	DVDGAYMTK	1	2	1	IPI00556624 IPI:IPI00556624.1		0	0	0.002937	2.13119	2	999.444	-1.63213	21.5146	0
	High	LRSEIDNVKK	1	2	1	IPI00556624 IPI:IPI00556624.1		0	0.001	0.01435	2.98389	3	1201.69	-2.00271	11.1608	2
	High	TNAENEFVTIKK	2	2	1	IPI00556624 IPI:IPI00556624.1		0	0.001	0.005393	2.95179	2	1393.73	-1.84357	27.8695	1
	High	AQYEDIAQK	1	1	1	IPI00556624 IPI:IPI00556624.1		0	0.001	0.01221	2.64538	2	1065.52	-0.902939	19.263	0
	High	SEIDNVKK	1	2	1	IPI00556624 IPI:IPI00556624.1		0	0.001	0.004133	2.60601	2	932.504	-0.952796	9.85312	1
	High	SISISVAR	1	2	1	IPI00556624 IPI:IPI00556624.1		0	0.001	0.006005	2.26124	2	832.488	-1.06996	29.977	0
	High	SLVNLGGSK	2	2	1	IPI00556624 IPI:IPI00556624.1		0	0.001	0.004623	2.23349	2	874.498	-0.961254	28.9847	0
	High	TLLEGEESR	2	2	1	IPI00556624 IPI:IPI00556624.1		0	0.001	0.008255	1.76009	2	1033.52	-0.513559	22.0886	0
	High	QISNLQQSISDAEQRGENALK	2	2	1	IPI00556624 IPI:IPI00556624.1		0	0.001	0.005277	1.49616	3	2329.18	0.344635	59.7981	1
	High	NKYEDEINKR	2	10	4	IPI00009867 IPI:IPI00009867.2;IPI00556624 IPI:IPI00556624.1;IPI00293665 IPI:IPI00293665.6;IPI00300725 IPI:IPI00300725.6		0	0.002	0.02632	2.38299	3	1308.65	-0.980037	14.9895	2
	High	DYQELMNTK	2	2	1	IPI00556624 IPI:IPI00556624.1		0	0.002	0.02558	2.25418	2	1141.52	-1.48356	35.3303	0
	High	mSGEcAPnVSVSVSTSHTTISGGGSR	1	2	1	IPI00556624 IPI:IPI00556624.1	M1(Oxidation); C5(Carbamidomethyl); N8(HexNAc)	0	0.003	0.04017	2.07688	3	2784.24	-0.682892	31.093	0
	High	KDVDGAYMTK	1	2	1	IPI00556624 IPI:IPI00556624.1		0	0.006	0.07963	2.32279	2	1127.54	2.39723	13.8445	1
YKL182W	FAS1 SGDID:S000001665, Chr XI from 100671-106826, Genome Release 64-2-1, Verified ORF, "Beta subunit of fatty acid synthetase; complex catalyzes the synthesis of long-chain saturated fatty acids; contains acetyltransacylase, dehydratase, enoyl reductase, malonyl transacylase, and palmitoyl transacylase activities"	264.93	30.33	1	45	45	94	2051	228.547	5.92236
	A2	Sequence	# PSMs	# Proteins	# Protein Groups	Protein Group Accessions	Modifications	ΔCn	q-Value	PEP	XCorr	Charge	MH+ [Da]	ΔM [ppm]	RT [min]	# Missed Cleavages
	High	VAASFSQEALQYVVER	4	1	1	YKL182W		0	0	1.393e-07	5.27184	2	1796.92	-0.633154	66.0952	0
	High	ALIENWAADSVSSR	2	1	1	YKL182W		0	0	4.575e-07	4.63015	2	1518.75	-0.216737	47.2964	0
	High	NLVVSGPPQSLYGLNLTLR	3	1	1	YKL182W		0	0	3.087e-08	4.37992	3	2041.14	-0.0564458	73.2119	0
	High	HASFLcSFITQDK	2	1	1	YKL182W	C6(Carbamidomethyl)	0	0	1.368e-05	4.29592	2	1553.74	-1.8846	55.1297	0
	High	TGWLVEIVNYNVENQQYVAAGDLR	3	1	1	YKL182W		0	0	1.043e-05	4.21977	3	2751.38	2.69952	83.1813	0
	High	LWIDEPFNLDFDPR	4	1	1	YKL182W		0	0	3.63e-07	4.16755	2	1776.86	0.989505	83.7765	0
	High	EINEHSTSYTFR	3	1	1	YKL182W		0	0	5.756e-06	3.86671	2	1483.68	-1.83119	25.7201	0
	High	VSGDLNPIHVSR	6	1	1	YKL182W		0	0	2.624e-06	3.85448	2	1293.69	-0.994393	29.213	0
	High	AHPNFPIALQWTGGR	2	1	1	YKL182W		0	0	9.34e-08	3.78513	3	1664.86	-1.48238	59.2301	0
	High	ATHILDFGPGGASGLGVLTHR	2	1	1	YKL182W		0	0	1.341e-06	3.72549	3	2076.1	-1.37952	57.7554	0
	High	VNLENPIPIAVLDSYTPSTNEPYAR	3	1	1	YKL182W		0	0	2.374e-05	3.58953	3	2773.4	-2.24808	71.8044	0
	High	HFASYANLPGTITHGMFSSASVR	2	1	1	YKL182W		0	0	1.316e-06	3.51139	3	2451.19	0.519566	59.2023	0
	High	SNYGmIAINPGR	1	1	1	YKL182W	M5(Oxidation)	0	0	0.00384	3.40457	2	1308.64	-0.679016	33.9239	0
	High	DIQIPVYDTFDGSDLR	6	1	1	YKL182W		0	0	8.087e-08	3.26886	2	1853.89	0.322679	68.7446	0
	High	SKEWFQLDDEDFDLLNK	1	1	1	YKL182W		0	0	1.374e-06	3.23381	3	2142	-0.0722251	73.0779	1
	High	YLGLKPGSIDAISQVINIAK	3	1	1	YKL182W		0	0	5.24e-07	3.13223	3	2100.21	-0.298845	70.004	0
	High	ALDTVTNVLNFIK	4	1	1	YKL182W		0	0	0.0001062	3.11485	2	1447.82	-0.149248	76.5818	0
	High	STNSWFDVTWR	4	1	1	YKL182W		0	0	5.056e-05	3.10514	2	1398.64	-0.797614	67.9344	0
	High	GNYTDFENTFQK	1	1	1	YKL182W		0	0	2.358e-05	2.94102	2	1463.64	-1.79718	45.1291	0
	High	VFNAYPAAR	1	1	1	YKL182W		0	0	0.00184	2.92946	2	1008.53	-1.03939	27.3796	0
	High	ALAGSEINWR	1	1	1	YKL182W		0	0	0.0001972	2.92737	2	1116.58	-1.25081	40.995	0
	High	LLQENDTTLVK	1	1	1	YKL182W		0	0	0.002639	2.80507	2	1273.7	-0.754623	32.782	0
	High	FSAETLSELIR	2	1	1	YKL182W		0	0	3.72e-06	2.79605	2	1265.67	-0.690707	67.8604	0
	High	LNADFQKPWFATVNGQAR	1	1	1	YKL182W		0	0	7.277e-05	2.78943	3	2063.05	1.94253	54.923	0
	High	FLGYVSSLVEPSK	1	1	1	YKL182W		0	0	4.315e-05	2.77299	2	1425.77	2.16672	59.6802	0
	High	GYPIQFLTIGAGVPSLEVASEYIETLGLK	1	1	1	YKL182W		0	0	0.001245	2.73957	3	3065.64	0.0284468	101.196	0
	High	AKAPSGLDQSR	1	1	1	YKL182W		0	0	0.001822	2.67957	2	1129.59	-2.98544	10.5479	1
	High	TcILHGPVAAQFTK	1	1	1	YKL182W	C2(Carbamidomethyl)	0	0	2.779e-08	2.60862	3	1542.81	-0.901951	40.5787	0
	High	VLSGSISER	1	1	1	YKL182W		0	0	0.0007869	2.54803	2	947.515	-1.23309	19.4808	0
	High	EFDETIFNLPK	2	1	1	YKL182W		0	0	0.0008087	2.51741	2	1352.67	0.770847	65.2265	0
	High	AAQDVWNR	1	1	1	YKL182W		0	0	0.001882	2.51005	2	959.469	-0.883658	23.6823	0
	High	NANIFSSVK	1	1	1	YKL182W		0	0	0.0002366	2.50484	2	979.52	-0.584061	36.7162	0
	High	APSGLDQSR	3	1	1	YKL182W		0	0	0.0005851	2.40479	2	930.462	-1.777	11.4705	0
	High	IDIIELQK	1	1	1	YKL182W		0	0	0.003719	2.3165	2	971.577	-0.340106	46.1011	0
	High	NPNWLEEYHPK	1	1	1	YKL182W		0	0	0.000166	2.168	3	1426.67	-1.22583	42.0818	0
	High	EVYDFTHAVGNNcEDFVSRPDR	1	1	1	YKL182W	C13(Carbamidomethyl)	0	0	0.0002234	2.13241	3	2627.15	-2.29663	46.9201	0
	High	LLGFTPGELR	2	1	1	YKL182W		0	0	0.0009468	1.96779	2	1102.62	-1.3697	57.6889	0
	High	SLSLEEVEGHLFEIIDEASK	1	1	1	YKL182W		0	0	0.0002986	1.81791	3	2245.12	-0.340938	95.3986	0
	High	FLPVASPFHSHLLVPASDLINK	2	1	1	YKL182W		0	0	0.0001674	1.79518	3	2402.32	-0.0620653	64.9073	0
	High	IVDVVGTLSR	3	1	1	YKL182W		0	0.001	0.009178	2.98108	2	1058.62	-1.80748	44.3683	0
	High	NNVSFNAK	1	1	1	YKL182W		0	0.001	0.004791	2.63004	2	893.447	-0.994383	15.7542	0
	High	TFTGDFLR	4	1	1	YKL182W		0	0.001	0.006054	2.09017	2	956.482	-1.55466	48.7776	0
	High	FEIFFK	2	1	1	YKL182W		0	0.001	0.008541	1.72585	2	830.444	-1.45977	60.8857	0
	High	AIFPNTVDGDLLK	1	1	1	YKL182W		0	0.001	0.008768	1.67293	2	1402.76	-0.865421	61.0156	0
	High	ATSSTDEESWFK	1	1	1	YKL182W		0	0.002	0.03143	2.08172	2	1387.6	-0.107727	42.8426	0
YDL229W	SSB1 SGDID:S000002388, Chr IV from 44065-45906, Genome Release 64-2-1, Verified ORF, "Cytoplasmic ATPase that is a ribosome-associated molecular chaperone; functions with J-protein partner Zuo1p; may be involved in folding of newly-made polypeptide chains; member of the HSP70 family; interacts with phosphatase subunit Reg1p; SSB1 has a paralog, SSB2, that arose from the whole genome duplication"	261.777	52.53	1	4	27	83	613	66.5606	5.43994
	A2	Sequence	# PSMs	# Proteins	# Protein Groups	Protein Group Accessions	Modifications	ΔCn	q-Value	PEP	XCorr	Charge	MH+ [Da]	ΔM [ppm]	RT [min]	# Missed Cleavages
	High	VIDVDGNPVIEVQYLEETK	8	2	2	YDL229W;YNL209W		0	0	1.401e-10	6.03943	2	2160.11	-0.0787496	69.7631	0
	High	IINEPTAAAIAYGLGAGK	4	2	2	YDL229W;YNL209W		0	0	2.202e-07	5.28264	2	1729.94	-4.36882	61.3902	0
	High	TFTTcADNQTTVQFPVYQGER	2	1	1	YDL229W	C5(Carbamidomethyl)	0	0	8.558e-09	4.66247	3	2463.12	-0.193525	53.2958	0
	High	IEAALSDALAALQIEDPSADELR	2	2	2	YDL229W;YNL209W		0	0	2.077e-07	4.44459	3	2411.23	-0.212709	83.6091	0
	High	ARFEDLNAALFK	4	2	2	YDL229W;YNL209W		0	0	2.012e-05	4.24734	3	1394.74	-1.40813	52.8123	1
	High	RTFTTcADNQTTVQFPVYQGER	2	1	1	YDL229W	C6(Carbamidomethyl)	0	0	9.776e-05	4.23814	3	2619.22	-1.318	45.821	1
	High	QRLESYVASIEQTVTDPVLSSK	3	2	2	YDL229W;YNL209W		0	0	0.0002157	4.17428	3	2450.28	0.538459	73.1359	1
	High	SQIDEVVLVGGSTR	9	2	2	YDL229W;YNL209W		0	0	2.392e-06	4.10124	2	1459.77	-0.904243	46.2061	0
	High	LESYVASIEQTVTDPVLSSK	1	2	2	YDL229W;YNL209W		0	0	2.038e-07	4.05128	2	2166.12	-1.00419	73.0939	0
	High	TLSSVTQTTVEVDSLFDGEDFESSLTR	3	2	2	YDL229W;YNL209W		0	0	6.4e-06	3.79209	3	2963.4	-0.877022	86.2735	0
	High	TFSPQEISAMVLTK	1	2	2	YDL229W;YNL209W		0	0	8.457e-06	3.71873	2	1551.81	-0.404839	69.5909	0
	High	QATKDAGAISGLNVLR	5	2	2	YDL229W;YNL209W		0	0	2.186e-05	3.62546	2	1613.9	-0.460666	43.8012	1
	High	TGLDISDDAR	6	2	2	YDL229W;YNL209W		0	0	6.168e-06	3.38915	2	1062.5	-1.24318	25.9964	0
	High	SSNITISNAVGR	1	2	2	YDL229W;YNL209W		0	0	2.222e-05	3.37728	2	1218.64	-1.41627	29.3516	0
	High	STSGNTHLGGQDFDTNLLEHFK	3	2	2	YDL229W;YNL209W		0	0	6.158e-09	3.36417	3	2418.13	-1.57198	56.7302	0
	High	ENTLLGEFDLK	2	2	2	YDL229W;YNL209W		0	0	0.001319	3.24249	2	1278.66	-0.883396	62.4444	0
	High	FEDLNAALFK	4	2	2	YDL229W;YNL209W		0	0	0.000139	3.16555	2	1167.6	-1.43927	58.086	0
	High	AVITVPAYFNDAQR	5	2	2	YDL229W;YNL209W		0	0	7.894e-06	3.16412	3	1564.81	-2.0401	55.9159	0
	High	VTPSFVAFTPEER	3	1	1	YDL229W		0	0	2.99e-05	3.0673	2	1479.75	-1.01761	54.4341	0
	High	DAGAISGLNVLR	2	2	2	YDL229W;YNL209W		0	0	1.289e-05	2.83024	2	1185.66	-1.1868	52.3414	0
	High	LLSDFFDGK	4	2	2	YDL229W;YNL209W		0	0	0.001193	2.28399	2	1041.52	-1.75538	58.6283	0
	High	LSSEEIEK	1	2	2	YDL229W;YNL209W		0	0	0.003058	2.03956	2	934.472	-1.09471	16.2084	0
	High	RFDDESVQK	4	2	2	YDL229W;YNL209W		0	0.001	0.01077	2.70099	2	1123.54	-2.16576	11.3249	1
	High	STLEPVEQVLK	1	2	2	YDL229W;YNL209W		0	0.001	0.01066	2.22574	2	1242.69	-1.30434	47.7164	0
	High	FDDESVQK	1	2	2	YDL229W;YNL209W		0	0.001	0.006223	2.00116	2	967.436	-0.638295	14.717	0
	High	NQAALNPR	1	2	2	YDL229W;YNL209W		0	0.002	0.01883	1.95724	2	883.473	-1.94281	11.2575	0
	High	NTVFDAKR	1	1	1	YDL229W		0	0.007	0.09469	2.1084	2	950.504	-1.76807	13.3775	1
YLR044C	PDC1 SGDID:S000004034, Chr XII from 234081-232390, Genome Release 64-2-1, reverse complement, Verified ORF, "Major of three pyruvate decarboxylase isozymes; key enzyme in alcoholic fermentation; decarboxylates pyruvate to acetaldehyde; involved in amino acid catabolism; subject to glucose-, ethanol-, and autoregulation; activated by phosphorylation in response to glucose levels; N-terminally prop…	257.669	43.52	3	14	18	76	563	61.4566	6.18896
	A2	Sequence	# PSMs	# Proteins	# Protein Groups	Protein Group Accessions	Modifications	ΔCn	q-Value	PEP	XCorr	Charge	MH+ [Da]	ΔM [ppm]	RT [min]	# Missed Cleavages
	High	WAGNANELNAAYAADGYAR	13	3	2	YGR087C;YLR044C		0	0	2.881e-10	6.20521	2	1997.91	-0.442469	45.4453	0
	High	TTYVTQRPVYLGLPANLVDLNVPAK	10	1	1	YLR044C		0	0	1.944e-11	5.32378	3	2742.52	0.101705	71.5765	0
	High	VATTGEWDKLTQDK	1	1	1	YLR044C		0	0	1.913e-06	4.90149	2	1591.8	-0.759995	27.0229	1
	High	WGLKPYLFVLNNDGYTIEK	7	2	2	YGR087C;YLR044C		0	0	7.958e-09	4.82707	2	2270.18	-0.352063	75.2232	0
	High	LIDLTQFPAFVTPmGK	2	1	1	YLR044C	M14(Oxidation)	0	0	2.412e-05	4.64806	2	1793.95	0.076347	76.2043	0
	High	AQYNEIQGWDHLSLLPTFGAK	8	1	1	YLR044C		0	0	3.378e-07	4.50002	2	2388.2	2.21907	72.9033	0
	High	NPVILADAccSR	5	1	1	YLR044C	C9(Carbamidomethyl); C10(Carbamidomethyl)	0	0	8.758e-07	4.46355	2	1375.64	-2.09316	33.596	0
	High	TPANAAVPASTPLK	4	1	1	YLR044C		0	0	1.494e-05	4.10694	2	1337.74	-1.50048	28.3724	0
	High	QVNVNTVFGLPGDFNLSLLDK	4	1	1	YLR044C		0	0	6.997e-07	4.05764	2	2290.21	1.03544	88.4397	0
	High	LIDLTQFPAFVTPMGK	2	1	1	YLR044C		0	0	7.844e-06	4.04007	2	1777.96	0.237945	81.6562	0
	High	YGGVYVGTLSKPEVK	3	1	1	YLR044C		0	0	4.806e-06	3.54969	2	1596.86	0.131269	36.639	0
	High	EVIDTILALVK	4	1	1	YLR044C		0	0	3.752e-06	3.06984	2	1213.74	0.201702	84.9633	0
	High	LKQVNVNTVFGLPGDFNLSLLDK	2	1	1	YLR044C		0	0	9.214e-06	2.94604	3	2531.39	-0.500528	82.6885	1
	High	LLTTIADAAK	5	1	1	YLR044C		0	0	0.001158	2.53137	2	1016.6	-0.911291	36.1029	0
	High	GYKPVAVPAR	1	1	1	YLR044C		0	0	0.002558	2.43201	2	1057.61	-1.32572	18.6971	0
	High	KLIDLTQFPAFVTPmGK	1	1	1	YLR044C	M15(Oxidation)	0	0	0.001754	2.00061	3	1922.05	-0.316435	69.4939	1
	High	KLIDLTQFPAFVTPMGK	1	1	1	YLR044C		0	0	0.001944	0.821398	3	1906.05	-0.265058	74.8518	1
	High	GSIDEQHPR	1	2	2	YGR087C;YLR044C		0	0.001	0.009584	2.51572	2	1038.49	-1.83818	9.03743	0
	High	QLLLHHTLGNGDFTVFHR	1	4	2	YGR087C;YLR044C		0	0.006	0.07369	2.60331	3	2105.09	-5.37068	49.6987	0
	High	IYEVEGmR	1	1	1	YLR044C	M7(Oxidation)	0	0.007	0.09981	1.94851	2	1012.48	-1.02685	19.8612	0
YNL209W	SSB2 SGDID:S000005153, Chr XIV from 252059-253900, Genome Release 64-2-1, Verified ORF, "Cytoplasmic ATPase that is a ribosome-associated molecular chaperone; functions with J-protein partner Zuo1p; may be involved in the folding of newly-synthesized polypeptide chains; member of the HSP70 family; SSB2 has a paralog, SSB1, that arose from the whole genome duplication"	251.22	49.1	1	2	25	79	613	66.5537	5.49072
	A2	Sequence	# PSMs	# Proteins	# Protein Groups	Protein Group Accessions	Modifications	ΔCn	q-Value	PEP	XCorr	Charge	MH+ [Da]	ΔM [ppm]	RT [min]	# Missed Cleavages
	High	VIDVDGNPVIEVQYLEETK	8	2	2	YDL229W;YNL209W		0	0	1.401e-10	6.03943	2	2160.11	-0.0787496	69.7631	0
	High	IINEPTAAAIAYGLGAGK	4	2	2	YDL229W;YNL209W		0	0	2.202e-07	5.28264	2	1729.94	-4.36882	61.3902	0
	High	TFTTVSDNQTTVQFPVYQGER	1	1	1	YNL209W		0	0	3.564e-06	4.46614	3	2418.16	0.449949	54.8204	0
	High	IEAALSDALAALQIEDPSADELR	2	2	2	YDL229W;YNL209W		0	0	2.077e-07	4.44459	3	2411.23	-0.212709	83.6091	0
	High	ARFEDLNAALFK	4	2	2	YDL229W;YNL209W		0	0	2.012e-05	4.24734	3	1394.74	-1.40813	52.8123	1
	High	QRLESYVASIEQTVTDPVLSSK	3	2	2	YDL229W;YNL209W		0	0	0.0002157	4.17428	3	2450.28	0.538459	73.1359	1
	High	RTFTTVSDNQTTVQFPVYQGER	3	1	1	YNL209W		0	0	0.0003693	4.12902	3	2574.26	0.333751	48.1245	1
	High	SQIDEVVLVGGSTR	9	2	2	YDL229W;YNL209W		0	0	2.392e-06	4.10124	2	1459.77	-0.904243	46.2061	0
	High	LESYVASIEQTVTDPVLSSK	1	2	2	YDL229W;YNL209W		0	0	2.038e-07	4.05128	2	2166.12	-1.00419	73.0939	0
	High	TLSSVTQTTVEVDSLFDGEDFESSLTR	3	2	2	YDL229W;YNL209W		0	0	6.4e-06	3.79209	3	2963.4	-0.877022	86.2735	0
	High	TFSPQEISAMVLTK	1	2	2	YDL229W;YNL209W		0	0	8.457e-06	3.71873	2	1551.81	-0.404839	69.5909	0
	High	QATKDAGAISGLNVLR	5	2	2	YDL229W;YNL209W		0	0	2.186e-05	3.62546	2	1613.9	-0.460666	43.8012	1
	High	TGLDISDDAR	6	2	2	YDL229W;YNL209W		0	0	6.168e-06	3.38915	2	1062.5	-1.24318	25.9964	0
	High	SSNITISNAVGR	1	2	2	YDL229W;YNL209W		0	0	2.222e-05	3.37728	2	1218.64	-1.41627	29.3516	0
	High	STSGNTHLGGQDFDTNLLEHFK	3	2	2	YDL229W;YNL209W		0	0	6.158e-09	3.36417	3	2418.13	-1.57198	56.7302	0
	High	ENTLLGEFDLK	2	2	2	YDL229W;YNL209W		0	0	0.001319	3.24249	2	1278.66	-0.883396	62.4444	0
	High	FEDLNAALFK	4	2	2	YDL229W;YNL209W		0	0	0.000139	3.16555	2	1167.6	-1.43927	58.086	0
	High	AVITVPAYFNDAQR	5	2	2	YDL229W;YNL209W		0	0	7.894e-06	3.16412	3	1564.81	-2.0401	55.9159	0
	High	DAGAISGLNVLR	2	2	2	YDL229W;YNL209W		0	0	1.289e-05	2.83024	2	1185.66	-1.1868	52.3414	0
	High	LLSDFFDGK	4	2	2	YDL229W;YNL209W		0	0	0.001193	2.28399	2	1041.52	-1.75538	58.6283	0
	High	LSSEEIEK	1	2	2	YDL229W;YNL209W		0	0	0.003058	2.03956	2	934.472	-1.09471	16.2084	0
	High	RFDDESVQK	4	2	2	YDL229W;YNL209W		0	0.001	0.01077	2.70099	2	1123.54	-2.16576	11.3249	1
	High	STLEPVEQVLK	1	2	2	YDL229W;YNL209W		0	0.001	0.01066	2.22574	2	1242.69	-1.30434	47.7164	0
	High	FDDESVQK	1	2	2	YDL229W;YNL209W		0	0.001	0.006223	2.00116	2	967.436	-0.638295	14.717	0
	High	NQAALNPR	1	2	2	YDL229W;YNL209W		0	0.002	0.01883	1.95724	2	883.473	-1.94281	11.2575	0
YLR304C	ACO1 SGDID:S000004295, Chr XII from 737548-735212, Genome Release 64-2-1, reverse complement, Verified ORF, "Aconitase; required for the tricarboxylic acid (TCA) cycle and also independently required for mitochondrial genome maintenance; phosphorylated; component of the mitochondrial nucleoid; mutation leads to glutamate auxotrophy"	239.274	38.69	1	26	26	74	778	85.3148	8.07471
	A2	Sequence	# PSMs	# Proteins	# Protein Groups	Protein Group Accessions	Modifications	ΔCn	q-Value	PEP	XCorr	Charge	MH+ [Da]	ΔM [ppm]	RT [min]	# Missed Cleavages
	High	NDGNPQTHAFVASPELVTAFAIAGDLR	13	1	1	YLR304C		0	0	1.154e-06	5.01262	3	2811.41	0.1704	85.4104	0
	High	AIDLNKEVYDFLASATAK	7	1	1	YLR304C		0	0	2.645e-08	5.00772	2	1969.03	1.5429	83.3894	1
	High	EVAVANNWPLDVR	2	1	1	YLR304C		0	0	4.562e-07	4.70186	2	1482.77	-1.95166	57.2602	0
	High	VNQNLLEDHSFINYK	1	1	1	YLR304C		0	0	5.426e-08	4.57493	2	1833.91	-0.349082	48.676	0
	High	ILYGHLDDPHGQDIQR	3	1	1	YLR304C		0	0	5.842e-07	4.37821	2	1876.93	-1.56089	29.0432	0
	High	GYDAGENTYQAPPADR	9	1	1	YLR304C		0	0	2.885e-08	4.33015	2	1724.75	-0.486772	24.2184	0
	High	SASIVKDAAAHGLK	2	1	1	YLR304C		0	0	3.563e-05	4.00365	2	1367.76	-0.895073	20.2025	1
	High	WVVIGDENFGEGSSR	2	1	1	YLR304C		0	0	1.42e-08	3.89257	2	1651.77	-0.884131	56.1407	0
	High	VGLIGScTNSSYEDmSR	1	1	1	YLR304C	C7(Carbamidomethyl); M15(Oxidation)	0	0	5.121e-08	3.80088	2	1891.81	-1.44211	34.2211	0
	High	GDKNTIVSSYNR	3	1	1	YLR304C		0	0	2.234e-05	3.72381	2	1353.67	-1.30276	19.5872	1
	High	ATIERDGQLETFK	5	1	1	YLR304C		0	0	0.002299	3.6751	2	1507.77	-1.44218	30.0333	1
	High	EFGGIVLANAcGPcIGQWDR	3	1	1	YLR304C	C11(Carbamidomethyl); C14(Carbamidomethyl)	0	0	3.91e-06	3.5852	3	2220.03	-0.0930233	69.3657	0
	High	KGDKNTIVSSYNR	2	1	1	YLR304C		0	0	0.00398	3.57248	2	1481.77	0.210824	13.5614	2
	High	SMIEYLEATGR	1	1	1	YLR304C		0	0	9.688e-05	3.19108	2	1269.61	-2.01423	55.1978	0
	High	VGLIGScTNSSYEDMSR	1	1	1	YLR304C	C7(Carbamidomethyl)	0	0	5.632e-07	3.17033	2	1875.82	-0.586059	42.7542	0
	High	FLGGFAIITK	2	1	1	YLR304C		0	0	5.984e-05	3.15987	2	1066.63	-1.40812	63.6423	0
	High	DGQLETFKEFGGIVLANAcGPcIGQWDR	1	1	1	YLR304C	C19(Carbamidomethyl); C22(Carbamidomethyl)	0	0	0.0007157	3.15638	3	3138.48	-0.408467	84.3151	1
	High	GYDAGENTYQAPPADRSTVEVK	4	1	1	YLR304C		0	0	8.883e-06	2.90198	3	2368.1	-1.95566	28.8064	1
	High	EVYDFLASATAK	1	1	1	YLR304C		0	0	0.003851	2.85557	2	1314.66	0.448348	55.9974	0
	High	GHLENISNNYmIGAINAENK	1	1	1	YLR304C	M11(Oxidation)	0	0	0.001811	2.76486	3	2218.05	-0.429465	40.8436	0
	High	TIFTVTPGSEQIR	2	1	1	YLR304C		0	0	0.00412	2.71287	2	1448.77	-0.990136	46.2868	0
	High	QNVETLDIVR	1	1	1	YLR304C		0	0	0.001455	2.55404	2	1186.64	-2.00137	40.7026	0
	High	LNRPFTYAEK	3	1	1	YLR304C		0	0	2.788e-06	2.48331	3	1238.65	-0.842232	25.2122	0
	High	NTIVSSYNR	1	1	1	YLR304C		0	0	0.0007275	2.27982	2	1053.53	-1.94609	20.1598	0
	High	EHAALEPR	1	1	1	YLR304C		0	0.001	0.01159	2.38539	2	922.473	-1.23828	10.2597	0
	High	QGLLPLNFK	1	1	1	YLR304C		0	0.002	0.02842	1.71125	2	1029.61	-1.07951	61.1202	0
	High	FNPLTDK	1	1	1	YLR304C		0	0.006	0.07674	1.04237	2	834.434	-1.4339	31.3471	0
YGR240C	PFK1 SGDID:S000003472, Chr VII from 973734-970771, Genome Release 64-2-1, reverse complement, Verified ORF, "Alpha subunit of heterooctameric phosphofructokinase; involved in glycolysis, indispensable for anaerobic growth, activated by fructose-2,6-bisphosphate and AMP, mutation inhibits glucose induction of cell cycle-related genes"	217.237	37.89	1	27	28	67	987	107.903	6.39209
	A2	Sequence	# PSMs	# Proteins	# Protein Groups	Protein Group Accessions	Modifications	ΔCn	q-Value	PEP	XCorr	Charge	MH+ [Da]	ΔM [ppm]	RT [min]	# Missed Cleavages
	High	QAAGNLISQGIDALVVcGGDGSLTGADLFR	7	1	1	YGR240C	C17(Carbamidomethyl)	0	0	7.062e-08	5.10078	3	2975.5	2.34404	77.522	0
	High	NEQASSVYSTQLLADIISEASK	5	1	1	YGR240C		0	0	1.094e-08	4.91896	2	2354.17	-0.0401673	87.9314	0
	High	SVASEDLGTIAYYFQK	6	1	1	YGR240C		0	0	3.971e-09	4.90241	2	1791.88	0.636099	74.7242	0
	High	AVLEFTPETPSPLIGILENK	3	1	1	YGR240C		0	0	1.605e-06	4.78426	2	2168.19	0.264356	83.548	0
	High	HGENSLLSSGTSQDSLR	1	1	1	YGR240C		0	0	3.444e-09	4.69165	2	1787.85	-0.851248	28.5689	0
	High	RQAAGNLISQGIDALVVcGGDGSLTGADLFR	1	1	1	YGR240C	C18(Carbamidomethyl)	0	0	0.00108	4.66679	3	3131.58	-3.57601	85.1284	1
	High	LDGLIILGGFEGFR	2	1	1	YGR240C		0	0	6.932e-07	4.36168	2	1506.83	-1.61408	85.8751	0
	High	TGIHFGcDVFAVYEGYEGLLR	6	1	1	YGR240C	C7(Carbamidomethyl)	0	0	2.917e-06	4.18514	3	2403.14	-0.910704	81.6611	0
	High	ELSWIDVENWHNLGGSEIGTNR	2	1	1	YGR240C		0	0	2.893e-06	3.83406	3	2526.2	-1.32903	70.6608	0
	High	AEVAALAAENK	1	1	1	YGR240C		0	0	7.242e-05	3.73589	2	1086.58	-1.57669	23.4895	0
	High	HEWPSLVDELVAEGR	6	1	1	YGR240C		0	0	2.35e-07	3.57929	2	1736.86	1.31566	54.1849	0
	High	GWLSEGGTLIGTAR	4	1	1	YGR240C		0	0	8.303e-08	3.54236	2	1417.74	-0.7068	59.2379	0
	High	WLATLQGVDAVK	3	1	1	YGR240C		0	0	0.000143	3.46563	2	1300.73	-0.775041	52.3127	0
	High	LNIGIVHVGAPSAALNAATR	3	1	1	YGR240C		0	0	3.15e-08	3.31147	3	1945.09	-2.16402	56.9778	0
	High	NKLDGLIILGGFEGFR	1	1	1	YGR240C		0	0	6.052e-07	2.93747	3	1748.97	-0.573094	76.1898	1
	High	DTEFIELYENFLSTTVK	2	1	1	YGR240C		0	0	0.0003748	2.85456	2	2049.01	2.28531	95.7485	0
	High	TAIPGHVQQGGVPSSK	1	1	1	YGR240C		0	0	7.732e-05	2.62797	2	1562.83	-0.664854	18.8353	0
	High	LSDTLVFLK	1	1	1	YGR240C		0	0	0.0008211	2.46091	2	1035.61	-1.95865	58.4359	0
	High	AFVVEVmGR	1	2	2	YGR240C;YMR205C	M7(Oxidation)	0	0	0.002402	2.40775	2	1023.53	-1.45452	35.6611	0
	High	LSEVDASGFR	2	1	1	YGR240C		0	0	0.002216	2.38667	2	1080.53	-1.84576	31.8555	0
	High	SIITNDEALFK	1	1	1	YGR240C		0	0	0.003227	2.33404	2	1250.66	-0.865628	50.3206	0
	High	AFVVEVMGR	1	2	2	YGR240C;YMR205C		0	0	0.0003509	2.18354	2	1007.53	-2.64755	48.4446	0
	High	VTILGHVQR	1	1	1	YGR240C		0	0	0.001095	2.13392	2	1022.61	-0.954026	24.3746	0
	High	IGDILSGR	1	1	1	YGR240C		0	0.001	0.005062	2.943	2	830.471	-2.00993	32.7628	0
	High	ASSDASDLLR	1	1	1	YGR240C		0	0.001	0.01318	2.50072	2	1034.51	-1.11344	32.5945	0
	High	FIEQWNK	1	1	1	YGR240C		0	0.001	0.007844	1.38919	2	964.487	-1.61964	33.1178	0
	High	IDLASIREDITLLK	1	1	1	YGR240C		0	0.005	0.06558	1.64217	3	1599.93	0.530003	74.5307	1
	High	IPQQEATNK	1	1	1	YGR240C		0	0.006	0.07022	2.56937	2	1028.54	-1.1716	9.29458	0
	High	EVWLESFK	1	1	1	YGR240C		0	0.007	0.1088	1.41558	2	1037.53	-1.9522	56.8149	0
YAL038W	CDC19 SGDID:S000000036, Chr I from 71786-73288, Genome Release 64-2-1, Verified ORF, "Pyruvate kinase; functions as a homotetramer in glycolysis to convert phosphoenolpyruvate to pyruvate, the input for aerobic (TCA cycle) or anaerobic (glucose fermentation) respiration; regulated via allosteric activation by fructose bisphosphate; CDC19 has a paralog, PYK2, that arose from the whole genome dupli…	201.251	53.2	1	28	30	76	500	54.5103	7.6792
	A2	Sequence	# PSMs	# Proteins	# Protein Groups	Protein Group Accessions	Modifications	ΔCn	q-Value	PEP	XCorr	Charge	MH+ [Da]	ΔM [ppm]	RT [min]	# Missed Cleavages
	High	GVFPFVFEKEPVSDWTDDVEAR	9	1	1	YAL038W		0	0	2.947e-07	4.77611	3	2569.22	-0.394802	77.5159	1
	High	IENQQGVNNFDEILK	4	1	1	YAL038W		0	0	6.091e-06	4.37024	2	1760.88	0.256824	46.6953	0
	High	NGVHMVFASFIR	1	1	1	YAL038W		0	0	2.563e-07	4.35688	3	1377.71	-1.58136	60.6281	0
	High	KSEELYPGRPLAIALDTKGPEIR	1	1	1	YAL038W		0	0	4.206e-08	4.3534	3	2553.4	-0.686018	49.5867	2
	High	GDLGIEIPAPEVLAVQK	8	1	1	YAL038W		0	0	2.598e-07	4.30887	3	1748.98	-1.31298	70.9037	0
	High	LTSLNVVAGSDLR	4	1	1	YAL038W		0	0	9.485e-08	4.23708	2	1344.75	-0.911293	46.6544	0
	High	GVNLPGTDVDLPALSEK	3	1	1	YAL038W		0	0	1.268e-05	3.66103	2	1724.91	0.107009	62.7031	0
	High	AIIVLSTSGTTPR	1	1	1	YAL038W		0	0	8.092e-06	3.55694	2	1315.75	-2.37194	41.7126	0
	High	TNNPETLVALRK	1	1	1	YAL038W		0	0	0.0001002	3.43913	2	1355.76	-0.535467	31.9006	1
	High	MNFSHGSYEYHK	2	1	1	YAL038W		0	0	1.637e-05	3.33523	2	1499.64	-0.404779	21.7533	0
	High	YRPNcPIILVTR	4	1	1	YAL038W	C5(Carbamidomethyl)	0	0	9.206e-05	3.29078	3	1501.83	-1.21296	40.5906	0
	High	EPVSDWTDDVEAR	5	1	1	YAL038W		0	0	0.0007709	3.22622	2	1518.67	-1.17102	41.7542	0
	High	TNNPETLVALR	3	1	1	YAL038W		0	0	2.366e-05	3.15236	2	1227.67	-1.7851	38.8911	0
	High	VTDGVmVAR	1	1	1	YAL038W	M6(Oxidation)	0	0	0.0005165	2.90951	2	963.491	-1.46826	14.4368	0
	High	GDTYVSIQGFK	3	1	1	YAL038W		0	0	0.0001402	2.82837	2	1214.6	-0.862606	46.6156	0
	High	NcTPKPTSTTETVAASAVAAVFEQK	2	1	1	YAL038W	C2(Carbamidomethyl)	0	0	3.633e-05	2.75284	3	2608.29	-1.29958	66.7508	0
	High	TSIIGTIGPK	2	2	2	YAL038W;YOR347C		0	0	3.859e-05	2.41586	2	986.588	-0.49489	39.6078	0
	High	LTSLNVVAGSDLRR	1	1	1	YAL038W		0	0	0.001725	1.77897	3	1500.85	-0.937308	41.8731	1
	High	VTDGVMVAR	2	1	1	YAL038W		0	0.001	0.01115	2.54232	2	947.498	-0.160425	21.7447	0
	High	GVFPFVFEK	4	1	1	YAL038W		0	0.001	0.006336	2.22268	2	1069.57	-1.18658	72.4856	0
	High	INFGIEK	1	1	1	YAL038W		0	0.001	0.004453	2.15335	2	820.456	-0.551059	36.713	0
	High	FSHLYR	1	1	1	YAL038W		0	0.001	0.01229	1.95131	2	822.425	-0.747634	16.1193	0
	High	SEELYPGRPLAIALDTK	4	1	1	YAL038W		0	0.001	0.008616	1.63732	3	1873	-1.7353	53.4602	0
	High	TANDVLTIR	2	1	1	YAL038W		0	0.002	0.02656	2.6207	2	1002.56	-0.763877	34.1673	0
	High	LVSKYRPNcPIILVTR	1	1	1	YAL038W	C9(Carbamidomethyl)	0	0.002	0.02068	1.86427	3	1929.11	0.0313175	57.1904	1
	High	KSEELYPGRPLAIALDTK	1	1	1	YAL038W		0	0.002	0.02455	1.45362	3	2001.1	-0.830841	47.9625	1
	High	RTSIIGTIGPK	1	2	2	YAL038W;YOR347C		0	0.003	0.04108	3.05946	2	1142.69	-0.627589	29.9013	1
	High	KAGLNIVR	1	1	1	YAL038W		0	0.004	0.05571	1.97013	2	870.551	-1.56861	17.8419	1
	High	EVLGEQGK	1	1	1	YAL038W		0	0.006	0.06785	2.14977	2	859.451	-1.21702	12.2412	0
	High	KGDTYVSIQGFK	1	1	1	YAL038W		0	0.006	0.06758	2.04888	2	1342.7	-2.32533	38.5756	1
	High	TSIIGTIGPKTNNPETLVALR	1	1	1	YAL038W		0	0.009	0.1387	1.75081	3	2195.23	-2.15737	58.8639	1
YLL024C	SSA2 SGDID:S000003947, Chr XII from 97485-95566, Genome Release 64-2-1, reverse complement, Verified ORF, "ATP-binding protein; involved in protein folding and vacuolar import of proteins; member of heat shock protein 70 (HSP70) family; associated with the chaperonin-containing T-complex; present in the cytoplasm, vacuolar membrane and cell wall; 98% identical with paralog Ssa1p, but subtle diffe…	197.712	37.87	3	3	21	68	639	69.4275	5.05908
	A2	Sequence	# PSMs	# Proteins	# Protein Groups	Protein Group Accessions	Modifications	ΔCn	q-Value	PEP	XCorr	Charge	MH+ [Da]	ΔM [ppm]	RT [min]	# Missed Cleavages
	High	ATAGDTHLGGEDFDNR	7	3	2	YAL005C;YLL024C		0	0	2.172e-07	4.57881	2	1675.73	-0.722977	24.698	0
	High	SINPDEAVAYGAAVQAAILTGDESSK	2	2	2	YAL005C;YLL024C		0	0	2.061e-05	4.38097	3	2577.28	2.86056	79.9405	0
	High	IINEPTAAAIAYGLDK	5	4	2	YAL005C;YLL024C		0	0	1.754e-07	4.0662	3	1659.9	0.040701	58.0577	0
	High	VNDAVVTVPAYFNDSQR	7	2	2	YAL005C;YLL024C		0	0	2.083e-07	4.01037	2	1894.93	-0.48915	52.3764	0
	High	ARFEELcADLFR	6	4	2	YAL005C;YLL024C	C7(Carbamidomethyl)	0	0	5.102e-05	3.9962	3	1526.74	-0.923226	59.0235	1
	High	VDIIANDQGNR	4	2	2	YAL005C;YLL024C		0	0	5.319e-06	3.52276	2	1214.61	-1.28754	23.1406	0
	High	QATKDAGTIAGLNVLR	6	4	3	YAL005C;YLL024C;YJL034W		0	0	1.735e-05	3.47328	3	1627.91	-1.23018	46.4527	1
	High	NFNDPEVQGDmK	1	1	1	YLL024C	M11(Oxidation)	0	0	2.423e-05	3.27178	2	1409.6	-1.19748	21.467	0
	High	FEELcADLFR	2	4	2	YAL005C;YLL024C	C5(Carbamidomethyl)	0	0	4.995e-05	3.22795	2	1299.6	-1.64137	62.624	0
	High	SQVDEIVLVGGSTR	4	2	2	YAL005C;YLL024C		0	0	1.633e-05	3.21534	2	1459.77	-1.32236	42.0332	0
	High	SEVFSTYADNQPGVLIQVFEGER	3	2	1	YLL024C		0	0	0.0009214	3.16359	3	2585.25	-1.32406	79.8529	0
	High	FELSGIPPAPR	5	4	2	YAL005C;YLL024C		0	0	8.652e-06	3.05666	2	1183.65	-0.954405	48.9858	0
	High	DAGTIAGLNVLR	2	4	3	YAL005C;YLL024C;YJL034W		0	0	1.993e-05	2.9528	2	1199.67	-1.60079	54.9068	0
	High	TTPSFVGFTDTER	4	1	1	YLL024C		0	0	3.349e-05	2.92963	2	1457.69	-1.19975	48.6976	0
	High	LVNHFIQEFK	3	2	2	YAL005C;YLL024C		0	0	0.0008221	2.70422	2	1274.69	-1.7997	43.2259	0
	High	NFNDPEVQGDMK	1	1	1	YLL024C		0	0	0.002619	2.68327	2	1393.6	-0.480368	29.7165	0
	High	LVNHFIQEFKR	1	2	2	YAL005C;YLL024C		0	0	0.0009963	2.59812	3	1430.79	-0.855563	36.6781	1
	High	LDKSQVDEIVLVGGSTR	1	2	2	YAL005C;YLL024C		0	0.001	0.005314	3.19558	3	1815.98	-1.57252	49.1645	1
	High	NQLESIAYSLK	1	2	2	YAL005C;YLL024C		0	0.001	0.004155	2.38951	2	1265.67	-4.05056	53.7744	0
	High	IINEPTAAAIAYGLDKK	1	4	2	YAL005C;YLL024C		0	0.001	0.006692	1.43392	2	1787.99	-1.90007	47.557	1
	High	LIDVDGKPQIQVEFK	1	2	2	YAL005C;YLL024C		0	0.002	0.02475	1.51821	3	1728.95	-0.383778	49.2418	0
	High	NFTPEQISSMVLGK	1	2	2	YAL005C;YLL024C		0	0.003	0.04124	2.67895	2	1550.78	-2.59994	69.9182	0
YAL005C	SSA1 SGDID:S000000004, Chr I from 141431-139503, Genome Release 64-2-1, reverse complement, Verified ORF, "ATPase involved in protein folding and NLS-directed nuclear transport; member of HSP70 family; forms chaperone complex with Ydj1p; localized to nucleus, cytoplasm, and cell wall; 98% identical with paralog Ssa2p, but subtle differences between the two proteins provide functional specificity …	189.54	35.83	2	2	20	65	642	69.6146	5.10986
	A2	Sequence	# PSMs	# Proteins	# Protein Groups	Protein Group Accessions	Modifications	ΔCn	q-Value	PEP	XCorr	Charge	MH+ [Da]	ΔM [ppm]	RT [min]	# Missed Cleavages
	High	ATAGDTHLGGEDFDNR	7	3	2	YAL005C;YLL024C		0	0	2.172e-07	4.57881	2	1675.73	-0.722977	24.698	0
	High	SINPDEAVAYGAAVQAAILTGDESSK	2	2	2	YAL005C;YLL024C		0	0	2.061e-05	4.38097	3	2577.28	2.86056	79.9405	0
	High	IINEPTAAAIAYGLDK	5	4	2	YAL005C;YLL024C		0	0	1.754e-07	4.0662	3	1659.9	0.040701	58.0577	0
	High	VNDAVVTVPAYFNDSQR	7	2	2	YAL005C;YLL024C		0	0	2.083e-07	4.01037	2	1894.93	-0.48915	52.3764	0
	High	ARFEELcADLFR	6	4	2	YAL005C;YLL024C	C7(Carbamidomethyl)	0	0	5.102e-05	3.9962	3	1526.74	-0.923226	59.0235	1
	High	VDIIANDQGNR	4	2	2	YAL005C;YLL024C		0	0	5.319e-06	3.52276	2	1214.61	-1.28754	23.1406	0
	High	QATKDAGTIAGLNVLR	6	4	3	YAL005C;YLL024C;YJL034W		0	0	1.735e-05	3.47328	3	1627.91	-1.23018	46.4527	1
	High	FEELcADLFR	2	4	2	YAL005C;YLL024C	C5(Carbamidomethyl)	0	0	4.995e-05	3.22795	2	1299.6	-1.64137	62.624	0
	High	SEIFSTYADNQPGVLIQVFEGER	2	1	1	YAL005C		0	0	0.0001239	3.22749	3	2599.27	-0.481198	82.2198	0
	High	SQVDEIVLVGGSTR	4	2	2	YAL005C;YLL024C		0	0	1.633e-05	3.21534	2	1459.77	-1.32236	42.0332	0
	High	TTPSFVAFTDTER	4	1	1	YAL005C		0	0	8.375e-05	3.16652	2	1471.71	-0.956473	52.2149	0
	High	FELSGIPPAPR	5	4	2	YAL005C;YLL024C		0	0	8.652e-06	3.05666	2	1183.65	-0.954405	48.9858	0
	High	DAGTIAGLNVLR	2	4	3	YAL005C;YLL024C;YJL034W		0	0	1.993e-05	2.9528	2	1199.67	-1.60079	54.9068	0
	High	LVNHFIQEFK	3	2	2	YAL005C;YLL024C		0	0	0.0008221	2.70422	2	1274.69	-1.7997	43.2259	0
	High	LVNHFIQEFKR	1	2	2	YAL005C;YLL024C		0	0	0.0009963	2.59812	3	1430.79	-0.855563	36.6781	1
	High	LDKSQVDEIVLVGGSTR	1	2	2	YAL005C;YLL024C		0	0.001	0.005314	3.19558	3	1815.98	-1.57252	49.1645	1
	High	NQLESIAYSLK	1	2	2	YAL005C;YLL024C		0	0.001	0.004155	2.38951	2	1265.67	-4.05056	53.7744	0
	High	IINEPTAAAIAYGLDKK	1	4	2	YAL005C;YLL024C		0	0.001	0.006692	1.43392	2	1787.99	-1.90007	47.557	1
	High	LIDVDGKPQIQVEFK	1	2	2	YAL005C;YLL024C		0	0.002	0.02475	1.51821	3	1728.95	-0.383778	49.2418	0
	High	NFTPEQISSMVLGK	1	2	2	YAL005C;YLL024C		0	0.003	0.04124	2.67895	2	1550.78	-2.59994	69.9182	0
YNR016C	ACC1 SGDID:S000005299, Chr XIV from 661374-654673, Genome Release 64-2-1, reverse complement, Verified ORF, "Acetyl-CoA carboxylase, biotin containing enzyme; catalyzes carboxylation of cytosolic acetyl-CoA to form malonyl-CoA and regulates histone acetylation by regulating the availablity of acetyl-CoA; required for de novo biosynthesis of long-chain fatty acids; ACC1 has a paralog, HFA1, that a…	172.461	23.24	2	39	39	64	2233	250.197	6.27783
	A2	Sequence	# PSMs	# Proteins	# Protein Groups	Protein Group Accessions	Modifications	ΔCn	q-Value	PEP	XCorr	Charge	MH+ [Da]	ΔM [ppm]	RT [min]	# Missed Cleavages
	High	AVSVSDLSYVANSQSSPLR	3	1	1	YNR016C		0	0	1.014e-08	5.50443	2	1980	0.00616019	55.6528	0
	High	TGHIRDDISIQEYLTSEANR	4	1	1	YNR016C		0	0	2.93e-06	4.92857	3	2318.14	2.43519	51.3678	1
	High	AIQVEGQPIILTGAPAINK	4	1	1	YNR016C		0	0	2.771e-08	4.8412	2	1933.11	-2.48828	57.6933	0
	High	HIEPALAFQLELGR	2	1	1	YNR016C		0	0	1.68e-07	4.43937	3	1593.87	-1.48106	61.4653	0
	High	IGSFGPQEDEFFNK	2	1	1	YNR016C		0	0	0.0001031	3.79937	2	1614.74	-0.733325	52.2593	0
	High	VHEGVTVPIVEWK	3	1	1	YNR016C		0	0	2.2e-06	3.76266	2	1492.81	-1.51731	51.4535	0
	High	SLAPEVHQQISK	1	1	1	YNR016C		0	0	0.0002525	3.47558	2	1336.72	-1.11072	21.1557	0
	High	TIIGSEDGLGVEcLR	1	1	1	YNR016C	C13(Carbamidomethyl)	0	0	3.797e-06	3.38169	2	1618.81	-0.446778	52.8912	0
	High	EILIQGALPSVK	1	1	1	YNR016C		0	0	0.001154	3.21273	2	1267.76	-1.3076	54.223	0
	High	IYLAANSGAR	1	1	1	YNR016C		0	0	0.0002115	3.08561	2	1035.56	-1.11714	22.8394	0
	High	FQLPSAAFSTFPTVK	1	1	1	YNR016C		0	0	0.00177	3.07771	2	1640.87	2.59916	71.0439	0
	High	GSGLIAGATSR	1	1	1	YNR016C		0	0	0.0006097	3.04968	2	989.537	-0.646264	22.4542	0
	High	IIIKDPQTGAPVPLR	3	1	1	YNR016C		0	0	2.367e-05	3.04714	3	1617.97	-1.10522	40.6008	1
	High	QFVVVANDITFK	1	1	1	YNR016C		0	0	0.001433	3.02559	2	1380.75	-0.704687	58.9844	0
	High	LSNFNIKPIFTDNR	3	1	1	YNR016C		0	0	2.929e-05	2.98006	3	1678.89	-1.70439	53.4935	0
	High	DTWDRPVDFTPTNDETYDVR	2	1	1	YNR016C		0	0	0.0005874	2.7542	3	2442.08	-1.10563	50.9943	0
	High	ADVDAVWAGWGHASENPLLPEK	4	1	1	YNR016C		0	0	5.844e-05	2.73459	3	2362.14	-2.38814	68.3725	0
	High	FYFLELNPR	1	2	1	YNR016C		0	0	1.386e-05	2.71285	2	1198.63	-0.428575	67.9533	0
	High	GccTSPEDGLQK	1	1	1	YNR016C	C2(Carbamidomethyl); C3(Carbamidomethyl)	0	0	0.0004961	2.64864	2	1351.56	-1.29863	13.9022	0
	High	LGGIPLGVIGVETR	2	1	1	YNR016C		0	0	1.649e-06	2.54701	2	1380.82	-0.560009	64.8101	0
	High	SLVSTLENILK	2	1	1	YNR016C		0	0	2.42e-05	2.50321	2	1216.71	0.0904474	87.6492	0
	High	ALINNVSGYVIK	1	1	1	YNR016C		0	0	2.583e-06	2.45459	2	1290.74	-1.63608	53.3326	0
	High	VSAIFSTPLQHIVELESK	2	1	1	YNR016C		0	0	0.001118	2.40166	3	1998.09	0.137749	72.6803	0
	High	ITSEDPNDGFKPSGGTLHELNFR	2	1	1	YNR016C		0	0	0.001079	2.38113	3	2531.21	-0.98888	45.5548	0
	High	SVGIGAYLVR	1	1	1	YNR016C		0	0	6.776e-05	2.36669	2	1034.6	-1.12041	51.3398	0
	High	LNEEYLIK	1	1	1	YNR016C		0	0	0.001115	2.21044	2	1021.56	-0.863104	38.0362	0
	High	LLGAVVEPLADIAHK	1	1	1	YNR016C		0	0	6.146e-07	2.20924	3	1545.9	-1.57525	58.8997	0
	High	LSHQVGEASR	1	1	1	YNR016C		0	0	0.001108	2.17683	2	1083.55	-1.07534	9.11217	0
	High	ELEWTEAR	1	1	1	YNR016C		0	0	0.003361	2.10439	2	1033.49	-1.2108	35.6576	0
	High	NNLILAILK	1	1	1	YNR016C		0	0	0.0002099	2.05724	2	1011.66	-1.11247	72.9166	0
	High	QLSDGGLLIAIGGK	1	1	1	YNR016C		0	0.001	0.004604	2.60811	2	1341.77	-1.08581	60.8632	0
	High	AYHDIFTITLVTcR	1	1	1	YNR016C	C13(Carbamidomethyl)	0	0.001	0.008869	2.31228	3	1709.87	-0.779572	63.9979	0
	High	AFLASEEAR	1	1	1	YNR016C		0	0.001	0.0129	2.10969	2	993.499	-0.915178	25.9128	0
	High	VALTVLSHSK	1	1	1	YNR016C		0	0.001	0.005835	1.91599	2	1054.62	-1.41308	27.6402	0
	High	TTVEYLIK	2	1	1	YNR016C		0	0.001	0.01488	1.63273	2	966.548	-2.34221	39.6521	0
	High	IIEEAPVTIAK	1	1	1	YNR016C		0	0.003	0.03396	2.47572	2	1183.69	-0.451703	36.1175	0
	High	LREILDLNKQELINASIR	1	1	1	YNR016C		0	0.003	0.03362	1.89436	3	2138.23	-0.342116	54.376	2
	High	FLVENGEHIIK	1	1	1	YNR016C		0	0.005	0.06035	1.80925	3	1298.71	-2.38104	37.6339	0
	High	AYTIGDIR	1	1	1	YNR016C		0	0.008	0.1251	1.97673	2	908.482	-1.49142	35.4163	0
YPL231W	FAS2 SGDID:S000006152, Chr XVI from 108652-114315, Genome Release 64-2-1, Verified ORF, "Alpha subunit of fatty acid synthetase; complex catalyzes the synthesis of long-chain saturated fatty acids; contains the acyl-carrier protein domain and beta-ketoacyl reductase, beta-ketoacyl synthase and self-pantetheinylation activities"	171.231	27.29	1	40	40	66	1887	206.818	5.43994
	A2	Sequence	# PSMs	# Proteins	# Protein Groups	Protein Group Accessions	Modifications	ΔCn	q-Value	PEP	XCorr	Charge	MH+ [Da]	ΔM [ppm]	RT [min]	# Missed Cleavages
	High	VIVVTGFAEVGPWGSAR	3	1	1	YPL231W		0	0	2.643e-10	5.89939	2	1744.94	-0.0133814	70.0509	0
	High	GSIGAEVLQGLLQGGAK	2	1	1	YPL231W		0	0	8.412e-12	5.13851	3	1597.89	0.351281	77.5472	0
	High	TREIHNEAESQLR	2	1	1	YPL231W		0	0	4.751e-06	4.6756	2	1582.79	-2.47478	12.6631	1
	High	QDGVLLVALSNEPAAR	4	1	1	YPL231W		0	0	3.134e-06	4.02641	2	1652.9	-0.767114	59.3634	0
	High	ATSNTLEEFEHGR	1	1	1	YPL231W		0	0	0.0001156	3.87076	2	1490.69	-1.31826	34.2136	0
	High	TLGEQLIENcK	2	1	1	YPL231W	C10(Carbamidomethyl)	0	0	5.99e-05	3.67418	2	1304.65	-2.05725	39.49	0
	High	EFGTTPEKPEETPLEELAETFQDTFSGALGK	1	1	1	YPL231W		0	0	0.0001728	3.60032	3	3398.62	-0.162848	100.666	0
	High	SEGNPVIGVFQK	2	1	1	YPL231W		0	0	3.302e-05	3.56442	2	1274.67	-0.856799	47.7512	0
	High	AAQQQWGNDFYK	2	1	1	YPL231W		0	0	1.451e-05	3.43654	2	1455.66	-0.917342	41.5615	0
	High	ILEQFEYVLYPSK	1	1	1	YPL231W		0	0	5.107e-06	3.39846	2	1628.86	0.538079	69.2207	0
	High	QVTDYYQSIYAK	2	1	1	YPL231W		0	0	0.0005062	3.20058	2	1478.72	-0.473113	42.4604	0
	High	QDVEALIEFIYDTEK	1	1	1	YPL231W		0	0	0.0002931	3.17432	3	1812.89	-0.521224	89.0503	0
	High	QLSSLFLDGLEK	3	1	1	YPL231W		0	0	0.0007335	3.16186	2	1349.73	-0.937449	63.1466	0
	High	YVHVSEVGNcSGSGmGGVSALR	1	1	1	YPL231W	C10(Carbamidomethyl); M15(Oxidation)	0	0	2.369e-05	3.14958	3	2239.02	-1.29231	32.28	0
	High	QIAPAELEGLLDLER	4	1	1	YPL231W		0	0	8.869e-08	3.11205	2	1666.9	-0.629484	77.2083	0
	High	GALATYGLTIDDLGVASFHGTSTK	2	1	1	YPL231W		0	0	0.0007946	2.92294	3	2395.21	-2.64884	65.3202	0
	High	EHAPYTDELEEDVYLDPLAR	2	1	1	YPL231W		0	0	3.812e-08	2.88727	3	2375.1	0.387006	65.8469	0
	High	GTGLmSANNIIAEGIEK	1	1	1	YPL231W	M5(Oxidation)	0	0	0.0009162	2.81051	2	1733.87	-1.04298	51.5615	0
	High	EIHNEAESQLR	2	1	1	YPL231W		0	0	0.0006725	2.77785	2	1325.64	-0.747625	15.2771	0
	High	LVAGQIPTGWNAK	1	1	1	YPL231W		0	0	8.362e-05	2.65529	2	1354.75	-1.15732	45.4437	0
	High	NKYESYDAALSLHR	1	1	1	YPL231W		0	0	0.003281	2.64125	3	1666.82	0.984015	29.7118	1
	High	QSLLSLYFEIIHGVLK	1	1	1	YPL231W		0	0	1.556e-06	2.54141	3	1860.06	0.366934	99.9728	0
	High	LSLETLFNR	2	1	1	YPL231W		0	0	0.003369	2.43786	2	1092.6	-1.38405	67.7281	0
	High	ESQPTIEEDLTR	2	1	1	YPL231W		0	0	0.0001094	2.43521	2	1417.68	-1.12058	31.6876	0
	High	ANIQLDFPELKPYK	3	1	1	YPL231W		0	0	0.001032	2.42058	3	1675.9	-1.6882	59.4126	0
	High	ELVETSEVR	1	1	1	YPL231W		0	0	0.001163	2.39237	2	1061.55	-2.04201	23.338	0
	High	KAVSIETALEHK	1	1	1	YPL231W		0	0	0.00107	2.1451	3	1325.74	-1.14835	27.0728	1
	High	TFDSSWNWAK	1	1	1	YPL231W		0	0	0.001307	1.75798	2	1241.56	-0.959001	54.4766	0
	High	ASLLLHVLVAHK	1	1	1	YPL231W		0	0	0.0005512	1.73703	3	1300.81	-2.36151	46.6772	0
	High	ETIPFLHLR	2	1	1	YPL231W		0	0	0.001407	1.60019	2	1125.64	-0.889069	55.5049	0
	High	IMLTNILR	1	1	1	YPL231W		0	0	0.000957	1.57162	2	973.585	-1.75534	58.4404	0
	High	YETSILEHSGIR	1	1	1	YPL231W		0	0	0.001986	1.52808	3	1404.71	-0.597737	36.3029	0
	High	GSTLIVVPFNQGSK	1	1	1	YPL231W		0	0.001	0.009638	3.12342	2	1446.79	-2.08008	54.2766	0
	High	ELVETSEVRK	1	1	1	YPL231W		0	0.001	0.005642	2.89301	2	1189.64	0.0254557	16.6816	1
	High	GRPYTGWVDSK	1	1	1	YPL231W		0	0.001	0.007545	2.24786	3	1265.63	-1.52527	27.3521	0
	High	YVLITGAGK	1	1	1	YPL231W		0	0.001	0.01558	1.58797	2	921.539	-1.16876	32.1939	0
	High	GATLYIPK	1	1	1	YPL231W		0	0.002	0.02889	2.21386	2	862.501	-2.22716	35.0281	0
	High	QQLQVLAR	2	1	1	YPL231W		0	0.002	0.02341	1.08811	2	955.567	-1.37834	28.4684	0
	High	SLGGGAALKDIEIVR	1	1	1	YPL231W		0	0.006	0.07575	2.0855	3	1498.86	-1.22261	49.2675	1
	High	TVSSTIPR	1	1	1	YPL231W		0	0.007	0.1086	1.72068	2	860.482	-1.50369	17.0889	0
	High	ImLTNILR	1	1	1	YPL231W	M2(Oxidation)	0	0.008	0.1216	2.29679	2	989.579	-1.89272	53.2666	0
YBL099W	ATP1 SGDID:S000000195, Chr II from 37053-38690, Genome Release 64-2-1, Verified ORF, "Alpha subunit of the F1 sector of mitochondrial F1F0 ATP synthase; which is a large, evolutionarily conserved enzyme complex required for ATP synthesis; F1 translationally regulates ATP6 and ATP8 expression to achieve a balanced output of ATP synthase genes encoded in nucleus and mitochondria; phosphorylated; N-…	167.652	41.47	1	20	20	58	545	58.5723	9.0415
	A2	Sequence	# PSMs	# Proteins	# Protein Groups	Protein Group Accessions	Modifications	ΔCn	q-Value	PEP	XCorr	Charge	MH+ [Da]	ΔM [ppm]	RT [min]	# Missed Cleavages
	High	VFGLNNIQAEELVEFSSGVK	4	1	1	YBL099W		0	0	3.521e-06	4.9017	2	2180.12	-0.737358	79.4486	0
	High	IGEFESSFLSYLK	2	1	1	YBL099W		0	0	3.405e-07	4.40604	2	1519.77	0.756212	78.1588	0
	High	VVDALGNPIDGKGPIDAAGR	10	1	1	YBL099W		0	0	1.617e-06	4.3381	2	1935.03	-0.038633	40.5215	1
	High	GVSDEANLNETGR	2	1	1	YBL099W		0	0	6.625e-05	4.21726	2	1361.63	-1.01062	21.0909	0
	High	EVAAFAQFGSDLDASTK	1	1	1	YBL099W		0	0	7.319e-08	4.16724	2	1756.84	-0.484396	57.746	0
	High	IKGVSDEANLNETGR	4	1	1	YBL099W		0	0	2.66e-05	4.12884	3	1602.81	-0.843759	23.7679	1
	High	TGNIVDVPVGPGLLGR	5	1	1	YBL099W		0	0	6.587e-05	3.91122	2	1563.88	-2.09966	62.2479	0
	High	RSVHEPVQTGLK	2	1	1	YBL099W		0	0	1.347e-05	3.70628	2	1350.75	-0.763256	13.1021	1
	High	VVDALGNPIDGK	3	1	1	YBL099W		0	0	1.862e-05	3.47496	2	1197.65	-1.99072	36.9185	0
	High	TAVALDTILNQK	2	1	1	YBL099W		0	0	3.319e-05	3.3472	2	1286.73	-0.860337	53.8966	0
	High	LYcVYVAVGQK	2	1	1	YBL099W	C3(Carbamidomethyl)	0	0	0.0005561	3.06834	2	1299.67	-2.00628	44.065	0
	High	EAYPGDVFYLHSR	5	1	1	YBL099W		0	0	0.0002386	3.03202	2	1553.74	-1.74933	47.4495	0
	High	GIRPAINVGLSVSR	2	1	1	YBL099W		0	0	5.033e-05	2.86172	3	1438.85	-2.72158	41.5578	0
	High	SNHNELLTEIR	2	1	1	YBL099W		0	0	0.001592	2.78729	2	1325.68	-1.67072	33.2711	0
	High	HALIVYDDLSK	3	1	1	YBL099W		0	0	0.0008525	2.74022	2	1273.68	-0.162446	38.7943	0
	High	AQPTEVSSILEER	1	1	1	YBL099W		0	0	5.705e-05	2.68896	2	1458.74	-0.972257	46.82	0
	High	AVDALVPIGR	3	1	1	YBL099W		0	0	0.0004038	2.65195	2	1010.6	-1.04601	44.3256	0
	High	VLAVGDGIAR	2	1	1	YBL099W		0	0	1.278e-05	2.45232	2	970.567	-1.47784	32.7577	0
	High	LFLAQYR	2	1	1	YBL099W		0	0	0.00366	2.38036	2	910.513	-1.63997	43.4033	0
	High	KLYcVYVAVGQK	1	1	1	YBL099W	C4(Carbamidomethyl)	0	0.001	0.007614	3.2479	2	1427.76	-5.1602	36.4041	1
YBR018C	GAL7 SGDID:S000000222, Chr II from 275527-274427, Genome Release 64-2-1, reverse complement, Verified ORF, "Galactose-1-phosphate uridyl transferase; synthesizes glucose-1-phosphate and UDP-galactose from UDP-D-glucose and alpha-D-galactose-1-phosphate in the second step of galactose catabolism"	165.6	38.52	1	14	14	58	366	42.3584	7.57666
	A2	Sequence	# PSMs	# Proteins	# Protein Groups	Protein Group Accessions	Modifications	ΔCn	q-Value	PEP	XCorr	Charge	MH+ [Da]	ΔM [ppm]	RT [min]	# Missed Cleavages
	High	QSDLVHIVNSWQALTDDLSR	18	1	1	YBR018C		0	0	1.013e-07	5.20583	3	2297.15	-0.0564214	73.5782	0
	High	LDQPILPQNDSNEDNLK	7	1	1	YBR018C		0	0	8.762e-08	4.5881	2	1952.95	-1.10411	39.5311	0
	High	YESTYIFPNDYAAVR	4	1	1	YBR018C		0	0	7.039e-06	4.39054	2	1808.85	-1.00381	56.3451	0
	High	YNPLTDSWILVSPHR	7	1	1	YBR018C		0	0	8.258e-07	3.84331	2	1797.93	1.13695	69.0658	0
	High	KFLVGFELLGEPQR	2	1	1	YBR018C		0	0	0.0002688	3.57561	2	1632.91	-1.24332	66.8647	1
	High	RYNPLTDSWILVSPHR	3	1	1	YBR018C		0	0	2.412e-07	3.56671	3	1954.03	-1.8891	59.0843	1
	High	NLDGQIHYLQR	6	1	1	YBR018C		0	0	1.131e-05	3.3517	2	1356.7	-1.58964	34.4176	0
	High	LDQPILPQNDSNEDNLKNR	2	1	1	YBR018C		0	0	0.00257	2.78111	3	2223.1	-1.22625	33.8644	1
	High	EHNTDLFADYVK	3	1	1	YBR018C		0	0	0.004109	2.56569	3	1451.68	-1.26263	46.4988	0
	High	FLVGFELLGEPQR	1	1	1	YBR018C		0	0	8.241e-06	2.52662	2	1504.82	0.0294172	76.8629	0
	High	FLVGFELLGEPQRDLTSEQAAEK	1	1	1	YBR018C		0	0	0.0001447	2.42613	3	2577.32	0.226313	72.6899	1
	High	YVQIFENK	2	1	1	YBR018C		0	0.001	0.0149	2.17085	2	1040.54	-1.49242	37.5679	0
	High	ATGNLNPR	1	1	1	YBR018C		0	0.002	0.02307	2.22785	2	842.447	-0.661218	10.2963	0
	High	cYLcPGNK	1	1	1	YBR018C	C1(Carbamidomethyl); C4(Carbamidomethyl)	0	0.003	0.03567	1.83357	2	1011.44	-0.998214	19.7582	0
IPI00021304 IPI:IPI00021304.1	SWISS-PROT:P35908 Tax_Id=9606 Keratin, type II cytoskeletal 2 epidermal	159.751	66.36	6	26	34	54	645	65.8254	8.00146
	A2	Sequence	# PSMs	# Proteins	# Protein Groups	Protein Group Accessions	Modifications	ΔCn	q-Value	PEP	XCorr	Charge	MH+ [Da]	ΔM [ppm]	RT [min]	# Missed Cleavages
	High	GGSSSGGGYGSGGGGSSSVK	1	1	1	IPI00021304 IPI:IPI00021304.1		0	0	7.156e-09	5.84678	2	1588.68	-0.962393	9.90557	0
	High	GGGFGGGSGFGGGSGFGGGSGFSGGGFGGGGFGGGR	2	1	1	IPI00021304 IPI:IPI00021304.1		0	0	2.541e-10	5.77777	3	2831.19	-0.0149214	64.5374	0
	High	GGSGGGGSISGGGYGSGGGSGGR	1	1	1	IPI00021304 IPI:IPI00021304.1		0	0	5.692e-10	4.73654	2	1741.75	-1.5939	14.1598	0
	High	LNDLEEALQQAK	1	1	1	IPI00021304 IPI:IPI00021304.1		0	0	6.341e-07	4.57143	2	1371.71	-1.71119	51.677	0
	High	FLEQQNQVLQTK	3	4	2	IPI00021304 IPI:IPI00021304.1;IPI00556624 IPI:IPI00556624.1		0	0	2.124e-05	4.49222	2	1475.78	-0.245017	34.495	0
	High	SISISVAGGGGGFGAAGGFGGR	3	1	1	IPI00021304 IPI:IPI00021304.1		0	0	4.433e-08	4.38274	2	1838.91	-0.4837	56.3211	0
	High	GFSSGSAVVSGGSR	2	1	1	IPI00021304 IPI:IPI00021304.1		0	0	1.312e-06	4.33552	2	1254.61	-1.47851	22.249	0
	High	VLYDAEISQIHQSVTDTNVILSmDNSR	2	1	1	IPI00021304 IPI:IPI00021304.1	M23(Oxidation)	0	0	1.061e-06	4.28346	3	3064.48	-2.66702	64.9115	0
	High	GGSISGGGYGSGGGK	1	1	1	IPI00021304 IPI:IPI00021304.1		0	0	1.47e-06	3.76774	2	1197.55	-0.539081	12.5318	0
	High	VDLLNQEIEFLK	2	1	1	IPI00021304 IPI:IPI00021304.1		0	0	2.306e-05	3.67067	2	1460.79	-3.33104	73.1567	0
	High	NLDLDSIIAEVK	4	9	4	IPI00009867 IPI:IPI00009867.2;IPI00021304 IPI:IPI00021304.1;IPI00293665 IPI:IPI00293665.6;IPI00300725 IPI:IPI00300725.6		0	0	1.102e-06	3.60227	2	1329.73	-0.0688509	75.9172	0
	High	HGGGGGGFGGGGFGSR	1	1	1	IPI00021304 IPI:IPI00021304.1		0	0	1.26e-06	3.3718	2	1320.58	-2.29423	20.6962	0
	High	GSSSGGGYSSGSSSYGSGGR	1	1	1	IPI00021304 IPI:IPI00021304.1		0	0	5.899e-06	3.36285	2	1740.71	1.25235	12.9951	0
	High	VLYDAEISQIHQSVTDTNVILSMDNSR	2	1	1	IPI00021304 IPI:IPI00021304.1		0	0	4.964e-05	3.32165	3	3048.49	-1.08556	70.281	0
	High	NKLNDLEEALQQAK	1	1	1	IPI00021304 IPI:IPI00021304.1		0	0	6.576e-05	3.29966	3	1613.85	-1.21141	54.0721	1
	High	NKLNDLEEALQQAKEDLAR	1	1	1	IPI00021304 IPI:IPI00021304.1		0	0	2.2e-06	3.21187	3	2198.14	-0.773736	71.3298	2
	High	IEISELNR	2	3	2	IPI00021304 IPI:IPI00021304.1;IPI00556624 IPI:IPI00556624.1		0	0	0.0006674	2.94698	2	973.531	-0.786953	33.9188	0
	High	YLDGLTAER	3	1	1	IPI00021304 IPI:IPI00021304.1		0	0	7.047e-05	2.91327	2	1037.53	-0.891686	35.448	0
	High	LALDVEIATYR	1	11	4	IPI00021304 IPI:IPI00021304.1;IPI00009867 IPI:IPI00009867.2;IPI00293665 IPI:IPI00293665.6;IPI00300725 IPI:IPI00300725.6		0	0	1.726e-05	2.85136	2	1263.69	-0.384622	108.854	0
	High	KYEDEINKR	2	3	1	IPI00021304 IPI:IPI00021304.1		0	0	0.003066	2.78872	2	1194.61	-1.9378	10.8518	2
	High	TAAENDFVTLK	1	1	1	IPI00021304 IPI:IPI00021304.1		0	0	0.002192	2.78329	2	1208.61	-1.43969	38.8492	0
	High	LLEGEEcR	1	13	5	IPI00021304 IPI:IPI00021304.1;IPI00009867 IPI:IPI00009867.2;IPI00293665 IPI:IPI00293665.6;IPI00300725 IPI:IPI00300725.6;IPI00479579 IPI:IPI00479579.1	C7(Carbamidomethyl)	0	0	0.001142	2.60324	2	1005.47	-0.544063	17.0069	0
	High	TAAENDFVTLKK	1	1	1	IPI00021304 IPI:IPI00021304.1		0	0	0.0005837	2.59543	2	1336.71	-1.39252	28.7137	1
	High	SKEEAEALYHSK	1	1	1	IPI00021304 IPI:IPI00021304.1		0	0	0.0002061	2.58212	2	1391.68	0.0302368	13.7518	1
	High	AQYEEIAQR	1	7	4	IPI00021304 IPI:IPI00021304.1;IPI00290078 IPI:IPI00290078.2;IPI00293665 IPI:IPI00293665.6;IPI00300725 IPI:IPI00300725.6		0	0	0.002348	2.45244	2	1107.54	-1.81496	20.8638	0
	High	STSSFScLSR	1	1	1	IPI00021304 IPI:IPI00021304.1	C7(Carbamidomethyl)	0	0	0.003177	2.1594	2	1131.51	-1.72613	26.9294	0
	High	TSQNSELNNmQDLVEDYKK	2	1	1	IPI00021304 IPI:IPI00021304.1	M10(Oxidation)	0	0	0.003914	1.68527	3	2272.04	-0.983475	32.6812	1
	High	TSQNSELNNMQDLVEDYKK	1	1	1	IPI00021304 IPI:IPI00021304.1		0	0.001	0.007715	2.99226	3	2256.04	-0.457824	53.6496	1
	High	WELLQQmNVGTRPINLEPIFQGYIDSLK	1	1	1	IPI00021304 IPI:IPI00021304.1	M7(Oxidation)	0	0.001	0.004702	2.47127	3	3318.71	-2.55152	89.1275	0
	High	DYQELMNVK	1	4	1	IPI00021304 IPI:IPI00021304.1		0	0.001	0.01119	2.35797	2	1139.54	-2.54687	43.0302	0
	High	FASFIDK	2	22	6	IPI00021304 IPI:IPI00021304.1;IPI00009867 IPI:IPI00009867.2;IPI00479579 IPI:IPI00479579.1;IPI00290078 IPI:IPI00290078.2;IPI00293665 IPI:IPI00293665.6;IPI00300725 IPI:IPI00300725.6		0	0.001	0.01045	2.15398	2	827.429	-1.06312	37.8657	0
	High	LNDLEEALQQAKEDLAR	1	1	1	IPI00021304 IPI:IPI00021304.1		0	0.001	0.007477	1.54356	3	1956	-3.69806	72.79	1
	High	DVDNAYmIK	1	1	1	IPI00021304 IPI:IPI00021304.1	M7(Oxidation)	0	0.002	0.01681	2.36142	2	1084.5	-1.13841	26.7734	0
	High	VDPEIQNVK	1	1	1	IPI00021304 IPI:IPI00021304.1		0	0.004	0.05812	1.86225	2	1041.56	-0.828641	21.8944	0
	High	FASFIDKVR	1	21	5	IPI00021304 IPI:IPI00021304.1;IPI00009867 IPI:IPI00009867.2;IPI00479579 IPI:IPI00479579.1;IPI00293665 IPI:IPI00293665.6;IPI00300725 IPI:IPI00300725.6		0	0.005	0.06474	1.36337	2	1082.6	-2.43305	39.4026	1
	High	SLVGLGGTK	1	1	1	IPI00021304 IPI:IPI00021304.1		0	0.007	0.116	2.18496	2	831.492	-1.43737	27.8626	0
IPI00295684 IPI:IPI00295684.1	TREMBL:Q8N175 REFSEQ_NP:NP_000412|ENSEMBL:ENSP00000269576 Tax_Id=9606 Keratin 10	157.234	60.79	11	25	29	53	584	58.7916	5.16064
	A2	Sequence	# PSMs	# Proteins	# Protein Groups	Protein Group Accessions	Modifications	ΔCn	q-Value	PEP	XCorr	Charge	MH+ [Da]	ΔM [ppm]	RT [min]	# Missed Cleavages
	High	GSSGGGcFGGSSGGYGGLGGFGGGSFR	2	2	1	IPI00295684 IPI:IPI00295684.1	C7(Carbamidomethyl)	0	0	1.357e-10	6.23191	2	2342.98	-0.851831	56.3622	0
	High	GSLGGGFSSGGFSGGSFSR	3	3	1	IPI00295684 IPI:IPI00295684.1		0	0	5.459e-08	5.31917	2	1707.77	-1.19577	49.4263	0
	High	AETEcQNTEYQQLLDIK	2	2	1	IPI00295684 IPI:IPI00295684.1	C5(Carbamidomethyl)	0	0	8.056e-08	4.91487	2	2082.96	-1.29119	55.9887	0
	High	SGGGGGGGGcGGGGGVSSLR	1	2	1	IPI00295684 IPI:IPI00295684.1	C10(Carbamidomethyl)	0	0	2.236e-06	4.83213	2	1549.68	-0.637662	16.4146	0
	High	ADLEmQIESLTEELAYLK	4	2	1	IPI00295684 IPI:IPI00295684.1	M5(Oxidation)	0	0	8.403e-06	4.49626	2	2112.05	2.43664	98.872	0
	High	TIDDLKNQILNLTTDNANILLQIDNAR	1	3	1	IPI00295684 IPI:IPI00295684.1		0	0	4.27e-05	4.34698	3	3052.63	0.587781	90.7135	1
	High	SQYEQLAEQNR	1	2	1	IPI00295684 IPI:IPI00295684.1		0	0	5.516e-05	4.24187	2	1365.64	-1.28179	23.3888	0
	High	NVSTGDVNVEmNAAPGVDLTQLLNNmR	2	3	1	IPI00295684 IPI:IPI00295684.1	M11(Oxidation); M26(Oxidation)	0	0	4.243e-05	4.02395	3	2904.38	-1.22806	67.1714	0
	High	NVQALEIELQSQLALK	2	3	1	IPI00295684 IPI:IPI00295684.1		0	0	1.238e-07	3.881	3	1797.01	-1.4429	74.7757	0
	High	ALEESNYELEGK	2	3	1	IPI00295684 IPI:IPI00295684.1		0	0	3.755e-05	3.6845	2	1381.64	-2.37126	30.2326	0
	High	YcVQLSQIQAQISALEEQLQQIR	1	2	1	IPI00295684 IPI:IPI00295684.1	C2(Carbamidomethyl)	0	0	2.333e-05	3.60298	3	2746.42	0.492696	97.2976	0
	High	SKELTTEIDNNIEQISSYK	1	3	1	IPI00295684 IPI:IPI00295684.1		0	0	5.558e-05	3.5641	3	2212.09	-3.54336	57.8479	1
	High	LENEIQTYR	1	3	1	IPI00295684 IPI:IPI00295684.1		0	0	5.103e-05	3.56013	2	1165.58	-0.878072	26.6339	0
	High	NVSTGDVNVEmNAAPGVDLTQLLNNMR	1	3	1	IPI00295684 IPI:IPI00295684.1	M11(Oxidation)	0	0	2.273e-05	3.43789	3	2888.39	1.59011	79.7563	0
	High	QSLEASLAETEGR	1	3	1	IPI00295684 IPI:IPI00295684.1		0	0	5.655e-06	3.33991	2	1390.68	-1.4746	40.206	0
	High	SLLEGEGSSGGGGR	2	3	1	IPI00295684 IPI:IPI00295684.1		0	0	0.001161	3.30836	2	1262.6	-1.06012	21.1132	0
	High	ELTTEIDNNIEQISSYK	1	3	1	IPI00295684 IPI:IPI00295684.1		0	0	1.084e-05	3.1996	2	1996.97	-2.39723	53.2255	0
	High	SQYEQLAEQNRK	1	2	1	IPI00295684 IPI:IPI00295684.1		0	0	0.001281	3.1764	2	1493.73	-1.25312	17.8805	1
	High	IRLENEIQTYR	2	3	1	IPI00295684 IPI:IPI00295684.1		0	0	0.003096	2.93846	2	1434.77	-2.42145	35.9155	1
	High	ADLEmQIESLTEELAYLKK	2	2	1	IPI00295684 IPI:IPI00295684.1	M5(Oxidation)	0	0	0.0001406	2.90463	3	2240.14	0.275409	87.594	1
	High	VTmQNLNDR	1	8	3	IPI00295684 IPI:IPI00295684.1;IPI00217963 IPI:IPI00217963.2;IPI00384444 IPI:IPI00384444.4	M3(Oxidation)	0	0	0.0001149	2.88224	2	1106.52	-1.77395	11.1952	0
	High	VTMQNLNDR	2	8	3	IPI00295684 IPI:IPI00295684.1;IPI00217963 IPI:IPI00217963.2;IPI00384444 IPI:IPI00384444.4		0	0	0.0002282	2.76104	2	1090.53	-0.530195	21.9068	0
	High	QSVEADINGLR	1	5	2	IPI00295684 IPI:IPI00295684.1;IPI00009866 IPI:IPI00009866.5		0	0	0.0001643	2.75591	2	1201.62	-1.69888	39.8433	0
	High	YENEVALR	1	3	1	IPI00295684 IPI:IPI00295684.1		0	0	0.000111	2.57131	2	993.499	-0.956482	23.9164	0
	High	LKYENEVALR	2	3	1	IPI00295684 IPI:IPI00295684.1		0	0	0.0006636	2.44217	3	1234.68	-1.19536	28.442	1
	High	LAADDFR	3	25	8	IPI00008692 IPI:IPI00008692.1;IPI00295684 IPI:IPI00295684.1;IPI00009866 IPI:IPI00009866.5;IPI00031423 IPI:IPI00031423.1;IPI00032513 IPI:IPI00032513.2;IPI00217963 IPI:IPI00217963.2;IPI00384444 IPI:IPI00384444.4;IPI00450768 IPI:IPI00450768.4		0	0	0.00354	2.11906	2	807.399	-0.916511	26.2187	0
	High	DAEAWFNEK	1	5	1	IPI00295684 IPI:IPI00295684.1		0	0	0.001344	2.04978	2	1109.49	-1.39024	44.8989	0
	High	VLDELTLTK	2	2	1	IPI00295684 IPI:IPI00295684.1		0	0	0.0001197	1.91469	2	1031.6	-1.10095	42.819	0
	High	LASYLDK	1	13	5	IPI00295684 IPI:IPI00295684.1;IPI00019359 IPI:IPI00019359.2;IPI00217963 IPI:IPI00217963.2;IPI00384444 IPI:IPI00384444.4;IPI00450768 IPI:IPI00450768.4		0	0.001	0.004639	2.07459	2	809.439	-1.45255	23.4592	0
	High	ADLEMQIESLTEELAYLKK	1	2	1	IPI00295684 IPI:IPI00295684.1		0	0.002	0.01652	1.96231	3	2224.14	-0.828875	86.8109	1
	High	NHEEEMKDLR	2	2	1	IPI00295684 IPI:IPI00295684.1		0	0.003	0.03241	1.72737	3	1300.59	-1.68551	12.8088	1
	High	SEITELR	1	3	1	IPI00295684 IPI:IPI00295684.1		0	0.003	0.04153	1.58204	2	847.451	-0.646274	24.7005	0
	High	NHEEEmKDLR	2	2	1	IPI00295684 IPI:IPI00295684.1	M6(Oxidation)	0	0.006	0.06754	2.76762	2	1316.59	-0.643612	8.47291	1
IPI00019359 IPI:IPI00019359.2	SWISS-PROT:P35527 REFSEQ_NP:NP_000217|ENSEMBL:ENSP00000246662 Tax_Id=9606 Keratin 9	145.957	52.81	1	22	23	48	623	62.0268	5.23682
	A2	Sequence	# PSMs	# Proteins	# Protein Groups	Protein Group Accessions	Modifications	ΔCn	q-Value	PEP	XCorr	Charge	MH+ [Da]	ΔM [ppm]	RT [min]	# Missed Cleavages
	High	GGSGGSYGGGGSGGGYGGGSGSR	3	1	1	IPI00019359 IPI:IPI00019359.2		0	0	7.439e-11	6.11739	2	1791.73	-1.34614	12.7623	0
	High	HGVQELEIELQSQLSK	3	1	1	IPI00019359 IPI:IPI00019359.2		0	0	4.412e-09	5.45728	2	1837.96	-0.924166	60.9945	0
	High	VQALEEANNDLENK	1	1	1	IPI00019359 IPI:IPI00019359.2		0	0	4.05e-08	5.07355	2	1586.76	-1.42174	33.0642	0
	High	SGGGGGGGLGSGGSIR	2	1	1	IPI00019359 IPI:IPI00019359.2		0	0	9.847e-10	4.63315	2	1232.6	-1.14243	16.9637	0
	High	DIENQYETQITQIEHEVSSSGQEVQSSAK	2	1	1	IPI00019359 IPI:IPI00019359.2		0	0	1.061e-07	4.5556	3	3264.52	1.95666	72.1906	0
	High	GGGGSFGYSYGGGSGGGFSASSLGGGFGGGSR	2	1	1	IPI00019359 IPI:IPI00019359.2		0	0	2.043e-06	4.53538	3	2705.15	-3.00943	58.47	0
	High	EIETYHNLLEGGQEDFESSGAGK	1	1	1	IPI00019359 IPI:IPI00019359.2		0	0	9.502e-08	4.53464	3	2510.13	-1.53236	51.6752	0
	High	YcGQLQmIQEQISNLEAQITDVR	2	1	1	IPI00019359 IPI:IPI00019359.2	C2(Carbamidomethyl); M7(Oxidation)	0	0	1.714e-06	3.98712	3	2753.32	-1.13125	92.2134	0
	High	QEIEcQNQEYSLLLSIK	2	1	1	IPI00019359 IPI:IPI00019359.2	C5(Carbamidomethyl)	0	0	8.814e-09	3.91677	2	2095.03	-2.10716	66.4879	0
	High	YcGQLQMIQEQISNLEAQITDVR	1	1	1	IPI00019359 IPI:IPI00019359.2	C2(Carbamidomethyl)	0	0	5.412e-05	3.55962	3	2737.33	0.772745	97.1874	0
	High	NYSPYYNTIDDLKDQIVDLTVGNNK	2	1	1	IPI00019359 IPI:IPI00019359.2		0	0	2.582e-06	3.36368	3	2902.41	-0.432534	84.2469	1
	High	FSSSSGYGGGSSR	2	1	1	IPI00019359 IPI:IPI00019359.2		0	0	2.351e-05	3.06251	2	1235.53	-1.6028	13.6765	0
	High	LASYLDKVQALEEANNDLENK	2	1	1	IPI00019359 IPI:IPI00019359.2		0	0	1.309e-07	2.91657	3	2377.19	-1.1275	58.4203	1
	High	HGVQELEIELQSQLSKK	1	1	1	IPI00019359 IPI:IPI00019359.2		0	0	0.001502	2.86458	3	1966.06	-1.36715	55.9602	1
	High	IKFEMEQNLR	2	1	1	IPI00019359 IPI:IPI00019359.2		0	0	0.0001549	2.86271	3	1307.67	-2.16563	38.2635	1
	High	QGVDADINGLR	2	1	1	IPI00019359 IPI:IPI00019359.2		0	0	0.0001283	2.78279	2	1157.59	-1.47747	34.58	0
	High	STMQELNSR	1	1	1	IPI00019359 IPI:IPI00019359.2		0	0	0.002578	2.50016	2	1065.5	-0.749457	17.649	0
	High	QVLDNLTmEK	3	1	1	IPI00019359 IPI:IPI00019359.2	M8(Oxidation)	0	0	0.001019	2.45274	2	1206.6	-1.48693	32.3826	0
	High	TLLDIDNTR	2	1	1	IPI00019359 IPI:IPI00019359.2		0	0	0.0004556	2.33674	2	1060.56	-0.882335	40.4079	0
	High	STmQELNSR	2	1	1	IPI00019359 IPI:IPI00019359.2	M3(Oxidation)	0	0	0.00136	2.29976	2	1081.49	-1.56727	10.2531	0
	High	SDLEmQYETLQEELmALK	1	1	1	IPI00019359 IPI:IPI00019359.2	M5(Oxidation); M15(Oxidation)	0	0	0.0003065	2.12383	3	2203.01	-0.175665	80.7935	0
	High	MTLDDFR	1	1	1	IPI00019359 IPI:IPI00019359.2		0	0	0.002608	2.06519	2	897.413	-0.91932	43.4693	0
	High	TLNDMRQEYEQLIAK	3	1	1	IPI00019359 IPI:IPI00019359.2		0	0	0.002142	1.81224	3	1851.92	-1.56318	57.9601	1
	High	IKFEmEQNLR	2	1	1	IPI00019359 IPI:IPI00019359.2	M5(Oxidation)	0	0	0.000794	1.7874	3	1323.67	-0.764784	25.9163	1
	High	LASYLDK	1	13	5	IPI00295684 IPI:IPI00295684.1;IPI00019359 IPI:IPI00019359.2;IPI00217963 IPI:IPI00217963.2;IPI00384444 IPI:IPI00384444.4;IPI00450768 IPI:IPI00450768.4		0	0.001	0.004639	2.07459	2	809.439	-1.45255	23.4592	0
	High	SDLEmQYETLQEELmALKK	1	1	1	IPI00019359 IPI:IPI00019359.2	M5(Oxidation); M15(Oxidation)	0	0.001	0.005332	1.7818	3	2331.11	1.53617	72.6258	1
	High	QVLDNLTMEK	1	1	1	IPI00019359 IPI:IPI00019359.2		0	0.005	0.06026	2.29834	2	1190.61	-1.88178	39.1638	0
YGL206C	CHC1 SGDID:S000003174, Chr VII from 107504-102543, Genome Release 64-2-1, reverse complement, Verified ORF, "Clathrin heavy chain; subunit of the major coat protein involved in intracellular protein transport and endocytosis; the clathrin triskelion is a trimeric molecule composed of three heavy chains that radiate from a vertex and three light chains which bind noncovalently near the vertex of t…	142.124	25.53	1	28	28	46	1653	187.117	5.23682
	A2	Sequence	# PSMs	# Proteins	# Protein Groups	Protein Group Accessions	Modifications	ΔCn	q-Value	PEP	XCorr	Charge	MH+ [Da]	ΔM [ppm]	RT [min]	# Missed Cleavages
	High	ASEFAVSLLQNPETASQIDIEK	3	1	1	YGL206C		0	0	4.624e-08	4.88712	2	2390.21	-0.257672	68.2941	0
	High	HANLNNTQIINFVANK	3	1	1	YGL206C		0	0	4.935e-08	4.86222	2	1810.95	-1.65263	48.4673	0
	High	NIQAPPGAISPILLYFSTLLDK	1	1	1	YGL206C		0	0	6.802e-11	4.74641	3	2371.33	1.40818	101.238	0
	High	AASYADKINTPELWSQIGTAQLDGLR	2	1	1	YGL206C		0	0	0.0004048	4.38774	3	2818.43	-1.15286	68.3295	1
	High	FIETYVQQVNPSK	1	1	1	YGL206C		0	0	2.266e-05	4.15603	2	1552.79	-4.58958	43.0847	0
	High	IILEPSPFNENVALQGLLLLSAIK	1	1	1	YGL206C		0	0	1.13e-07	4.01124	3	2592.5	0.173887	100.77	0
	High	IDGALILAYAELNK	1	1	1	YGL206C		0	0	4.089e-08	3.9625	2	1503.84	0.360048	75.9328	0
	High	WLSETTLGFVTAR	1	1	1	YGL206C		0	0	2.139e-06	3.94901	2	1480.78	0.210332	65.4045	0
	High	QFESLLLQNDYQNAAK	1	1	1	YGL206C		0	0	2.208e-05	3.76043	2	1881.93	-3.14095	56.6557	0
	High	VGYQPNFLVLISSLIR	3	1	1	YGL206C		0	0	2.031e-10	3.73104	2	1819.05	0.779838	101.29	0
	High	cVVHTNALPIDWLVGYFGK	2	1	1	YGL206C	C1(Carbamidomethyl)	0	0	1.208e-07	3.61088	3	2189.12	0.481154	88.9463	0
	High	ILLPFLEQSLSQGIQDQAVYNALAK	3	1	1	YGL206C		0	0	6.841e-05	3.56211	3	2759.49	-1.40192	89.0201	0
	High	STTFESDHFVTVR	1	1	1	YGL206C		0	0	0.001635	3.33803	2	1525.73	-1.44295	35.9242	0
	High	LNVEQSLAcLK	1	1	1	YGL206C	C9(Carbamidomethyl)	0	0	0.0002226	3.25863	2	1274.68	-1.67635	53.35	0
	High	FHPSLLVDLLTSLTPR	5	1	1	YGL206C		0	0	4.005e-08	3.21088	3	1809.03	-0.551239	78.7534	0
	High	NLDWFAVVGILQENGR	1	1	1	YGL206C		0	0	2.354e-05	3.06001	2	1830.95	0.241192	93.4654	0
	High	FSDLIGPSTLIK	1	1	1	YGL206C		0	0	0.001423	2.94758	2	1290.73	0.152719	60.0668	0
	High	SFTLDEPVIFWR	2	1	1	YGL206C		0	0	0.00045	2.92348	2	1509.77	-1.28177	79.7798	0
	High	SDNLPLIKPFLINVLPK	1	1	1	YGL206C		0	0	4.128e-07	2.4863	3	1921.15	-0.919513	84.5047	0
	High	GDTPDQGHLQTR	2	1	1	YGL206C		0	0	0.001732	2.46984	2	1324.62	-1.56683	12.0983	0
	High	LcYSAVSNYSK	1	1	1	YGL206C	C2(Carbamidomethyl)	0	0	0.00032	2.46088	2	1291.6	-2.49979	31.1479	0
	High	YGIIYLLTK	1	1	1	YGL206C		0	0	0.0001028	2.31085	2	1083.64	-0.166458	69.5074	0
	High	SDLDLWNK	1	1	1	YGL206C		0	0	0.0007922	2.06531	2	990.488	-1.36475	48.9986	0
	High	NATTGAGELR	2	1	1	YGL206C		0	0.001	0.009126	2.69725	2	989.501	0.0454083	13.3443	0
	High	IADLFFSQNHIQQGTSLLLDALK	2	1	1	YGL206C		0	0.001	0.004351	2.62516	3	2572.37	-2.40538	86.9302	0
	High	AINFYVK	1	1	1	YGL206C		0	0.001	0.006539	2.22609	2	854.475	-1.99175	40.0558	0
	High	IGALLYR	1	1	1	YGL206C		0	0.001	0.01417	2.12054	2	805.491	-2.0356	36.9687	0
	High	IVKDNNVYDPER	1	1	1	YGL206C		0	0.006	0.0853	2.85327	2	1461.73	-0.478717	19.724	1
YIL125W	KGD1 SGDID:S000001387, Chr IX from 122689-125733, Genome Release 64-2-1, Verified ORF, "Subunit of the mitochondrial alpha-ketoglutarate dehydrogenase complex; catalyzes a key step in the tricarboxylic acid (TCA) cycle, the oxidative decarboxylation of alpha-ketoglutarate to form succinyl-CoA"	128.593	34.81	1	26	26	46	1014	114.345	7.21045
	A2	Sequence	# PSMs	# Proteins	# Protein Groups	Protein Group Accessions	Modifications	ΔCn	q-Value	PEP	XCorr	Charge	MH+ [Da]	ΔM [ppm]	RT [min]	# Missed Cleavages
	High	HAVLHDQQSEAIYTPLSTLNNEK	3	1	1	YIL125W		0	0	3.805e-06	4.61433	3	2608.3	-1.63236	48.1676	0
	High	YVNLSLVANPSHLESQDPVVLGR	2	1	1	YIL125W		0	0	6.687e-08	3.5187	3	2507.32	-0.563778	62.3961	0
	High	IEIPEPYQYTVDQK	2	1	1	YIL125W		0	0	0.001915	3.48601	2	1722.86	1.22006	53.0782	0
	High	ELATEILPHEPTNVPESTLK	1	1	1	YIL125W		0	0	1.841e-06	3.30326	3	2218.16	0.110126	50.6497	0
	High	IEQLHPFPFAQLR	3	1	1	YIL125W		0	0	2.547e-06	3.21397	3	1595.87	-1.44295	60.1038	0
	High	WVWNLFEDAFEK	3	1	1	YIL125W		0	0	6.495e-06	3.1793	2	1583.75	0.459925	93.1977	0
	High	FGLEGLESVVPGIK	3	1	1	YIL125W		0	0	5.231e-08	2.99641	2	1444.8	-0.223153	74.219	0
	High	FHTDAIIDVVGWR	2	1	1	YIL125W		0	0	1.253e-05	2.89631	3	1528.79	-1.62784	63.5234	0
	High	LNVLSNVVR	2	1	1	YIL125W		0	0	0.0001243	2.81937	2	1013.61	-1.90146	45.7656	0
	High	SSLSEFTEGGFQWIIEDIEHGK	3	1	1	YIL125W		0	0	9.529e-07	2.79113	3	2509.19	-0.123507	95.1775	0
	High	LTWATSFESFLSTK	2	1	1	YIL125W		0	0	1.706e-05	2.77646	2	1617.81	-1.35553	83.7632	0
	High	AHIDPLGISFGSNK	2	1	1	YIL125W		0	0	0.0006762	2.76024	2	1455.76	-0.950207	50.7687	0
	High	FLQLANEDPR	2	1	1	YIL125W		0	0	4.961e-05	2.71276	2	1202.62	-1.19196	39.6875	0
	High	SGLVLSLPHGYDGQGPEHSSGR	3	1	1	YIL125W		0	0	1.957e-05	2.69047	3	2250.09	0.00293426	44.2387	0
	High	EWLTAAWEGFK	1	1	1	YIL125W		0	0	0.003764	2.65552	2	1337.65	-0.195882	73.9535	0
	High	EINLGPGILPR	1	1	1	YIL125W		0	0	0.000128	2.62105	2	1178.69	-1.23829	55.3449	0
	High	QHQDcNFQVVYPTTPANLFHILR	1	1	1	YIL125W	C5(Carbamidomethyl)	0	0	0.001084	2.56928	3	2798.38	-2.4655	71.7246	0
	High	NNPVPPELTLDYYGFSK	1	1	1	YIL125W		0	0	0.001941	2.28358	2	1953.96	1.34617	68.713	0
	High	DDIEGSGDVK	1	1	1	YIL125W		0	0	0.002516	2.10672	2	1034.46	-0.992996	14.341	0
	High	GRLNVLSNVVR	1	1	1	YIL125W		0	0.001	0.004594	2.48235	3	1226.73	-0.911116	38.6703	1
	High	SVELGVEDIVLGMAHR	1	1	1	YIL125W		0	0.001	0.005909	2.05192	3	1724.9	-0.791645	73.9764	0
	High	VSGEDVER	2	1	1	YIL125W		0	0.001	0.007919	1.92813	2	890.42	-1.39	10.5229	0
	High	DYVPSQR	1	1	1	YIL125W		0	0.001	0.01048	1.90281	2	864.42	-0.804719	15.5829	0
	High	HDLDKEINLGPGILPR	1	1	1	YIL125W		0	0.002	0.01707	2.35523	3	1786.98	-1.18875	49.6795	1
	High	KPNESIFSEFK	1	1	1	YIL125W		0	0.005	0.06506	2.76192	2	1325.67	-2.86941	45.8056	0
	High	KPLALFFSK	1	1	1	YIL125W		0	0.005	0.06593	1.75556	2	1050.63	-1.73343	49.9015	0
YPL131W	RPL5 SGDID:S000006052, Chr XVI from 303121-304014, Genome Release 64-2-1, Verified ORF, "Ribosomal 60S subunit protein L5; homologous to mammalian ribosomal protein L5 and bacterial L18; binds 5S rRNA and is required for 60S subunit assembly"	127.836	52.19	1	10	10	44	297	33.6942	6.82959
	A2	Sequence	# PSMs	# Proteins	# Protein Groups	Protein Group Accessions	Modifications	ΔCn	q-Value	PEP	XCorr	Charge	MH+ [Da]	ΔM [ppm]	RT [min]	# Missed Cleavages
	High	YGITHGLTNWAAAYATGLLIAR	15	1	1	YPL131W		0	0	1.5e-08	5.97595	2	2333.24	-0.99464	81.7549	0
	High	FPGWDFETEEIDPELLR	10	1	1	YPL131W		0	0	3.489e-10	4.75936	2	2092.99	0.259297	82.0905	0
	High	FTNKDIIcQIISSTITGDVVLAAAYSHELPR	1	1	1	YPL131W	C8(Carbamidomethyl)	0	0	1.141e-08	4.62273	3	3432.78	-0.215397	99.7904	1
	High	GASDGGLYVPHSENR	5	1	1	YPL131W		0	0	2.21e-07	4.25343	2	1558.72	-1.32262	23.8906	0
	High	VFLDIGLQR	4	1	1	YPL131W		0	0	3.442e-05	3.71855	2	1060.61	-1.35611	57.9139	0
	High	DIIcQIISSTITGDVVLAAAYSHELPR	1	1	1	YPL131W	C4(Carbamidomethyl)	0	0	7.185e-07	3.51228	3	2942.53	1.33626	100.95	0
	High	GVEEVEGEYELTEAVEDGPRPFK	1	1	1	YPL131W		0	0	0.00177	3.15395	3	2579.21	-1.23961	58.4482	0
	High	GYLADDIDADSLEDIYTSAHEAIR	4	1	1	YPL131W		0	0	0.0002142	2.94887	3	2653.23	-0.309124	68.789	0
	High	TDYYQR	2	1	1	YPL131W		0	0.001	0.01532	1.96279	2	845.378	-0.481166	13.9726	0
	High	LGLDETYK	1	1	1	YPL131W		0	0.007	0.1144	1.78732	2	938.481	-1.64033	30.7118	0
YOR063W	RPL3 SGDID:S000005589, Chr XV from 444686-445849, Genome Release 64-2-1, Verified ORF, "Ribosomal 60S subunit protein L3; homologous to mammalian ribosomal protein L3 and bacterial L3; plays an important role in function of eIF5B in stimulating 3' end processing of 18S rRNA in context of 80S ribosomes that have not yet engaged in translation; involved in replication and maintenance of killer doub…	123.6	40.83	1	16	16	54	387	43.7304	10.2866
	A2	Sequence	# PSMs	# Proteins	# Protein Groups	Protein Group Accessions	Modifications	ΔCn	q-Value	PEP	XCorr	Charge	MH+ [Da]	ΔM [ppm]	RT [min]	# Missed Cleavages
	High	AHLAEIQLNGGSISEK	3	1	1	YOR063W		0	0	1.048e-08	5.54293	2	1666.87	-0.835085	38.6214	0
	High	SLTTVWAEHLSDEVK	6	1	1	YOR063W		0	0	6.199e-06	4.06364	2	1714.86	-4.43654	57.4966	0
	High	SLTTVWAEHLSDEVKR	3	1	1	YOR063W		0	0	3.149e-07	3.61212	2	1870.97	0.411035	52.9899	1
	High	GDDEANGATSFDR	2	1	1	YOR063W		0	0	1.281e-05	3.57441	2	1354.55	-0.950349	21.2511	0
	High	VGKGDDEANGATSFDR	2	1	1	YOR063W		0	0	2.971e-05	3.52297	2	1638.73	-1.70723	15.8295	1
	High	SKPVALTSFLGYK	4	1	1	YOR063W		0	0	9.96e-06	3.38595	3	1410.8	-1.26444	54.8636	0
	High	YAQDGAGIER	4	1	1	YOR063W		0	0	0.000386	2.91257	2	1079.51	-1.37272	15.3833	0
	High	KSLYTNTSR	1	1	1	YOR063W		0	0	0.001241	2.66266	2	1069.56	-2.0778	10.2051	1
	High	HGHLGFLPR	3	1	1	YOR063W		0	0	0.000183	2.51536	2	1033.57	-1.21393	25.6246	0
	High	EVVEAVTVVDTPPVVVVGVVGYVETPR	16	1	1	YOR063W		0	0	0.001042	2.40899	3	2808.54	0.428075	93.3763	0
	High	VLVHTQIR	2	1	1	YOR063W		0	0	0.002369	1.9709	2	965.587	-1.78378	17.2439	0
	High	KALEEVSLK	1	1	1	YOR063W		0	0.001	0.006099	2.1464	2	1016.6	-1.57172	22.2959	1
	High	AGmTTIVR	1	1	1	YOR063W	M3(Oxidation)	0	0.001	0.01645	1.94815	2	864.46	-0.651994	13.1454	0
	High	SLYTNTSR	1	1	1	YOR063W		0	0.001	0.006196	1.94469	2	941.468	-0.740501	14.8285	0
	High	FQTPAEK	1	1	1	YOR063W		0	0.001	0.009394	1.79441	2	820.419	-0.609575	14.8301	0
	High	AGMTTIVR	1	1	1	YOR063W		0	0.001	0.008181	1.74212	2	848.465	-1.55001	24.4914	0
	High	GHGFEGVTHR	3	1	1	YOR063W		0	0.002	0.02125	2.92869	2	1096.53	-1.72957	10.6554	0
YLR153C	ACS2 SGDID:S000004143, Chr XII from 447575-445524, Genome Release 64-2-1, reverse complement, Verified ORF, "Acetyl-coA synthetase isoform; along with Acs1p, acetyl-coA synthetase isoform is the nuclear source of acetyl-coA for histone acetylation; mutants affect global transcription; required for growth on glucose; expressed under anaerobic conditions"	123.258	34.26	1	21	22	46	683	75.4444	6.68311
	A2	Sequence	# PSMs	# Proteins	# Protein Groups	Protein Group Accessions	Modifications	ΔCn	q-Value	PEP	XCorr	Charge	MH+ [Da]	ΔM [ppm]	RT [min]	# Missed Cleavages
	High	GVVHTTGGYLLGAALTTR	2	1	1	YLR153C		0	0	8.622e-10	5.12138	2	1786.98	-0.726014	53.1402	0
	High	IVDEGLNGVDLVSR	3	1	1	YLR153C		0	0	6.929e-05	3.90647	2	1485.79	0.073936	49.4198	0
	High	GRVDDVVNVSGHR	6	1	1	YLR153C		0	0	2.737e-08	3.82415	3	1409.72	-0.960225	15.6294	1
	High	VDDVVNVSGHR	2	2	2	YAL054C;YLR153C		0	0	2.342e-05	3.4058	2	1196.6	-1.65484	17.9263	0
	High	VLGSVGEPISPDLWEWYHEK	7	1	1	YLR153C		0	0	0.001108	3.37763	2	2341.15	0.282367	71.2002	0
	High	IGAIHSVVFAGFSAGSLK	2	1	1	YLR153C		0	0	2.666e-07	3.26398	3	1760.97	-0.66749	60.307	0
	High	LNASYNcVDR	2	1	1	YLR153C	C7(Carbamidomethyl)	0	0	3.112e-05	2.81534	2	1211.55	-1.0872	20.2954	0
	High	DHDGYYWIR	3	1	1	YLR153C		0	0	0.003755	2.74434	3	1224.54	-0.991752	47.3697	0
	High	IGAIHSVVFAGFSAGSLKDR	2	1	1	YLR153C		0	0	2.897e-07	2.66355	3	2032.09	-1.90898	53.6207	1
	High	DYWWHEEAAK	2	1	1	YLR153C		0	0	0.0006032	2.52665	2	1334.58	-1.51417	44.5501	0
	High	GEIGPFASPK	1	1	1	YLR153C		0	0	0.002483	2.44712	2	1002.53	-0.214605	36.3485	0
	High	VVITcDEGK	1	1	1	YLR153C	C5(Carbamidomethyl)	0	0	0.003551	1.58668	2	1020.5	-0.395089	16.132	0
	High	TYLPPVScDAEDPLFLLYTSGSTGSPK	2	1	1	YLR153C	C8(Carbamidomethyl)	0	0.001	0.00614	3.27512	3	2915.4	0.037203	82.6961	0
	High	SVWNHHDR	1	1	1	YLR153C		0	0.001	0.004709	2.44262	2	1050.48	-2.02837	10.9569	0
	High	IITFGELLR	2	1	1	YLR153C		0	0.001	0.00769	2.26471	2	1061.63	-1.25325	69.81	0
	High	ELILQVR	2	1	1	YLR153C		0	0.001	0.009332	2.13779	2	870.539	-1.48757	42.1129	0
	High	ATHFYVAPTALR	1	1	1	YLR153C		0	0.001	0.01644	1.84534	2	1346.72	-0.986736	37.5295	0
	High	VGEAEIAK	1	1	1	YLR153C		0	0.001	0.005072	1.75006	2	816.445	-1.19208	13.67	0
	High	VVITcDEGKR	1	1	1	YLR153C	C5(Carbamidomethyl)	0	0.002	0.02898	2.19354	2	1176.6	-2.30092	13.6306	1
	High	APQHFYNSQPGK	1	1	1	YLR153C		0	0.003	0.03426	2.27244	2	1373.66	-1.59647	14.619	0
	High	YDTSSLR	1	1	1	YLR153C		0	0.003	0.0437	1.64586	2	841.404	-1.19087	18.5663	0
	High	KVSQIAGVLK	1	1	1	YLR153C		0	0.007	0.1134	1.65304	2	1042.66	-1.56847	25.7486	1
YBL076C	ILS1 SGDID:S000000172, Chr II from 84261-81043, Genome Release 64-2-1, reverse complement, Verified ORF, "Cytoplasmic isoleucine-tRNA synthetase; target of the G1-specific inhibitor reveromycin A"	122.721	24.72	1	23	23	44	1072	122.906	6.06201
	A2	Sequence	# PSMs	# Proteins	# Protein Groups	Protein Group Accessions	Modifications	ΔCn	q-Value	PEP	XCorr	Charge	MH+ [Da]	ΔM [ppm]	RT [min]	# Missed Cleavages
	High	GLPESAVQAGQETR	5	1	1	YBL076C		0	0	1.287e-06	4.60607	2	1442.72	-0.955002	29.1706	0
	High	EYFDEAIETAVSR	2	1	1	YBL076C		0	0	2.221e-07	4.2218	2	1529.71	0.125796	59.5883	0
	High	VPANFISEGLDQTR	5	1	1	YBL076C		0	0	1.483e-07	4.01845	2	1546.78	-1.58675	48.6902	0
	High	ALNSLFDALFTFVR	3	1	1	YBL076C		0	0	9.736e-08	4.01325	2	1613.87	0.0871897	90.0333	0
	High	YLTNTGNLLLASQIR	2	1	1	YBL076C		0	0	7.893e-09	3.77757	2	1676.93	-0.740046	60.5668	0
	High	YEPLFPYFAEQFHETAFR	4	1	1	YBL076C		0	0	9.778e-08	3.74009	2	2292.07	-0.587533	80.2788	0
	High	SVHFLSYPVVK	3	1	1	YBL076C		0	0	0.002201	3.46596	2	1275.71	2.02593	46.8656	0
	High	YGLENYNNEcR	1	1	1	YBL076C	C10(Carbamidomethyl)	0	0	3.82e-06	3.34991	2	1431.59	-1.90007	28.6361	0
	High	FANWIANAR	1	1	1	YBL076C		0	0	0.0003505	3.0052	2	1062.55	-1.46533	45.3658	0
	High	LLNFIDELTNWYIR	2	1	1	YBL076C		0	0	2.251e-06	2.8307	2	1809.95	0.3126	86.5878	0
	High	YFILLESLIK	1	1	1	YBL076C		0	0	1.396e-05	2.79997	2	1238.74	-1.06925	86.6949	0
	High	AMAPFTPFLSESIYLR	2	1	1	YBL076C		0	0	0.0009111	2.40546	2	1842.95	1.13641	83.2967	0
	High	FANWIANARDWNVSR	1	1	1	YBL076C		0	0	0.001025	2.15189	3	1819.9	-1.40005	56.9921	1
	High	VLLPWWNSFK	2	1	1	YBL076C		0	0	8.657e-06	2.08707	2	1289.7	-0.388012	80.6245	0
	High	LYLINSPVLK	2	1	1	YBL076C		0	0	0.00158	2.0723	2	1159.71	-1.2783	57.3044	0
	High	NYPDPSIVLNK	1	1	1	YBL076C		0	0	0.001786	2.04956	2	1259.66	-1.79183	44.6205	0
	High	NYIIEELNVR	1	1	1	YBL076C		0	0.001	0.006897	2.65449	2	1262.67	-2.58928	56.1571	0
	High	LEVAGIELVK	1	1	1	YBL076C		0	0.001	0.0137	2.15477	2	1070.65	-0.545624	60.636	0
	High	DVVITSDEAK	1	1	1	YBL076C		0	0.003	0.0355	1.91538	2	1076.55	-1.02668	19.5351	0
	High	YATMTGHHVER	1	1	1	YBL076C		0	0.004	0.04754	2.02626	3	1301.6	-1.13107	10.4026	0
	High	FLDGQIALLK	1	1	1	YBL076C		0	0.005	0.06181	1.97685	2	1117.66	-0.403422	61.1455	0
	High	DVIDKLTIPSK	1	1	1	YBL076C		0	0.007	0.09823	2.07742	3	1228.71	-2.2642	42.056	1
	High	NITDLHR	1	1	1	YBL076C		0	0.007	0.1048	1.43614	2	868.462	-1.43176	15.9959	0
YDL171C	GLT1 SGDID:S000002330, Chr IV from 155640-149203, Genome Release 64-2-1, reverse complement, Verified ORF, "NAD(+)-dependent glutamate synthase (GOGAT); synthesizes glutamate from glutamine and alpha-ketoglutarate; with Gln1p, forms the secondary pathway for glutamate biosynthesis from ammonia; expression regulated by nitrogen source; assembles into filaments as cells approach stationary phase an…	119.99	13.85	1	22	22	40	2145	237.952	6.58057
	A2	Sequence	# PSMs	# Proteins	# Protein Groups	Protein Group Accessions	Modifications	ΔCn	q-Value	PEP	XCorr	Charge	MH+ [Da]	ΔM [ppm]	RT [min]	# Missed Cleavages
	High	VIVVGGGDTGNDcLGTSVR	3	1	1	YDL171C	C13(Carbamidomethyl)	0	0	8.229e-10	5.33852	2	1875.92	-0.772374	40.9314	0
	High	FGVTSYYLSDADEIQIK	2	1	1	YDL171C		0	0	1.734e-07	4.51441	2	1948.96	1.93842	65.231	0
	High	NLIQEHWNYTQSDLAAR	2	1	1	YDL171C		0	0	1.389e-06	4.491	2	2059	-0.201265	49.3827	0
	High	HGAASVLNFELLPEPPVER	3	1	1	YDL171C		0	0	1.146e-07	4.10169	2	2075.09	-1.19228	67.6568	0
	High	SQVALILETGEAR	1	1	1	YDL171C		0	0	4.768e-06	3.9128	2	1386.76	-1.99188	50.0789	0
	High	QLFAQVTNPPIDPIR	2	1	1	YDL171C		0	0	1.53e-06	3.80709	2	1708.94	-0.216252	61.5859	0
	High	ADHILVSGHDGGTGAAR	1	1	1	YDL171C		0	0	0.0007876	3.71541	2	1633.8	-0.11545	15.6533	0
	High	GLPVNIDASIINTDR	4	1	1	YDL171C		0	0	3.846e-07	3.7109	2	1597.85	-1.80317	59.4416	0
	High	HVNEPTAIASLQDTVR	3	1	1	YDL171C		0	0	2.768e-06	3.65747	3	1750.91	-0.530305	38.013	0
	High	cHLNScAVGIATQDPYLR	1	1	1	YDL171C	C1(Carbamidomethyl); C6(Carbamidomethyl)	0	0	1.307e-06	3.37163	3	2074.98	-1.53382	44.8272	0
	High	LIDEAEVTLDR	1	1	1	YDL171C		0	0	8.942e-05	2.93516	2	1273.66	-2.00605	42.3259	0
	High	NVVVQTDGQLR	3	1	1	YDL171C		0	0	2.212e-06	2.91422	2	1228.66	-1.09694	27.1009	0
	High	FSTNTFPSWDR	4	1	1	YDL171C		0	0	0.0002066	2.90553	2	1357.62	-1.40638	52.694	0
	High	EFIGNDEGEVTAIR	1	1	1	YDL171C		0	0	0.003999	2.86926	2	1549.75	-0.974976	44.1396	0
	High	GVTFEYLAQDAFSLHER	2	1	1	YDL171C		0	0	0.000142	2.76966	3	1982.96	0.116166	70.9379	0
	High	FNELLFK	1	1	1	YDL171C		0	0	0.002585	2.43252	2	910.502	-1.71852	50.9317	0
	High	SNcGEGGEDAER	1	1	1	YDL171C	C3(Carbamidomethyl)	0	0	0.003468	2.22364	2	1280.48	-0.836697	8.71707	0
	High	YAVGNVFFK	1	1	1	YDL171C		0	0	0.002945	2.11513	2	1044.55	-0.948478	53.835	0
	High	TQLYLLR	1	1	1	YDL171C		0	0.001	0.005162	1.84935	2	906.539	-1.54109	45.5016	0
	High	ALGSTLSYR	1	1	1	YDL171C		0	0.001	0.009193	1.63419	2	967.52	-0.517885	29.866	0
	High	NVPVDSTILGDVALSR	1	1	1	YDL171C		0	0.002	0.01827	2.34786	2	1655.9	-0.707834	61.2607	0
	High	ILIITDR	1	1	1	YDL171C		0	0.002	0.02672	1.47319	2	843.529	-1.34812	37.6954	0
YIL078W	THS1 SGDID:S000001340, Chr IX from 212499-214703, Genome Release 64-2-1, Verified ORF, "Threonyl-tRNA synthetase; essential cytoplasmic protein"	119.948	27.66	1	18	18	43	734	84.4665	7.03467
	A2	Sequence	# PSMs	# Proteins	# Protein Groups	Protein Group Accessions	Modifications	ΔCn	q-Value	PEP	XCorr	Charge	MH+ [Da]	ΔM [ppm]	RT [min]	# Missed Cleavages
	High	NSScYFLGDATNDSLQR	5	1	1	YIL078W	C4(Carbamidomethyl)	0	0	1.276e-09	4.77819	2	1947.85	-0.589716	46.3062	0
	High	WGGNWEINAGDGAFYGPK	2	1	1	YIL078W		0	0	8.61e-08	4.36809	2	1938.87	-2.28231	63.6888	0
	High	TVSQADFPGLEGVAK	5	1	1	YIL078W		0	0	6.717e-08	4.36049	2	1518.78	-0.868624	49.9791	0
	High	NEFSGALSGLTR	2	1	1	YIL078W		0	0	3.382e-06	3.61199	2	1251.63	-1.16332	52.0436	0
	High	IYNTLVDLLR	5	1	1	YIL078W		0	0	5.714e-05	3.50046	2	1219.7	-1.02208	64.6313	0
	High	QQSLYLDPEPTFIEER	3	1	1	YIL078W		0	0	2.625e-05	3.34707	2	1964.96	-1.89565	61.8781	0
	High	WHQcATIQLDFQLPNR	1	1	1	YIL078W	C4(Carbamidomethyl)	0	0	0.0003593	2.58133	3	2026.99	-0.478308	59.9953	0
	High	VPDGGATTVYR	3	1	1	YIL078W		0	0	0.002887	2.55256	2	1135.57	-1.07052	21.9749	0
	High	WPFWLSPR	3	1	1	YIL078W		0	0	9.872e-05	2.50527	2	1088.57	-0.660658	74.3412	0
	High	IETWDAAESK	2	1	1	YIL078W		0	0	0.001674	2.49548	2	1149.54	-2.35131	28.2212	0
	High	VADFGVIHR	2	1	1	YIL078W		0	0	0.0003021	2.47039	2	1013.55	-1.22447	32.3881	0
	High	YQGYAEDVR	1	1	1	YIL078W		0	0	0.004078	2.39358	2	1100.5	-1.62866	21.5577	0
	High	AILGSVER	2	1	1	YIL078W		0	0	0.001911	1.71583	2	844.488	-1.28343	26.1519	0
	High	NATVSVEEVLK	1	1	1	YIL078W		0	0	0.0009407	1.68452	2	1188.65	-1.40324	45.1274	0
	High	VYGISFPDK	3	1	1	YIL078W		0	0	0.001699	1.61545	2	1025.53	-1.48916	47.8008	0
	High	DISESPER	1	1	1	YIL078W		0	0.001	0.01346	2.27942	2	932.432	-0.477404	12.8915	0
	High	FELEFK	1	1	1	YIL078W		0	0.001	0.008288	2.10873	2	812.417	-1.94031	49.8655	0
	High	QVLVVPVGVK	1	1	1	YIL078W		0	0.007	0.1033	1.21137	2	1037.67	-1.17713	44.8545	0
YLR259C	HSP60 SGDID:S000004249, Chr XII from 665002-663284, Genome Release 64-2-1, reverse complement, Verified ORF, "Tetradecameric mitochondrial chaperonin; required for ATP-dependent folding of precursor polypeptides and complex assembly; prevents aggregation and mediates protein refolding after heat shock; role in mtDNA transmission; phosphorylated"	108.062	34.27	1	15	15	33	572	60.7139	5.31299
	A2	Sequence	# PSMs	# Proteins	# Protein Groups	Protein Group Accessions	Modifications	ΔCn	q-Value	PEP	XCorr	Charge	MH+ [Da]	ΔM [ppm]	RT [min]	# Missed Cleavages
	High	ISSIQDILPALEISNQSR	5	1	1	YLR259C		0	0	4.864e-09	4.52916	3	1984.07	-0.0374463	75.5765	0
	High	QIIENAGEEGSVIIGK	2	1	1	YLR259C		0	0	5.927e-06	4.40671	2	1656.88	-1.2299	44.8773	0
	High	GVETLAEAVAATLGPK	3	1	1	YLR259C		0	0	1.62e-10	4.34623	3	1526.84	-0.62509	81.006	0
	High	TNEAAGDGTTSATVLGR	2	1	1	YLR259C		0	0	1.084e-08	4.23811	2	1620.78	-1.01308	25.7107	0
	High	VLDEVVVDNFDQK	4	1	1	YLR259C		0	0	0.0001963	3.54294	2	1519.76	-3.35885	44.8252	0
	High	VGGASEVEVGEK	2	1	1	YLR259C		0	0	6.83e-05	3.50607	2	1160.58	-0.874185	18.2894	0
	High	RPLLIIAEDVDGEALAAcILNK	1	1	1	YLR259C	C18(Carbamidomethyl)	0	0	5.798e-06	3.39865	3	2394.31	1.40298	78.8052	0
	High	VIEFLSANK	1	1	1	YLR259C		0	0	9.32e-05	3.1702	2	1020.57	-0.812744	43.8259	0
	High	KISSIQDILPALEISNQSR	2	1	1	YLR259C		0	0	0.0005268	3.08615	3	2112.16	-1.01734	69.0768	1
	High	NVLIEQPFGPPK	2	1	1	YLR259C		0	0	1.458e-05	3.05882	2	1338.74	-1.68354	51.5948	0
	High	AAVEEGILPGGGTALVK	3	1	1	YLR259C		0	0	0.003311	2.8743	2	1581.88	-0.809699	51.2677	0
	High	LSGGVAVIR	2	1	1	YLR259C		0	0	0.0004053	2.84775	2	871.534	-2.06993	27.7118	0
	High	GFISPYFITDPK	2	1	1	YLR259C		0	0	2.031e-05	2.81248	2	1384.71	-1.15471	64.2712	0
	High	VEFEKPLLLLSEK	1	1	1	YLR259C		0	0	0.000109	2.53627	3	1544.89	-2.19528	61.7643	0
	High	YDDALNATR	1	1	1	YLR259C		0	0.002	0.02238	1.6878	2	1038.48	-1.47638	19.655	0
YBR031W	RPL4A SGDID:S000000235, Chr II from 300166-301254, Genome Release 64-2-1, Verified ORF, "Ribosomal 60S subunit protein L4A; N-terminally acetylated; homologous to mammalian ribosomal protein L4 and bacterial L4; RPL4A has a paralog, RPL4B, that arose from the whole genome duplication"	107.809	50.28	2	13	13	35	362	39.0682	10.6382
	A2	Sequence	# PSMs	# Proteins	# Protein Groups	Protein Group Accessions	Modifications	ΔCn	q-Value	PEP	XCorr	Charge	MH+ [Da]	ΔM [ppm]	RT [min]	# Missed Cleavages
	High	YATASAIAATAVASLVLAR	10	2	1	YBR031W		0	0	2.08e-12	5.49588	3	1820.03	0.487523	87.7034	0
	High	NVPGVETANVASLNLLQLAPGAHLGR	3	2	1	YBR031W		0	0	2.044e-07	4.80412	2	2611.44	2.84178	73.913	0
	High	IPEIPLVVSTDLESIQK	5	2	1	YBR031W		0	0	4.175e-05	3.71369	2	1881.06	0.72431	72.3473	0
	High	AGHQTSAESWGTGR	2	2	1	YBR031W		0	0	9.291e-07	3.62038	2	1444.66	-0.52196	15.3538	0
	High	LDQVWGSETVASSK	1	2	1	YBR031W		0	0	1.461e-05	3.58354	2	1506.74	-1.58941	38.3347	0
	High	VGYTLPSHIISTSDVTR	3	2	1	YBR031W		0	0	3.552e-07	3.5068	2	1845.97	-0.955434	48.1616	0
	High	GPLVVYAEDNGIVK	1	2	1	YBR031W		0	0	1.538e-06	3.4997	2	1473.79	-1.56958	47.4341	0
	High	RGPLVVYAEDNGIVK	1	2	1	YBR031W		0	0	0.0009364	2.92421	2	1629.89	-2.42097	40.7506	1
	High	AVGAHSDLLK	2	2	1	YBR031W		0	0	4.155e-05	2.87942	2	1010.56	-1.92921	18.4012	0
	High	IINSSEIQSAIRPAGQATQK	3	2	1	YBR031W		0	0	4.563e-06	2.64409	3	2112.14	-1.16017	40.8702	0
	High	FVIWTEAAFTK	2	2	1	YBR031W		0	0	4.312e-05	2.59236	2	1312.69	-1.03067	67.8624	0
	High	SGQGAFGNmcR	1	2	1	YBR031W	M9(Oxidation); C10(Carbamidomethyl)	0	0.001	0.006297	2.22554	2	1200.49	-1.278	13.7992	0
	High	QAYAVSEK	1	2	1	YBR031W		0	0.002	0.02188	1.38509	2	895.451	-1.62288	12.6375	0
IPI00182655 IPI:IPI00182655.6	SWISS-PROT:O43790 TREMBL:Q9NSB0|REFSEQ_NP:NP_002275|ENSEMBL:ENSP00000293525 Tax_Id=9606 Keratin, type II cuticular Hb6	104.185	32.1	2	10	23	40	486	53.4663	5.65576
	A2	Sequence	# PSMs	# Proteins	# Protein Groups	Protein Group Accessions	Modifications	ΔCn	q-Value	PEP	XCorr	Charge	MH+ [Da]	ΔM [ppm]	RT [min]	# Missed Cleavages
	High	LASELNHVQEVLEGYKK	3	4	2	IPI00032541 IPI:IPI00032541.1;IPI00182655 IPI:IPI00182655.6		0	0	8.681e-06	4.64727	2	1957.03	-2.6838	53.0152	1
	High	GLTGGFGSHSVcGGFR	2	3	1	IPI00182655 IPI:IPI00182655.6	C12(Carbamidomethyl)	0	0	3.576e-07	4.38971	2	1595.74	-0.666158	38.2414	0
	High	LASELNHVQEVLEGYK	3	4	2	IPI00032541 IPI:IPI00032541.1;IPI00182655 IPI:IPI00182655.6		0	0	1.753e-09	4.17444	2	1828.94	-0.602866	59.5416	0
	High	EAEcVEADSGR	2	4	2	IPI00032541 IPI:IPI00032541.1;IPI00182655 IPI:IPI00182655.6	C4(Carbamidomethyl)	0	0	3.526e-06	3.41027	2	1222.5	-0.390758	10.7602	0
	High	LGLDIEIATYR	2	7	3	IPI00032541 IPI:IPI00032541.1;IPI00182655 IPI:IPI00182655.6;IPI00300053 IPI:IPI00300053.3		0	0	8.104e-05	2.94546	2	1263.69	-1.737	62.516	0
	High	LTAEVENAK	1	3	1	IPI00182655 IPI:IPI00182655.6		0	0	0.0009999	2.80304	2	974.515	-0.484506	15.0642	0
	High	ccITAAPYR	1	3	1	IPI00182655 IPI:IPI00182655.6	C1(Carbamidomethyl); C2(Carbamidomethyl)	0	0	0.000146	2.7833	2	1111.5	-0.752907	25.0457	0
	High	TKEEINELNR	2	4	2	IPI00032541 IPI:IPI00032541.1;IPI00182655 IPI:IPI00182655.6		0	0	0.0001791	2.73449	2	1245.64	-1.51264	16.7409	1
	High	ATAENEFVALK	1	3	1	IPI00182655 IPI:IPI00182655.6		0	0	0.0003049	2.72594	2	1192.62	-1.01859	40.1655	0
	High	LLEGEEQR	1	3	1	IPI00182655 IPI:IPI00182655.6		0	0	0.0008726	2.52466	2	973.495	-0.156883	15.3025	0
	High	YEEEVSLR	1	2	1	IPI00182655 IPI:IPI00182655.6		0	0	0.0005757	2.51728	2	1024.49	-2.30963	27.3056	0
	High	KYEEEVSLR	2	2	1	IPI00182655 IPI:IPI00182655.6		0	0	0.003651	2.34377	2	1152.59	-1.31097	21.9767	1
	High	FAAFIDK	3	4	2	IPI00032541 IPI:IPI00032541.1;IPI00182655 IPI:IPI00182655.6		0	0	0.0003067	2.26105	2	811.434	-1.64029	38.3148	0
	High	LYEEEIR	1	4	2	IPI00032541 IPI:IPI00032541.1;IPI00182655 IPI:IPI00182655.6		0	0	0.003025	2.10985	2	951.477	-0.795299	25.2209	0
	High	EYQEVmNSK	1	5	3	IPI00032541 IPI:IPI00032541.1;IPI00182655 IPI:IPI00182655.6;IPI00300053 IPI:IPI00300053.3	M6(Oxidation)	0	0	0.003826	2.04842	2	1143.5	-1.28231	10.4365	0
	High	ATAENEFVALKK	2	3	1	IPI00182655 IPI:IPI00182655.6		0	0	4.107e-06	1.72514	3	1320.71	-1.48402	30.199	1
	High	RTKEEINELNR	3	4	2	IPI00032541 IPI:IPI00032541.1;IPI00182655 IPI:IPI00182655.6		0	0.001	0.004813	3.93088	2	1401.74	-0.767257	12.7502	2
	High	SRAEAESWYR	3	4	2	IPI00032541 IPI:IPI00032541.1;IPI00182655 IPI:IPI00182655.6		0	0.001	0.005678	2.63398	2	1254.59	-0.869366	23.5282	1
	High	RLYEEEIR	1	4	2	IPI00032541 IPI:IPI00032541.1;IPI00182655 IPI:IPI00182655.6		0	0.001	0.004614	2.54623	2	1107.58	-0.614331	21.458	1
	High	EYQEVMNSK	1	5	3	IPI00032541 IPI:IPI00032541.1;IPI00182655 IPI:IPI00182655.6;IPI00300053 IPI:IPI00300053.3		0	0.001	0.009887	2.37983	2	1127.5	-0.613695	18.0385	0
	High	DVDcAYLR	1	4	2	IPI00032541 IPI:IPI00032541.1;IPI00182655 IPI:IPI00182655.6	C4(Carbamidomethyl)	0	0.001	0.004507	1.99056	2	1011.46	-0.942568	30.0177	0
	High	AEAESWYR	1	4	2	IPI00032541 IPI:IPI00032541.1;IPI00182655 IPI:IPI00182655.6		0	0.001	0.008727	1.71458	2	1011.45	-2.31361	28.4468	0
	High	KKYEEEVSLR	1	2	1	IPI00182655 IPI:IPI00182655.6		0	0.003	0.0386	2.898	2	1280.68	-1.08398	16.9939	2
	High	RLLEGEEQR	1	3	1	IPI00182655 IPI:IPI00182655.6		0	0.004	0.05073	2.7255	2	1129.59	-1.36445	13.4376	1
YOR375C	GDH1 SGDID:S000005902, Chr XV from 1043042-1041678, Genome Release 64-2-1, reverse complement, Verified ORF, "NADP(+)-dependent glutamate dehydrogenase; synthesizes glutamate from ammonia and alpha-ketoglutarate; rate of alpha-ketoglutarate utilization differs from Gdh3p; expression regulated by nitrogen and carbon sources; GDH1 has a paralog, GDH3, that arose from the whole genome duplication"	102.003	43.39	2	16	16	32	454	49.5389	5.69385
	A2	Sequence	# PSMs	# Proteins	# Protein Groups	Protein Group Accessions	Modifications	ΔCn	q-Value	PEP	XCorr	Charge	MH+ [Da]	ΔM [ppm]	RT [min]	# Missed Cleavages
	High	HIGQDTDVPAGDIGVGGR	10	1	1	YOR375C		0	0	2.152e-09	5.36187	2	1763.86	-2.19544	32.8385	0
	High	GcIISETGITSEQVADISSAK	2	1	1	YOR375C	C2(Carbamidomethyl)	0	0	1.289e-07	5.19667	2	2166.06	-0.534654	54.5453	0
	High	STATGPSEAVWYGPPK	2	1	1	YOR375C		0	0	1.04e-05	4.59512	2	1647.8	-1.44648	42.1492	0
	High	VDIALPcATQNEVSGEEAK	2	1	1	YOR375C	C7(Carbamidomethyl)	0	0	0.0001702	3.69187	2	2030.97	-0.299044	46.5026	0
	High	VTISGSGNVAQYAALK	2	2	1	YOR375C		0	0	5.093e-07	3.55076	2	1578.85	-0.606424	44.7183	0
	High	FHPSVNLSILK	1	2	1	YOR375C		0	0	2.45e-06	3.48893	3	1254.72	-1.70865	50.7272	0
	High	EIGYLFGAYR	2	2	1	YOR375C		0	0	2.707e-06	2.93034	2	1188.6	-0.236844	60.3953	0
	High	VTWENDKGEQEVAQGYR	1	1	1	YOR375C		0	0	7.972e-06	2.82033	3	2008.93	-1.38912	32.2168	1
	High	NSWEGVLTGK	1	2	1	YOR375C		0	0	0.002001	2.76148	2	1090.55	-1.5848	48.0393	0
	High	VIELGGTVVSLSDSK	1	1	1	YOR375C		0	0	1.661e-05	2.63016	2	1503.83	-0.619871	54.9577	0
	High	FLGFEQIFK	1	2	1	YOR375C		0	0	0.0002861	2.04375	2	1128.61	-0.584263	76.0541	0
	High	VLPIVSVPER	1	2	1	YOR375C		0	0.001	0.00658	2.1406	2	1108.67	-1.42988	46.6293	0
	High	GGLcVDLK	1	2	1	YOR375C	C4(Carbamidomethyl)	0	0.001	0.01554	1.94226	2	861.448	-2.31207	34.3427	0
	High	GANIASFIK	1	1	1	YOR375C		0	0.002	0.02516	2.7705	2	920.519	-1.43065	46.8602	0
	High	KVLPIVSVPER	2	2	1	YOR375C		0	0.002	0.02415	1.96335	2	1236.77	-1.87342	37.588	1
	High	ITWTSER	2	1	1	YOR375C		0	0.007	0.1008	1.76875	2	892.451	-1.05185	26.2223	0
YGR087C	PDC6 SGDID:S000003319, Chr VII from 652981-651290, Genome Release 64-2-1, reverse complement, Verified ORF, "Minor isoform of pyruvate decarboxylase; decarboxylates pyruvate to acetaldehyde, involved in amino acid catabolism; transcription is glucose- and ethanol-dependent, and is strongly induced during sulfur limitation"	99.0075	13.5	3	1	5	23	563	61.5423	6.18896
	A2	Sequence	# PSMs	# Proteins	# Protein Groups	Protein Group Accessions	Modifications	ΔCn	q-Value	PEP	XCorr	Charge	MH+ [Da]	ΔM [ppm]	RT [min]	# Missed Cleavages
	High	WAGNANELNAAYAADGYAR	13	3	2	YGR087C;YLR044C		0	0	2.881e-10	6.20521	2	1997.91	-0.442469	45.4453	0
	High	WGLKPYLFVLNNDGYTIEK	7	2	2	YGR087C;YLR044C		0	0	7.958e-09	4.82707	2	2270.18	-0.352063	75.2232	0
	High	YGGVYVGTLSK	1	1	1	YGR087C		0	0	7.66e-05	2.79877	2	1143.6	-1.3365	36.2671	0
	High	GSIDEQHPR	1	2	2	YGR087C;YLR044C		0	0.001	0.009584	2.51572	2	1038.49	-1.83818	9.03743	0
	High	QLLLHHTLGNGDFTVFHR	1	4	2	YGR087C;YLR044C		0	0.006	0.07369	2.60331	3	2105.09	-5.37068	49.6987	0
YDL185W	VMA1 SGDID:S000002344, Chr IV from 126787-130002, Genome Release 64-2-1, Verified ORF, "Subunit A of the V1 peripheral membrane domain of V-ATPase; protein precursor undergoes self-catalyzed splicing to yield the extein Tfp1p and the intein Vde (PI-SceI), which is a site-specific endonuclease; the V1 peripheral membrane domain of the vacuolar H+-ATPase (V-ATPase) has eight subunits; involved in m…	96.9663	24.84	1	24	24	35	1071	118.562	6.16357
	A2	Sequence	# PSMs	# Proteins	# Protein Groups	Protein Group Accessions	Modifications	ΔCn	q-Value	PEP	XCorr	Charge	MH+ [Da]	ΔM [ppm]	RT [min]	# Missed Cleavages
	High	NNLNTENPLWDAIVGLGFLK	5	1	1	YDL185W		0	0	1.744e-12	6.38256	3	2228.17	0.965197	100.946	0
	High	ATIQVYEETAGLTVGDPVLR	1	1	1	YDL185W		0	0	2.126e-08	4.6756	2	2132.12	-2.12334	65.7203	0
	High	SDFTLYHTWPVR	3	1	1	YDL185W		0	0	0.0002262	3.61547	2	1521.75	-1.4101	53.9491	0
	High	GTITWIAPAGEYTLDEK	1	1	1	YDL185W		0	0	7.549e-07	3.48111	2	1864.93	-0.727757	62.3883	0
	High	FYDSNYPEFPVLR	2	1	1	YDL185W		0	0	2.573e-05	3.34534	2	1646.78	-0.45787	65.1081	0
	High	TTLVANTSNMPVAAR	1	1	1	YDL185W		0	0	1.517e-05	3.28771	2	1545.8	-0.687288	35.9634	0
	High	AYFEWTIEAR	1	1	1	YDL185W		0	0	0.0001945	3.10073	2	1285.62	-1.57362	61.571	0
	High	NIPSFLSTDNIGTR	1	1	1	YDL185W		0	0	4.212e-06	3.04164	2	1534.78	-0.797286	55.8932	0
	High	VGHDNLVGEVIR	2	1	1	YDL185W		0	0	0.003324	3.01764	2	1307.7	-1.66393	39.6925	0
	High	ETFLAGLIDSDGYVTDEHGIK	2	1	1	YDL185W		0	0	0.0001723	2.91157	3	2280.1	-0.432143	67.6309	0
	High	ANELVESYR	1	1	1	YDL185W		0	0	0.0004336	2.76492	2	1080.53	-1.48834	27.1775	0
	High	DLSLLGSHVR	2	1	1	YDL185W		0	0	0.003096	2.65101	2	1096.61	-1.75533	45.8191	0
	High	ATFSVDSR	2	1	1	YDL185W		0	0	0.00254	2.18047	2	882.43	-2.19534	22.3064	0
	High	AVALGSPDR	1	1	1	YDL185W		0	0	0.003249	2.11188	2	885.477	-2.5299	17.3933	0
	High	FTcNATHELVVR	1	1	1	YDL185W	C3(Carbamidomethyl)	0	0	3.223e-05	1.82077	3	1446.71	-1.8638	29.4607	0
	High	ANELVESYRK	1	1	1	YDL185W		0	0.001	0.01056	2.95833	2	1208.63	-1.02702	19.2751	1
	High	WQFTPGK	1	1	1	YDL185W		0	0.001	0.005228	2.20623	2	863.44	-1.08893	36.5921	0
	High	DGLVSLAR	1	1	1	YDL185W		0	0.001	0.00597	2.03015	2	830.472	-1.42197	40.6809	0
	High	EESQSIYIPR	1	1	1	YDL185W		0	0.001	0.009471	1.41505	2	1221.61	-1.21694	35.1555	0
	High	AIKEESQSIYIPR	1	1	1	YDL185W		0	0.002	0.02074	3.56116	3	1533.82	-1.93563	33.4158	1
	High	SYPISEGPER	1	1	1	YDL185W		0	0.002	0.01969	1.89397	2	1134.54	-0.189771	23.7994	0
	High	VTEYAEK	1	1	1	YDL185W		0	0.002	0.02761	1.31732	2	839.413	-1.32544	10.1769	0
	High	YTNVLNK	1	1	1	YDL185W		0	0.003	0.03766	1.58073	2	851.46	-2.09822	19.1277	0
	High	FRPAPAAAFAR	1	1	1	YDL185W		0	0.006	0.07486	2.83591	2	1174.65	-2.44508	29.3943	0
YLR342W	FKS1 SGDID:S000004334, Chr XII from 809997-815627, Genome Release 64-2-1, Verified ORF, "Catalytic subunit of 1,3-beta-D-glucan synthase; functionally redundant with alternate catalytic subunit Gsc2p; binds to regulatory subunit Rho1p; involved in cell wall synthesis and maintenance; localizes to sites of cell wall remodeling; FKS1 has a paralog, GSC2, that arose from the whole genome duplication"	93.3006	13.59	2	9	19	34	1876	214.712	7.2251
	A2	Sequence	# PSMs	# Proteins	# Protein Groups	Protein Group Accessions	Modifications	ΔCn	q-Value	PEP	XCorr	Charge	MH+ [Da]	ΔM [ppm]	RT [min]	# Missed Cleavages
	High	EYIFSENSGVLGDVAAGK	1	2	2	YGR032W;YLR342W		0	0	1.318e-08	5.36312	2	1855.91	-0.748913	61.1733	0
	High	YEEQTTNHPVAIVGAR	2	1	1	YLR342W		0	0	6.524e-08	4.61693	2	1784.89	-0.971802	25.6279	0
	High	SVLAEFEELNVEQVNPYAPGLR	3	1	1	YLR342W		0	0	1.304e-10	4.49505	3	2474.25	-1.2955	79.453	0
	High	APTFFVSQDDNNFETEFFPR	3	2	2	YGR032W;YLR342W		0	0	1.777e-07	4.19417	2	2408.08	-2.64258	79.2322	0
	High	EYYYLGTQLPVDR	1	1	1	YLR342W		0	0	6.397e-07	3.38724	2	1616.79	-0.6495	55.9769	0
	High	SDNQNHALIFYR	2	2	2	YGR032W;YLR342W		0	0	0.0001395	3.36137	2	1477.71	-2.63125	40.6266	0
	High	VQLSGNPILGDGK	2	2	2	YGR032W;YLR342W		0	0	4.58e-05	3.11338	2	1297.71	-0.755711	42.2315	0
	High	DLGFGTILNFTTK	4	2	2	YGR032W;YLR342W		0	0	3.898e-06	3.07297	2	1426.76	1.55176	83.4589	0
	High	LGDVVWDDVFFK	1	1	1	YLR342W		0	0	9.012e-05	2.99376	2	1439.72	-1.43628	73.9394	0
	High	IPFSILYSR	2	2	2	YGR032W;YLR342W		0	0	3.913e-05	2.67915	2	1095.62	-0.616224	60.9927	0
	High	TWLHLVTNFNR	1	1	1	YLR342W		0	0	3.144e-05	2.67902	3	1400.74	-1.92436	58.2291	0
	High	EQTFGTLFAR	1	3	2	YGR032W;YLR342W		0	0	0.0001814	2.39469	2	1169.59	-2.07286	53.5327	0
	High	VTLLEYLK	2	2	2	YGR032W;YLR342W		0	0	0.000901	2.21669	2	978.585	-2.20199	63.648	0
	High	LIELPLEER	1	1	1	YLR342W		0	0	6.2e-05	2.03923	2	1111.63	-1.4469	55.0726	0
	High	EIIREDDQFSR	3	2	2	YGR032W;YLR342W		0	0.001	0.005624	1.40256	3	1407.68	-1.371	25.5047	1
	High	VITPIYHFIR	2	1	1	YLR342W		0	0.002	0.02733	1.67364	2	1258.73	-1.59368	50.9005	0
	High	AYPDLQIAYLDEEPPLTEGEEPR	1	1	1	YLR342W		0	0.002	0.02062	1.66986	3	2645.26	0.36261	70.3019	0
	High	IYSALIDGHcEILDNGR	1	1	1	YLR342W	C10(Carbamidomethyl)	0	0.003	0.04284	2.30043	3	1945.94	-3.80375	49.0378	0
	High	NSWIGYVR	1	2	2	YGR032W;YLR342W		0	0.007	0.1026	2.41992	2	994.508	-2.18492	45.1011	0
YPL106C	SSE1 SGDID:S000006027, Chr XVI from 352275-350194, Genome Release 64-2-1, reverse complement, Verified ORF, "ATPase component of heat shock protein Hsp90 chaperone complex; plays a role in determining prion variants; binds unfolded proteins; member of the heat shock protein 70 (HSP70) family; localized to the cytoplasm; deletion results in spindle elongation in S phase; SSE1 has a paralog, SSE2, …	89.7677	27.56	2	15	15	30	693	77.3185	5.22412
	A2	Sequence	# PSMs	# Proteins	# Protein Groups	Protein Group Accessions	Modifications	ΔCn	q-Value	PEP	XCorr	Charge	MH+ [Da]	ΔM [ppm]	RT [min]	# Missed Cleavages
	High	IVNDVTAAGVSYGIFK	3	1	1	YPL106C		0	0	3.742e-09	5.55098	2	1653.88	-1.64201	60.2647	0
	High	LSAEEVDFVEIIGGTTR	4	1	1	YPL106C		0	0	7.421e-09	5.50529	2	1835.94	0.806004	76.8136	0
	High	GAAFIcAIHSPTLR	3	2	1	YPL106C	C6(Carbamidomethyl)	0	0	0.0003481	3.85997	2	1513.79	-1.19908	47.4675	0
	High	YEELASLGNIIR	1	2	1	YPL106C		0	0	5.535e-05	3.64908	2	1377.74	1.53598	62.8862	0
	High	QSISEAFGKPLSTTLNQDEAIAK	2	1	1	YPL106C		0	0	1.805e-05	3.58879	3	2448.25	-3.04898	53.011	0
	High	KNTLEEYIYTLR	1	1	1	YPL106C		0	0	0.0001242	3.42335	3	1542.82	-0.721173	59.5815	1
	High	GIDIVVNEVSNR	2	1	1	YPL106C		0	0	0.0001085	3.3341	2	1314.7	-1.15362	47.5874	0
	High	ANITDVcIAVPPWYTEEQR	3	1	1	YPL106C	C7(Carbamidomethyl)	0	0	0.002517	3.26286	2	2262.08	-1.96489	69.1758	0
	High	NTLEEYIYTLR	1	1	1	YPL106C		0	0	1.285e-05	2.66234	2	1414.72	0.0422524	68.2993	0
	High	EELEELVKPLLER	2	1	1	YPL106C		0	0	0.0006153	2.61255	2	1596.88	-0.353588	68.0028	0
	High	YNIADAAR	2	2	1	YPL106C		0	0	0.0006158	2.36728	2	893.447	-1.13101	24.3362	0
	High	IAGLNPVR	2	2	1	YPL106C		0	0	0.0007509	2.06847	2	839.509	-0.652039	28.4007	0
	High	TDLPEGEEKPR	2	1	1	YPL106C		0	0.001	0.005014	2.06751	2	1270.63	-1.69173	14.183	0
	High	DFDLAITEHFADEFK	1	1	1	YPL106C		0	0.001	0.01635	1.45943	3	1797.83	-1.11382	78.2002	0
	High	STPSVVGFGPK	1	1	1	YPL106C		0	0.002	0.01692	2.31805	2	1075.58	-1.24529	36.5867	0
YKL148C	SDH1 SGDID:S000001631, Chr XI from 171129-169207, Genome Release 64-2-1, reverse complement, Verified ORF, "Flavoprotein subunit of succinate dehydrogenase; couples the oxidation of succinate to the transfer of electrons to ubiquinone as part of the TCA cycle and the mitochondrial respiratory chain; FAD binding to Sdh1p is required for the assembly of the succinate dehydrogenase subunits; SDH1 ha…	89.6043	21.09	2	9	9	29	640	70.1852	7.50342
	A2	Sequence	# PSMs	# Proteins	# Protein Groups	Protein Group Accessions	Modifications	ΔCn	q-Value	PEP	XCorr	Charge	MH+ [Da]	ΔM [ppm]	RT [min]	# Missed Cleavages
	High	LGANSLLDLVVFGR	7	2	1	YKL148C		0	0	1.906e-07	4.26618	2	1473.84	1.31401	89.6344	0
	High	AGFPLQDLEFVQFHPSGIYGSGcLITEGAR	6	1	1	YKL148C	C23(Carbamidomethyl)	0	0	1.737e-06	3.70628	3	3266.6	0.944648	82.7947	0
	High	GEGGFLVNSEGER	3	1	1	YKL148C		0	0	5.704e-06	3.67829	2	1350.63	-1.57033	34.13	0
	High	TGHALLHTLYGQALR	4	1	1	YKL148C		0	0	2.137e-06	3.57625	3	1650.91	-1.47668	39.6891	0
	High	SIIELEHYGVPFSR	2	1	1	YKL148C		0	0	8.765e-05	3.19596	2	1646.85	-0.108131	58.7563	0
	High	AAFGLAEAGYK	1	2	1	YKL148C		0	0	0.0001055	3.11743	2	1097.56	-1.42001	41.6342	0
	High	TQSSLDEGVR	3	1	1	YKL148C		0	0	0.002244	2.85923	2	1091.53	-2.03945	15.8755	0
	High	LPGISETAAIFAGVDVTK	1	1	1	YKL148C		0	0	1.825e-06	2.58529	2	1788.98	1.70557	75.0538	0
	High	TIIATGGYGR	2	1	1	YKL148C		0	0	0.003045	2.27217	2	1008.55	-1.0511	26.8886	0
IPI00300725 IPI:IPI00300725.6	SWISS-PROT:P02538 TREMBL:Q6UBJ0|REFSEQ_NP:NP_005545|H-INV:HIT000033986;HIT000036548 Tax_Id=9606 Keratin, type II cytoskeletal 6A	88.2604	38.72	5	3	20	31	563	59.8772	8.00146
	A2	Sequence	# PSMs	# Proteins	# Protein Groups	Protein Group Accessions	Modifications	ΔCn	q-Value	PEP	XCorr	Charge	MH+ [Da]	ΔM [ppm]	RT [min]	# Missed Cleavages
	High	QNLEPLFEQYINNLR	7	6	3	IPI00009867 IPI:IPI00009867.2;IPI00293665 IPI:IPI00293665.6;IPI00300725 IPI:IPI00300725.6		0	0	2.114e-06	4.71926	3	1890.97	1.10751	82.1097	0
	High	AIGGGLSSVGGGSSTIK	1	4	1	IPI00300725 IPI:IPI00300725.6		0	0	7.204e-09	4.67214	2	1447.77	-0.328434	34.1804	0
	High	ISIGGGScAISGGYGSR	1	4	2	IPI00293665 IPI:IPI00293665.6;IPI00300725 IPI:IPI00300725.6	C8(Carbamidomethyl)	0	0	5.162e-05	4.61746	2	1598.76	-0.688697	37.988	0
	High	GSGGLGGAcGGAGFGSR	1	4	2	IPI00293665 IPI:IPI00293665.6;IPI00300725 IPI:IPI00300725.6	C9(Carbamidomethyl)	0	0	1.359e-07	4.22803	2	1424.63	-1.57237	26.9399	0
	High	YEELQVTAGR	1	6	2	IPI00293665 IPI:IPI00293665.6;IPI00300725 IPI:IPI00300725.6		0	0	6.022e-06	3.66218	2	1165.58	-0.572465	29.2771	0
	High	NLDLDSIIAEVK	4	9	4	IPI00009867 IPI:IPI00009867.2;IPI00021304 IPI:IPI00021304.1;IPI00293665 IPI:IPI00293665.6;IPI00300725 IPI:IPI00300725.6		0	0	1.102e-06	3.60227	2	1329.73	-0.0688509	75.9172	0
	High	SRAEAESWYQTK	1	6	2	IPI00293665 IPI:IPI00293665.6;IPI00300725 IPI:IPI00300725.6		0	0	0.003265	2.9517	2	1455.69	-0.841602	23.9616	1
	High	LALDVEIATYR	1	11	4	IPI00021304 IPI:IPI00021304.1;IPI00009867 IPI:IPI00009867.2;IPI00293665 IPI:IPI00293665.6;IPI00300725 IPI:IPI00300725.6		0	0	1.726e-05	2.85136	2	1263.69	-0.384622	108.854	0
	High	SGFSSVSVSR	1	1	1	IPI00300725 IPI:IPI00300725.6		0	0	0.0007813	2.65855	2	1012.51	-0.779076	25.805	0
	High	LLEGEEcR	1	13	5	IPI00021304 IPI:IPI00021304.1;IPI00009867 IPI:IPI00009867.2;IPI00293665 IPI:IPI00293665.6;IPI00300725 IPI:IPI00300725.6;IPI00479579 IPI:IPI00479579.1	C7(Carbamidomethyl)	0	0	0.001142	2.60324	2	1005.47	-0.544063	17.0069	0
	High	ADTLTDEINFLR	1	5	2	IPI00293665 IPI:IPI00293665.6;IPI00300725 IPI:IPI00300725.6		0	0	0.0001246	2.51218	2	1407.71	-0.973704	66.3848	0
	High	AQYEEIAQR	1	7	4	IPI00021304 IPI:IPI00021304.1;IPI00290078 IPI:IPI00290078.2;IPI00293665 IPI:IPI00293665.6;IPI00300725 IPI:IPI00300725.6		0	0	0.002348	2.45244	2	1107.54	-1.81496	20.8638	0
	High	TAAENEFVTLK	1	5	2	IPI00293665 IPI:IPI00293665.6;IPI00300725 IPI:IPI00300725.6		0	0.001	0.007991	2.21069	2	1222.63	-1.24395	39.7685	0
	High	FASFIDK	2	22	6	IPI00021304 IPI:IPI00021304.1;IPI00009867 IPI:IPI00009867.2;IPI00479579 IPI:IPI00479579.1;IPI00290078 IPI:IPI00290078.2;IPI00293665 IPI:IPI00293665.6;IPI00300725 IPI:IPI00300725.6		0	0.001	0.01045	2.15398	2	827.429	-1.06312	37.8657	0
	High	RGFSANSAR	1	3	1	IPI00300725 IPI:IPI00300725.6		0	0.002	0.01695	2.83476	2	965.49	-1.20505	9.62985	1
	High	NKYEDEINKR	2	10	4	IPI00009867 IPI:IPI00009867.2;IPI00556624 IPI:IPI00556624.1;IPI00293665 IPI:IPI00293665.6;IPI00300725 IPI:IPI00300725.6		0	0.002	0.02632	2.38299	3	1308.65	-0.980037	14.9895	2
	High	QEIAEINR	1	5	2	IPI00293665 IPI:IPI00293665.6;IPI00300725 IPI:IPI00300725.6		0	0.005	0.06122	2.18027	2	972.509	-1.71453	20.4742	0
	High	FASFIDKVR	1	21	5	IPI00021304 IPI:IPI00021304.1;IPI00009867 IPI:IPI00009867.2;IPI00479579 IPI:IPI00479579.1;IPI00293665 IPI:IPI00293665.6;IPI00300725 IPI:IPI00300725.6		0	0.005	0.06474	1.36337	2	1082.6	-2.43305	39.4026	1
	High	SLYGLGGSK	1	4	2	IPI00293665 IPI:IPI00293665.6;IPI00300725 IPI:IPI00300725.6		0	0.008	0.1211	1.56226	2	881.473	0.303724	30.6737	0
	High	NKLEGLEDALQK	1	5	2	IPI00293665 IPI:IPI00293665.6;IPI00300725 IPI:IPI00300725.6		0	0.009	0.1379	2.44477	2	1357.73	-1.18056	40.9966	1
YPL160W	CDC60 SGDID:S000006081, Chr XVI from 246990-250262, Genome Release 64-2-1, Verified ORF, "Cytosolic leucyl tRNA synthetase; ligates leucine to the appropriate tRNA"	87.9767	18.35	1	14	14	29	1090	124.063	5.84619
	A2	Sequence	# PSMs	# Proteins	# Protein Groups	Protein Group Accessions	Modifications	ΔCn	q-Value	PEP	XCorr	Charge	MH+ [Da]	ΔM [ppm]	RT [min]	# Missed Cleavages
	High	IAFADAGDTVEDANFDESNANAAILR	3	1	1	YPL160W		0	0	6.482e-07	5.41166	3	2710.26	-0.15426	60.8813	0
	High	SFVTTDANPYYDAFIR	5	1	1	YPL160W		0	0	2.574e-06	4.35541	2	1879.88	-1.75607	59.7533	0
	High	YIETQALLLAPIAPHFAEYIYR	4	1	1	YPL160W		0	0	9.021e-06	4.22833	2	2592.38	-0.892861	83.1343	0
	High	EVLGNQTSVQNAK	2	1	1	YPL160W		0	0	1.636e-05	3.57144	2	1387.72	-1.18995	18.5542	0
	High	GVLAALDYLR	3	1	1	YPL160W		0	0	4.038e-05	3.3821	2	1090.63	0.639084	69.4484	0
	High	NAFEGVLDWLK	2	1	1	YPL160W		0	0	2.992e-06	3.28997	2	1291.67	0.0613078	84.3876	0
	High	TYEQYALTNYK	1	1	1	YPL160W		0	0	6.198e-05	3.14763	2	1393.66	-0.301245	39.615	0
	High	QSGEGVTPQEYIGVK	1	1	1	YPL160W		0	0	0.0005315	3.1167	2	1591.79	-0.8304	40.6166	0
	High	YGLFDFQAAR	2	1	1	YPL160W		0	0	0.0004364	2.82575	2	1187.58	-1.36414	63.604	0
	High	EFEYFYPLDVSISGK	1	1	1	YPL160W		0	0	0.0009099	2.2087	2	1793.86	0.831943	76.6654	0
	High	IVENAVPGNPGVVFQNI	1	1	1	YPL160W		0	0.001	0.01511	2.54075	2	1766.94	-1.4509	70.5185	0
	High	ELQFSEIDTVK	1	1	1	YPL160W		0	0.001	0.007279	2.37815	2	1308.67	-0.537365	49.6657	0
	High	LANEKPEDVFER	2	1	1	YPL160W		0	0.002	0.02291	2.43914	2	1446.72	-2.66662	31.5848	0
	High	NTNIPLPALQK	1	1	1	YPL160W		0	0.002	0.02678	2.25502	2	1208.7	-0.0386117	46.2575	0
YBR181C	RPS6B SGDID:S000000385, Chr II from 592416-591712,592774-592769, Genome Release 64-2-1, reverse complement, Verified ORF, "Protein component of the small (40S) ribosomal subunit; homologous to mammalian ribosomal protein S6, no bacterial homolog; RPS6B has a paralog, RPS6A, that arose from the whole genome duplication"	86.4277	44.07	1	10	10	29	236	26.9799	10.4478
	A2	Sequence	# PSMs	# Proteins	# Protein Groups	Protein Group Accessions	Modifications	ΔCn	q-Value	PEP	XCorr	Charge	MH+ [Da]	ΔM [ppm]	RT [min]	# Missed Cleavages
	High	GAIVGPDLAVLALVIVK	10	1	1	YBR181C		0	0	1.105e-09	4.76168	2	1648.04	0.641013	97.7084	0
	High	IGQEVDGEAVGDEFK	5	1	1	YBR181C		0	0	2.936e-09	4.72557	2	1592.74	-0.770947	40.5373	0
	High	KGEQELEGLTDTTVPK	2	1	1	YBR181C		0	0	0.0008606	4.23078	2	1744.89	-5.74316	37.7946	1
	High	GEQELEGLTDTTVPK	4	1	1	YBR181C		0	0	3.218e-05	3.6139	2	1616.8	-1.97052	39.9689	0
	High	EAAAEYAQLLAK	1	1	1	YBR181C		0	0	0.0002642	3.2741	2	1277.67	-0.206514	47.959	0
	High	IGQEVDGEAVGDEFKGYVFK	2	1	1	YBR181C		0	0	0.003701	2.42284	3	2187.06	-1.32596	52.2782	1
	High	TFEIDDEHR	2	1	1	YBR181C		0	0	0.0001051	2.41851	2	1161.52	-0.423704	23.7661	0
	High	QGVLLPTR	1	1	1	YBR181C		0	0.001	0.01121	1.36403	2	883.535	-0.787044	30.016	0
	High	EDDVRDFVIR	1	1	1	YBR181C		0	0.002	0.03096	1.95747	3	1263.63	-2.23346	42.6711	1
	High	LNISYPVNGSQK	1	1	1	YBR181C		0	0.006	0.06862	2.98056	2	1319.7	0.778536	36.324	0
YFL039C	ACT1 SGDID:S000001855, Chr VI from 54377-53260,54696-54687, Genome Release 64-2-1, reverse complement, Verified ORF, "Actin; structural protein involved in cell polarization, endocytosis, and other cytoskeletal functions"	86.3331	38.67	1	10	10	29	375	41.6629	5.68115
	A2	Sequence	# PSMs	# Proteins	# Protein Groups	Protein Group Accessions	Modifications	ΔCn	q-Value	PEP	XCorr	Charge	MH+ [Da]	ΔM [ppm]	RT [min]	# Missed Cleavages
	High	TTGIVLDSGDGVTHVVPIYAGFSLPHAILR	5	1	1	YFL039C		0	0	1.657e-07	4.89543	3	3105.67	-1.24759	77.1091	0
	High	APEALFHPSVLGLESAGIDQTTYNSIMK	1	1	1	YFL039C		0	0	1.052e-05	4.44812	3	2989.49	-2.11211	73.3282	0
	High	SYELPDGQVITIGNER	7	1	1	YFL039C		0	0	0.0001426	3.25903	2	1790.89	0.490573	59.556	0
	High	IWHHTFYNELR	3	1	1	YFL039C		0	0	7.776e-05	3.10736	2	1515.75	-0.643086	34.1704	0
	High	DSYVGDEAQSK	4	1	1	YFL039C		0	0	1.442e-05	2.89017	2	1198.52	-1.03261	14.4133	0
	High	AGFAGDDAPR	3	1	1	YFL039C		0	0	9.529e-05	2.86889	2	976.447	-1.12562	19.3665	0
	High	GYSFSTTAER	3	1	1	YFL039C		0	0	0.002231	2.62765	2	1118.51	-1.23021	26.401	0
	High	QEYDESGPSIVHHK	1	1	1	YFL039C		0	0	0.0004924	2.5902	2	1625.75	-1.30881	17.5921	0
	High	IIAPPERK	1	1	1	YFL039C		0	0.003	0.03934	1.81505	2	923.566	-1.41267	13.4335	1
	High	RGILTLR	1	1	1	YFL039C		0	0.006	0.09007	2.68842	2	828.54	-1.19297	28.0058	1
IPI00032541 IPI:IPI00032541.1	SWISS-PROT:P78386 REFSEQ_NP:NP_002274|ENSEMBL:ENSP00000257901 Tax_Id=9606 Keratin, type II cuticular Hb5	85.8092	27.42	1	4	17	31	507	55.7665	6.55127
	A2	Sequence	# PSMs	# Proteins	# Protein Groups	Protein Group Accessions	Modifications	ΔCn	q-Value	PEP	XCorr	Charge	MH+ [Da]	ΔM [ppm]	RT [min]	# Missed Cleavages
	High	LEAAVAEAEQQGEAALSDAR	1	1	1	IPI00032541 IPI:IPI00032541.1		0	0	1.425e-06	5.39786	2	2028.99	1.17994	60.3191	0
	High	LASELNHVQEVLEGYKK	3	4	2	IPI00032541 IPI:IPI00032541.1;IPI00182655 IPI:IPI00182655.6		0	0	8.681e-06	4.64727	2	1957.03	-2.6838	53.0152	1
	High	LASELNHVQEVLEGYK	3	4	2	IPI00032541 IPI:IPI00032541.1;IPI00182655 IPI:IPI00182655.6		0	0	1.753e-09	4.17444	2	1828.94	-0.602866	59.5416	0
	High	EAEcVEADSGR	2	4	2	IPI00032541 IPI:IPI00032541.1;IPI00182655 IPI:IPI00182655.6	C4(Carbamidomethyl)	0	0	3.526e-06	3.41027	2	1222.5	-0.390758	10.7602	0
	High	LGLDIEIATYR	2	7	3	IPI00032541 IPI:IPI00032541.1;IPI00182655 IPI:IPI00182655.6;IPI00300053 IPI:IPI00300053.3		0	0	8.104e-05	2.94546	2	1263.69	-1.737	62.516	0
	High	TKEEINELNR	2	4	2	IPI00032541 IPI:IPI00032541.1;IPI00182655 IPI:IPI00182655.6		0	0	0.0001791	2.73449	2	1245.64	-1.51264	16.7409	1
	High	FAAFIDK	3	4	2	IPI00032541 IPI:IPI00032541.1;IPI00182655 IPI:IPI00182655.6		0	0	0.0003067	2.26105	2	811.434	-1.64029	38.3148	0
	High	LYEEEIR	1	4	2	IPI00032541 IPI:IPI00032541.1;IPI00182655 IPI:IPI00182655.6		0	0	0.003025	2.10985	2	951.477	-0.795299	25.2209	0
	High	EYQEVmNSK	1	5	3	IPI00032541 IPI:IPI00032541.1;IPI00182655 IPI:IPI00182655.6;IPI00300053 IPI:IPI00300053.3	M6(Oxidation)	0	0	0.003826	2.04842	2	1143.5	-1.28231	10.4365	0
	High	RTKEEINELNR	3	4	2	IPI00032541 IPI:IPI00032541.1;IPI00182655 IPI:IPI00182655.6		0	0.001	0.004813	3.93088	2	1401.74	-0.767257	12.7502	2
	High	SRAEAESWYR	3	4	2	IPI00032541 IPI:IPI00032541.1;IPI00182655 IPI:IPI00182655.6		0	0.001	0.005678	2.63398	2	1254.59	-0.869366	23.5282	1
	High	RLYEEEIR	1	4	2	IPI00032541 IPI:IPI00032541.1;IPI00182655 IPI:IPI00182655.6		0	0.001	0.004614	2.54623	2	1107.58	-0.614331	21.458	1
	High	KYEEEVALR	1	2	1	IPI00032541 IPI:IPI00032541.1		0	0.001	0.006723	2.40902	2	1136.59	-2.15611	21.6309	1
	High	EYQEVMNSK	1	5	3	IPI00032541 IPI:IPI00032541.1;IPI00182655 IPI:IPI00182655.6;IPI00300053 IPI:IPI00300053.3		0	0.001	0.009887	2.37983	2	1127.5	-0.613695	18.0385	0
	High	DVDcAYLR	1	4	2	IPI00032541 IPI:IPI00032541.1;IPI00182655 IPI:IPI00182655.6	C4(Carbamidomethyl)	0	0.001	0.004507	1.99056	2	1011.46	-0.942568	30.0177	0
	High	AEAESWYR	1	4	2	IPI00032541 IPI:IPI00032541.1;IPI00182655 IPI:IPI00182655.6		0	0.001	0.008727	1.71458	2	1011.45	-2.31361	28.4468	0
	High	LTAEIENAK	1	1	1	IPI00032541 IPI:IPI00032541.1		0	0.002	0.0294	2.42542	2	988.53	-1.30559	20.1488	0
	High	ccISAAPYR	1	1	1	IPI00032541 IPI:IPI00032541.1	C1(Carbamidomethyl); C2(Carbamidomethyl)	0	0.003	0.03702	2.42693	2	1097.49	-0.517288	23.7736	0
YOR335C	ALA1 SGDID:S000005862, Chr XV from 949109-946233, Genome Release 64-2-1, reverse complement, Verified ORF, "Cytoplasmic and mitochondrial alanyl-tRNA synthetase; required for protein synthesis; point mutation (cdc64-1 allele) causes cell cycle arrest at G1; lethality of null mutation is functionally complemented by human homolog"	85.1673	21.92	1	16	16	27	958	107.211	5.52881
	A2	Sequence	# PSMs	# Proteins	# Protein Groups	Protein Group Accessions	Modifications	ΔCn	q-Value	PEP	XCorr	Charge	MH+ [Da]	ΔM [ppm]	RT [min]	# Missed Cleavages
	High	IQEITSVRPYSGNFGENDKDGIDTAYR	2	1	1	YOR335C		0	0	8.92e-06	4.64156	3	3045.45	-0.889088	45.5057	1
	High	SNYDTDVFTPLFER	3	1	1	YOR335C		0	0	1.007e-07	4.59736	2	1703.79	0.420483	69.9547	0
	High	TLTFALADGGVPNNEGR	5	1	1	YOR335C		0	0	9.47e-06	4.18853	2	1731.87	-0.208472	52.3452	0
	High	VVSVGKPIEELLANPANEEWTK	2	1	1	YOR335C		0	0	5.66e-05	4.07779	3	2423.28	-1.41826	69.391	0
	High	IVAVTGTEAFEAQR	2	1	1	YOR335C		0	0	1.09e-06	4.05185	2	1491.78	-2.16933	40.7184	0
	High	SIYLLAGNDPEGR	2	1	1	YOR335C		0	0	4.789e-06	3.87035	2	1404.71	1.13561	48.1025	0
	High	VAHGcYISNAALAK	1	1	1	YOR335C	C5(Carbamidomethyl)	0	0	1.275e-05	3.83755	2	1474.74	-1.52206	25.5262	0
	High	TFFETNENAPYLVK	1	1	1	YOR335C		0	0	8.428e-07	3.66871	2	1672.82	-0.916579	55.9788	0
	High	AVFGETYPDPVR	1	1	1	YOR335C		0	0	0.0003459	3.46715	2	1350.67	-1.19746	45.1256	0
	High	RIVAVTGTEAFEAQR	1	1	1	YOR335C		0	0	0.0001198	2.6715	3	1647.88	-3.18502	34.9705	1
	High	YGSANVEGTILK	1	1	1	YOR335C		0	0	0.0004607	2.49966	2	1251.66	0.304791	37.6293	0
	High	LGLEPDTEAR	1	1	1	YOR335C		0	0	0.0003094	1.95175	2	1100.56	-1.4566	27.6723	0
	High	NTFLDYFK	1	1	1	YOR335C		0	0.001	0.006327	2.25861	2	1047.51	-1.30796	68.1227	0
	High	LVSVLQDVR	1	1	1	YOR335C		0	0.001	0.01371	2.24939	2	1028.61	-1.79026	45.0549	0
	High	IIASFDELR	2	1	1	YOR335C		0	0.002	0.01726	1.67452	2	1063.58	-1.37411	49.1603	0
	High	NNHTGTHILNFALK	1	1	1	YOR335C		0	0.005	0.06136	2.78	3	1579.83	-1.76626	39.6581	0
YMR145C	NDE1 SGDID:S000004753, Chr XIII from 556475-554793, Genome Release 64-2-1, reverse complement, Verified ORF, "Mitochondrial external NADH dehydrogenase; type II NAD(P)H:quinone oxidoreductase that catalyzes the oxidation of cytosolic NADH; Nde1p and Nde2p provide cytosolic NADH to the mitochondrial respiratory chain; NDE1 has a paralog, NDE2, that arose from the whole genome duplication"	83.1674	25.54	1	11	11	27	560	62.7349	9.27588
	A2	Sequence	# PSMs	# Proteins	# Protein Groups	Protein Group Accessions	Modifications	ΔCn	q-Value	PEP	XCorr	Charge	MH+ [Da]	ΔM [ppm]	RT [min]	# Missed Cleavages
	High	NYFLFTPLLPSTPVGTIELK	6	1	1	YMR145C		0	0	5.96e-06	4.56565	2	2250.24	-0.708896	91.0741	0
	High	TGDGDIENIPYGVLVWATGNAPR	6	1	1	YMR145C		0	0	2.166e-07	4.42514	2	2415.2	0.651268	89.2533	0
	High	RSHGEVHYYEAEAYDVDPENK	2	1	1	YMR145C		0	0	3.729e-06	3.95396	3	2508.11	0.902417	31.5142	1
	High	NLDTTLYNVVVVSPR	3	1	1	YMR145C		0	0	6.559e-07	3.37179	2	1689.92	-0.235352	61.0445	0
	High	LAGSFTFLFWK	2	1	1	YMR145C		0	0	0.0006269	3.31929	2	1316.71	1.35391	84.8658	0
	High	SHGEVHYYEAEAYDVDPENK	1	1	1	YMR145C		0	0	1.995e-06	2.73953	3	2352	-0.808793	35.8051	0
	High	EISDAQEIR	2	1	1	YMR145C		0	0	0.0003241	2.70061	2	1060.53	-0.649285	19.5541	0
	High	DYVDQDLR	2	1	1	YMR145C		0	0	0.0008375	2.47681	2	1023.47	-1.1053	28.251	0
	High	YLVDYAQDLFK	1	1	1	YMR145C		0	0.001	0.006118	2.11824	2	1374.69	-1.43094	70.8622	0
	High	AIADLAVGEAK	1	1	1	YMR145C		0	0.003	0.03548	2.25444	2	1057.59	-1.34396	30.6718	0
	High	GLLIDNKLQLLGAK	1	1	1	YMR145C		0	0.009	0.1322	1.08809	3	1495.92	-0.164764	61.362	1
IPI00293665 IPI:IPI00293665.6	SWISS-PROT:P04259 REFSEQ_NP:NP_005546|ENSEMBL:ENSP00000252252 Tax_Id=9606 Keratin, type II cytoskeletal 6B	82.1418	35.35	2	1	18	29	563	59.8312	8.00146
	A2	Sequence	# PSMs	# Proteins	# Protein Groups	Protein Group Accessions	Modifications	ΔCn	q-Value	PEP	XCorr	Charge	MH+ [Da]	ΔM [ppm]	RT [min]	# Missed Cleavages
	High	QNLEPLFEQYINNLR	7	6	3	IPI00009867 IPI:IPI00009867.2;IPI00293665 IPI:IPI00293665.6;IPI00300725 IPI:IPI00300725.6		0	0	2.114e-06	4.71926	3	1890.97	1.10751	82.1097	0
	High	ISIGGGScAISGGYGSR	1	4	2	IPI00293665 IPI:IPI00293665.6;IPI00300725 IPI:IPI00300725.6	C8(Carbamidomethyl)	0	0	5.162e-05	4.61746	2	1598.76	-0.688697	37.988	0
	High	GSGGLGGAcGGAGFGSR	1	4	2	IPI00293665 IPI:IPI00293665.6;IPI00300725 IPI:IPI00300725.6	C9(Carbamidomethyl)	0	0	1.359e-07	4.22803	2	1424.63	-1.57237	26.9399	0
	High	ATGGGLSSVGGGSSTIK	1	1	1	IPI00293665 IPI:IPI00293665.6		0	0	0.001852	4.04684	2	1435.74	2.14355	25.3462	0
	High	YEELQVTAGR	1	6	2	IPI00293665 IPI:IPI00293665.6;IPI00300725 IPI:IPI00300725.6		0	0	6.022e-06	3.66218	2	1165.58	-0.572465	29.2771	0
	High	NLDLDSIIAEVK	4	9	4	IPI00009867 IPI:IPI00009867.2;IPI00021304 IPI:IPI00021304.1;IPI00293665 IPI:IPI00293665.6;IPI00300725 IPI:IPI00300725.6		0	0	1.102e-06	3.60227	2	1329.73	-0.0688509	75.9172	0
	High	SRAEAESWYQTK	1	6	2	IPI00293665 IPI:IPI00293665.6;IPI00300725 IPI:IPI00300725.6		0	0	0.003265	2.9517	2	1455.69	-0.841602	23.9616	1
	High	LALDVEIATYR	1	11	4	IPI00021304 IPI:IPI00021304.1;IPI00009867 IPI:IPI00009867.2;IPI00293665 IPI:IPI00293665.6;IPI00300725 IPI:IPI00300725.6		0	0	1.726e-05	2.85136	2	1263.69	-0.384622	108.854	0
	High	LLEGEEcR	1	13	5	IPI00021304 IPI:IPI00021304.1;IPI00009867 IPI:IPI00009867.2;IPI00293665 IPI:IPI00293665.6;IPI00300725 IPI:IPI00300725.6;IPI00479579 IPI:IPI00479579.1	C7(Carbamidomethyl)	0	0	0.001142	2.60324	2	1005.47	-0.544063	17.0069	0
	High	ADTLTDEINFLR	1	5	2	IPI00293665 IPI:IPI00293665.6;IPI00300725 IPI:IPI00300725.6		0	0	0.0001246	2.51218	2	1407.71	-0.973704	66.3848	0
	High	AQYEEIAQR	1	7	4	IPI00021304 IPI:IPI00021304.1;IPI00290078 IPI:IPI00290078.2;IPI00293665 IPI:IPI00293665.6;IPI00300725 IPI:IPI00300725.6		0	0	0.002348	2.45244	2	1107.54	-1.81496	20.8638	0
	High	TAAENEFVTLK	1	5	2	IPI00293665 IPI:IPI00293665.6;IPI00300725 IPI:IPI00300725.6		0	0.001	0.007991	2.21069	2	1222.63	-1.24395	39.7685	0
	High	FASFIDK	2	22	6	IPI00021304 IPI:IPI00021304.1;IPI00009867 IPI:IPI00009867.2;IPI00479579 IPI:IPI00479579.1;IPI00290078 IPI:IPI00290078.2;IPI00293665 IPI:IPI00293665.6;IPI00300725 IPI:IPI00300725.6		0	0.001	0.01045	2.15398	2	827.429	-1.06312	37.8657	0
	High	NKYEDEINKR	2	10	4	IPI00009867 IPI:IPI00009867.2;IPI00556624 IPI:IPI00556624.1;IPI00293665 IPI:IPI00293665.6;IPI00300725 IPI:IPI00300725.6		0	0.002	0.02632	2.38299	3	1308.65	-0.980037	14.9895	2
	High	QEIAEINR	1	5	2	IPI00293665 IPI:IPI00293665.6;IPI00300725 IPI:IPI00300725.6		0	0.005	0.06122	2.18027	2	972.509	-1.71453	20.4742	0
	High	FASFIDKVR	1	21	5	IPI00021304 IPI:IPI00021304.1;IPI00009867 IPI:IPI00009867.2;IPI00479579 IPI:IPI00479579.1;IPI00293665 IPI:IPI00293665.6;IPI00300725 IPI:IPI00300725.6		0	0.005	0.06474	1.36337	2	1082.6	-2.43305	39.4026	1
	High	SLYGLGGSK	1	4	2	IPI00293665 IPI:IPI00293665.6;IPI00300725 IPI:IPI00300725.6		0	0.008	0.1211	1.56226	2	881.473	0.303724	30.6737	0
	High	NKLEGLEDALQK	1	5	2	IPI00293665 IPI:IPI00293665.6;IPI00300725 IPI:IPI00300725.6		0	0.009	0.1379	2.44477	2	1357.73	-1.18056	40.9966	1
YGL195W	GCN1 SGDID:S000003163, Chr VII from 131525-139543, Genome Release 64-2-1, Verified ORF, "Positive regulator of the Gcn2p kinase activity; forms a complex with Gcn20p; proposed to stimulate Gcn2p activation by an uncharged tRNA"	81.5228	8.94	1	18	18	27	2672	296.513	5.2749
	A2	Sequence	# PSMs	# Proteins	# Protein Groups	Protein Group Accessions	Modifications	ΔCn	q-Value	PEP	XCorr	Charge	MH+ [Da]	ΔM [ppm]	RT [min]	# Missed Cleavages
	High	LTEDVNNVFLQLSQNVSER	3	1	1	YGL195W		0	0	7.578e-08	4.7593	2	2205.11	0.0464341	74.5522	0
	High	LGSAQALAEVISGLGLTK	2	1	1	YGL195W		0	0	3.42e-08	4.26819	3	1727.99	-0.319498	87.4315	0
	High	EIADFIWEFNK	2	1	1	YGL195W		0	0	2.193e-06	3.88943	2	1411.69	0.134182	76.617	0
	High	SPEVGFSILSELYAGVSPEK	2	1	1	YGL195W		0	0	6.347e-09	3.7116	2	2109.08	0.404932	87.9344	0
	High	IHAVNLLQELFYK	2	1	1	YGL195W		0	0	1.09e-06	3.53663	2	1587.89	-1.34561	78.0972	0
	High	VPFLQDISQLVR	1	1	1	YGL195W		0	0	1.17e-05	3.20602	2	1414.81	0.00293349	80.5179	0
	High	VQELIPQQNTSFK	2	1	1	YGL195W		0	0	0.0002186	3.04694	2	1531.81	0.258483	40.6703	0
	High	FISDVVISNPATK	1	1	1	YGL195W		0	0	0.0001835	2.87984	2	1390.76	-0.690152	45.9392	0
	High	LFLGLATLR	1	1	1	YGL195W		0	0	2.304e-05	2.87351	2	1003.63	-1.15636	67.0768	0
	High	SLSDATNETLR	1	1	1	YGL195W		0	0	0.00155	2.81578	2	1206.6	-0.711802	25.9729	0
	High	VDPLVIELVTGAK	2	1	1	YGL195W		0	0	1.576e-05	2.71034	2	1353.8	0.273774	75.8169	0
	High	NIAAQTLGDLVR	1	1	1	YGL195W		0	0	5.9e-05	2.58036	2	1270.71	-0.551142	58.4909	0
	High	SHVSEISTR	1	1	1	YGL195W		0	0	0.002726	2.35828	2	1015.52	-1.10263	10.0764	0
	High	FAILTLNSFLK	1	1	1	YGL195W		0	0	5.951e-05	2.19807	2	1266.75	-0.512008	81.8847	0
	High	SLFPLFNQDDSGLR	2	1	1	YGL195W		0	0.001	0.004292	2.74816	2	1608.8	1.19043	76.1634	0
	High	SDVIFPILIPTLLAPPIDAFR	1	1	1	YGL195W		0	0.001	0.009834	1.74641	2	2308.33	0.083787	101.491	0
	High	FFIPNIEK	1	1	1	YGL195W		0	0.001	0.008237	1.61204	2	1007.56	-0.195059	56.3905	0
	High	LGEEQFPDLIPR	1	1	1	YGL195W		0	0.002	0.02388	2.15977	2	1413.74	1.31003	62.3235	0
YBR218C	PYC2 SGDID:S000000422, Chr II from 662249-658707, Genome Release 64-2-1, reverse complement, Verified ORF, "Pyruvate carboxylase isoform; cytoplasmic enzyme that converts pyruvate to oxaloacetate; differentially regulated than isoform Pyc1p; mutations in the human homolog are associated with lactic acidosis; PYC2 has a paralog, PYC1, that arose from the whole genome duplication"	81.4925	16.53	1	3	18	35	1180	130.085	6.50732
	A2	Sequence	# PSMs	# Proteins	# Protein Groups	Protein Group Accessions	Modifications	ΔCn	q-Value	PEP	XCorr	Charge	MH+ [Da]	ΔM [ppm]	RT [min]	# Missed Cleavages
	High	NAGTAEFLVDNQNR	3	2	2	YBR218C;YGL062W		0	0	1.079e-08	5.44796	2	1548.74	-0.250273	37.8222	0
	High	VFDALNDLEQLK	3	2	2	YBR218C;YGL062W		0	0	8.621e-07	3.6403	2	1404.74	0.430776	63.4671	0
	High	TAFGNGTcFVER	2	2	2	YBR218C;YGL062W	C8(Carbamidomethyl)	0	0	0.0007436	3.08295	2	1358.61	-2.73599	38.8617	0
	High	FLHEDPWER	3	2	2	YBR218C;YGL062W		0	0	0.0001551	2.96465	3	1228.57	-1.57525	36.2285	0
	High	EGDDVADAFQR	7	2	2	YBR218C;YGL062W		0	0	2.284e-05	2.81783	2	1222.53	-0.637085	22.5626	0
	High	EANYLLGDIVK	2	2	2	YBR218C;YGL062W		0	0	7.438e-06	2.77074	2	1234.67	-0.344468	59.0216	0
	High	TIAIYSHEDR	2	1	1	YBR218C		0	0	8.6e-05	2.6214	2	1204.59	-1.48733	21.5538	0
	High	DAHQSLLATR	2	2	2	YBR218C;YGL062W		0	0	0.0017	2.47512	2	1111.58	-0.544119	21.308	0
	High	HYFIEINPR	1	2	2	YBR218C;YGL062W		0	0	6.359e-05	2.38697	2	1188.61	-0.955345	40.2839	0
	High	DNFSLLGEK	1	1	1	YBR218C		0	0	0.002154	2.24456	2	1022.51	-0.939292	50.2411	0
	High	LTcRPGLELEPFDLEK	1	2	2	YBR218C;YGL062W	C3(Carbamidomethyl)	0	0	0.003717	2.23696	3	1916.97	-2.38399	58.3104	0
	High	IREDLQNR	1	2	2	YBR218C;YGL062W		0	0.001	0.00685	2.71959	2	1043.56	-1.54904	12.1137	1
	High	HIEVQLLADNHGNVVHLFER	1	2	2	YBR218C;YGL062W		0	0.001	0.01588	2.10596	3	2340.22	-1.73544	57.4403	0
	High	SLVPNIPFQMLLR	1	2	2	YBR218C;YGL062W		0	0.001	0.007997	1.69823	2	1527.87	0.858123	85.6855	0
	High	GFSIQcR	1	1	1	YBR218C	C6(Carbamidomethyl)	0	0.001	0.01105	1.51377	2	867.413	-1.21253	26.8388	0
	High	VYEDFQK	1	2	2	YBR218C;YGL062W		0	0.001	0.004234	1.50726	2	928.44	-1.26377	20.6782	0
	High	SLVPNIPFQmLLR	1	2	2	YBR218C;YGL062W	M10(Oxidation)	0	0.001	0.004961	1.21399	2	1543.87	0.0313804	78.8487	0
	High	NFQPDTGR	1	2	2	YBR218C;YGL062W		0	0.002	0.01706	1.6149	2	934.437	-0.816553	14.9275	0
	High	LQAVGDLNK	1	2	2	YBR218C;YGL062W		0	0.007	0.108	1.98319	2	957.535	-1.46267	23.2172	0
YGL062W	PYC1 SGDID:S000003030, Chr VII from 385196-388732, Genome Release 64-2-1, Verified ORF, "Pyruvate carboxylase isoform; cytoplasmic enzyme that converts pyruvate to oxaloacetate; differentially regulated than isoform Pyc2p; mutations in the human homolog are associated with lactic acidosis; PYC1 has a paralog, PYC2, that arose from the whole genome duplication"	80.5353	15.96	1	2	17	34	1178	130.018	6.22705
	A2	Sequence	# PSMs	# Proteins	# Protein Groups	Protein Group Accessions	Modifications	ΔCn	q-Value	PEP	XCorr	Charge	MH+ [Da]	ΔM [ppm]	RT [min]	# Missed Cleavages
	High	NAGTAEFLVDNQNR	3	2	2	YBR218C;YGL062W		0	0	1.079e-08	5.44796	2	1548.74	-0.250273	37.8222	0
	High	VFDALNDLEQLK	3	2	2	YBR218C;YGL062W		0	0	8.621e-07	3.6403	2	1404.74	0.430776	63.4671	0
	High	TAFGNGTcFVER	2	2	2	YBR218C;YGL062W	C8(Carbamidomethyl)	0	0	0.0007436	3.08295	2	1358.61	-2.73599	38.8617	0
	High	FLHEDPWER	3	2	2	YBR218C;YGL062W		0	0	0.0001551	2.96465	3	1228.57	-1.57525	36.2285	0
	High	EGDDVADAFQR	7	2	2	YBR218C;YGL062W		0	0	2.284e-05	2.81783	2	1222.53	-0.637085	22.5626	0
	High	EANYLLGDIVK	2	2	2	YBR218C;YGL062W		0	0	7.438e-06	2.77074	2	1234.67	-0.344468	59.0216	0
	High	DAHQSLLATR	2	2	2	YBR218C;YGL062W		0	0	0.0017	2.47512	2	1111.58	-0.544119	21.308	0
	High	HYFIEINPR	1	2	2	YBR218C;YGL062W		0	0	6.359e-05	2.38697	2	1188.61	-0.955345	40.2839	0
	High	LTcRPGLELEPFDLEK	1	2	2	YBR218C;YGL062W	C3(Carbamidomethyl)	0	0	0.003717	2.23696	3	1916.97	-2.38399	58.3104	0
	High	IREDLQNR	1	2	2	YBR218C;YGL062W		0	0.001	0.00685	2.71959	2	1043.56	-1.54904	12.1137	1
	High	ETYGDLSVLPTR	2	1	1	YGL062W		0	0.001	0.005308	2.14649	2	1350.69	-0.566168	48.549	0
	High	HIEVQLLADNHGNVVHLFER	1	2	2	YBR218C;YGL062W		0	0.001	0.01588	2.10596	3	2340.22	-1.73544	57.4403	0
	High	SLVPNIPFQMLLR	1	2	2	YBR218C;YGL062W		0	0.001	0.007997	1.69823	2	1527.87	0.858123	85.6855	0
	High	VYEDFQK	1	2	2	YBR218C;YGL062W		0	0.001	0.004234	1.50726	2	928.44	-1.26377	20.6782	0
	High	SLVPNIPFQmLLR	1	2	2	YBR218C;YGL062W	M10(Oxidation)	0	0.001	0.004961	1.21399	2	1543.87	0.0313804	78.8487	0
	High	GFAIQcR	1	1	1	YGL062W	C6(Carbamidomethyl)	0	0.002	0.02579	1.75732	2	851.418	-1.26359	25.4599	0
	High	NFQPDTGR	1	2	2	YBR218C;YGL062W		0	0.002	0.01706	1.6149	2	934.437	-0.816553	14.9275	0
	High	LQAVGDLNK	1	2	2	YBR218C;YGL062W		0	0.007	0.108	1.98319	2	957.535	-1.46267	23.2172	0
YDR037W	KRS1 SGDID:S000002444, Chr IV from 525440-527215, Genome Release 64-2-1, Verified ORF, "Lysyl-tRNA synthetase"	78.3153	29.95	1	19	19	30	591	67.9152	6.12549
	A2	Sequence	# PSMs	# Proteins	# Protein Groups	Protein Group Accessions	Modifications	ΔCn	q-Value	PEP	XCorr	Charge	MH+ [Da]	ΔM [ppm]	RT [min]	# Missed Cleavages
	High	EIcNAYTELNDPFDQR	3	1	1	YDR037W	C3(Carbamidomethyl)	0	0	3.475e-08	4.4059	2	1984.87	-1.88245	56.2008	0
	High	TDLFADLDPSQYFETR	4	1	1	YDR037W		0	0	6.003e-08	4.36322	2	1917.89	-0.216542	81.5	0
	High	KGGEGEVSVFVSR	1	1	1	YDR037W		0	0	0.0006516	4.03224	2	1350.7	-2.30517	31.4551	1
	High	GDIVGVEGYVGR	3	1	1	YDR037W		0	0	7.52e-06	3.86615	2	1220.63	-1.03331	42.8583	0
	High	KTHEPNPYPHK	1	1	1	YDR037W		0	0	2.688e-05	3.18858	3	1347.68	-0.918948	8.5584	1
	High	EVLLFPTLKPDVLR	2	1	1	YDR037W		0	0	0.0001008	3.07901	2	1639.98	-0.548044	68.3912	0
	High	KTDLFADLDPSQYFETR	1	1	1	YDR037W		0	0	2.617e-06	3.06952	3	2045.98	-0.298708	73.3708	1
	High	RGDIVGVEGYVGR	2	1	1	YDR037W		0	0	0.0008705	2.9452	3	1376.73	-1.336	35.5947	1
	High	GGEGEVSVFVSR	1	1	1	YDR037W		0	0	0.003095	2.9226	2	1222.6	-1.24928	39.735	0
	High	LAMFLTDSNTIR	1	1	1	YDR037W		0	0	0.000789	2.91583	2	1381.71	-2.35365	56.897	0
	High	FHVSISNPEFLAK	1	1	1	YDR037W		0	0	4.334e-07	2.75452	3	1488.78	-2.59707	51.7553	0
	High	INMIEELEK	1	1	1	YDR037W		0	0	0.003765	2.37424	2	1118.57	-2.75671	54.1136	0
	High	FEVFVATK	1	1	1	YDR037W		0	0	0.0006634	2.34035	2	940.513	-1.22102	43.4622	0
	High	LAmFLTDSNTIR	2	1	1	YDR037W	M3(Oxidation)	0	0	0.003676	2.18917	2	1397.7	-4.62748	46.2968	0
	High	FPSGDQLHTAETGEFLK	1	1	1	YDR037W		0	0	0.001912	1.46285	3	1876.91	-1.41131	48.5512	0
	High	QLVVGGLDR	1	1	1	YDR037W		0	0.001	0.005899	2.34201	2	956.551	-1.46291	34.2467	0
	High	ELELNFSRPWK	1	1	1	YDR037W		0	0.001	0.0162	1.37143	3	1418.74	-0.990073	55.1746	0
	High	THEPNPYPHK	1	1	1	YDR037W		0	0.002	0.01907	1.85906	3	1219.58	-2.01696	9.39846	0
	High	IAPELFLK	1	1	1	YDR037W		0	0.002	0.01766	0.768374	2	930.564	-1.73409	53.2538	0
	High	QIQELRK	1	1	1	YDR037W		0	0.006	0.077	2.15714	2	914.542	0.094491	10.6948	1
YHR203C	RPS4B SGDID:S000001246, Chr VIII from 505247-504476,505530-505517, Genome Release 64-2-1, reverse complement, Verified ORF, "Protein component of the small (40S) ribosomal subunit; homologous to mammalian ribosomal protein S4, no bacterial homolog; RPS4B has a paralog, RPS4A, that arose from the whole genome duplication"	77.4732	47.51	1	14	14	30	261	29.392	10.0815
	A2	Sequence	# PSMs	# Proteins	# Protein Groups	Protein Group Accessions	Modifications	ΔCn	q-Value	PEP	XCorr	Charge	MH+ [Da]	ΔM [ppm]	RT [min]	# Missed Cleavages
	High	LNNVFVIGEQGKPYISLPK	5	1	1	YHR203C		0	0	1.847e-07	4.56867	2	2116.18	0.938107	63.072	0
	High	HDGGFDLVHIK	3	1	1	YHR203C		0	0	3.055e-07	3.99571	3	1237.63	-1.77649	39.8416	0
	High	LRESLPLIVFLR	4	1	1	YHR203C		0	0	3.07e-06	3.70867	2	1455.9	-0.559864	74.6537	1
	High	KGVPYVVTHDGR	2	1	1	YHR203C		0	0	7.132e-05	3.28887	2	1327.71	-0.216854	18.3775	1
	High	LAAPHHWLLDK	1	1	1	YHR203C		0	0	0.0004402	3.04296	3	1300.71	-1.89442	35.1462	0
	High	TIRYPDPNIK	1	1	1	YHR203C		0	0	3.624e-05	2.80045	3	1216.67	-1.55524	28.4759	1
	High	GVPYVVTHDGR	2	1	1	YHR203C		0	0	0.0001959	2.71585	2	1199.62	-1.46169	24.5324	0
	High	ESLPLIVFLR	3	1	1	YHR203C		0	0	4.811e-06	2.70913	2	1186.72	-0.3704	82.1446	0
	High	DSLDNTFVTR	2	1	1	YHR203C		0	0	0.00103	2.60292	2	1167.56	-1.84492	37.2449	0
	High	ITDEEASYK	3	1	1	YHR203C		0	0	0.001774	1.82533	2	1055.49	-1.03894	15.1302	0
	High	HDGGFDLVHIKDSLDNTFVTR	1	1	1	YHR203C		0	0.001	0.006961	2.45658	3	2386.18	-0.953637	55.2487	1
	High	YPDPNIK	1	1	1	YHR203C		0	0.001	0.004432	2.00342	2	846.435	-0.608561	21.6998	0
	High	LSIAEER	1	1	1	YHR203C		0	0.002	0.02744	1.85464	2	817.441	-0.370213	21.0495	0
	High	TDTTYPAGFmDVITLDATNENFR	1	1	1	YHR203C	M10(Oxidation)	0	0.008	0.1224	2.61995	3	2608.21	8.40244	61.6619	0
YMR116C	ASC1 SGDID:S000004722, Chr XIII from 499878-499456,500688-500152, Genome Release 64-2-1, reverse complement, Verified ORF, "G-protein beta subunit and guanine dissociation inhibitor for Gpa2p; ortholog of RACK1 that inhibits translation; core component of the small (40S) ribosomal subunit; regulates P-body formation induced by replication stress; represses Gcn4p in the absence of amino acid starv…	76.5383	41.38	1	7	7	26	319	34.7836	6.23975
	A2	Sequence	# PSMs	# Proteins	# Protein Groups	Protein Group Accessions	Modifications	ΔCn	q-Value	PEP	XCorr	Charge	MH+ [Da]	ΔM [ppm]	RT [min]	# Missed Cleavages
	High	AAEPHAVSLAWSADGQTLFAGYTDNVIR	3	1	1	YMR116C		0	0	1.506e-06	5.0517	3	2960.45	-0.766458	72.6449	0
	High	GTLEGHNGWVTSLATSAGQPNLLLSASR	5	1	1	YMR116C		0	0	8.16e-05	4.63831	3	2837.46	0.826369	68.0988	0
	High	LWDVATGETYQR	5	1	1	YMR116C		0	0	5.556e-07	4.2003	2	1438.69	-1.07293	44.3665	0
	High	ADDDSVTIISAGNDK	2	1	1	YMR116C		0	0	1.51e-07	3.18974	2	1520.71	-1.35422	33.3364	0
	High	GQcLATLLGHNDWVSQVR	4	1	1	YMR116C	C3(Carbamidomethyl)	0	0	2.536e-05	2.90976	2	2054.03	1.67569	62.9535	0
	High	VFSLDPQYLVDDLRPEFAGYSK	6	1	1	YMR116C		0	0	0.00187	2.66554	3	2559.28	1.56001	74.5769	0
	High	ASMIISGSR	1	1	1	YMR116C		0	0	0.0002532	1.95199	2	921.481	-1.25298	22.9337	0
YMR205C	PFK2 SGDID:S000004818, Chr XIII from 674766-671887, Genome Release 64-2-1, reverse complement, Verified ORF, "Beta subunit of heterooctameric phosphofructokinase; involved in glycolysis; indispensable for anaerobic growth; activated by fructose-2,6-bisphosphate and AMP; mutation inhibits glucose induction of cell cycle-related genes"	75.9969	25.55	1	17	18	28	959	104.552	6.66846
	A2	Sequence	# PSMs	# Proteins	# Protein Groups	Protein Group Accessions	Modifications	ΔCn	q-Value	PEP	XCorr	Charge	MH+ [Da]	ΔM [ppm]	RT [min]	# Missed Cleavages
	High	LLGAQHLIEAGVDALIVcGGDGSLTGADLFR	3	1	1	YMR205C	C18(Carbamidomethyl)	0	0	0.000614	4.32182	3	3138.63	-0.092433	92.4432	0
	High	SSPDENSTLLSNDSISLK	3	1	1	YMR205C		0	0	8.319e-08	3.95368	2	1906.92	-1.77218	48.2148	0
	High	AIDYVEATANSHSR	2	1	1	YMR205C		0	0	6.907e-05	3.93266	2	1533.73	-0.693922	24.5342	0
	High	AFVVMEGYEGLVR	1	1	1	YMR205C		0	0	2.645e-05	3.60747	2	1469.74	-0.758496	64.741	0
	High	GWSAEGGTNIGTAR	3	1	1	YMR205C		0	0	4.719e-07	3.36689	2	1376.65	-1.82448	29.4276	0
	High	SEWPSLIEELLK	3	1	1	YMR205C		0	0	3.789e-06	2.97463	2	1443.77	0.476487	91.7495	0
	High	LAEVITAEADGR	1	1	1	YMR205C		0	0	0.0001601	2.94638	2	1244.65	1.12677	31.1129	0
	High	VHSYTDLAYR	1	1	1	YMR205C		0	0	2.801e-05	2.817	2	1224.6	-0.220345	27.9	0
	High	ISNEQYER	1	1	1	YMR205C		0	0	0.0005499	2.79898	2	1038.48	-1.70184	12.0658	0
	High	AVAEAIQAK	1	1	1	YMR205C		0	0	0.0001589	2.63326	2	900.514	-1.10791	15.3849	0
	High	AFVVEVmGR	1	2	2	YGR240C;YMR205C	M7(Oxidation)	0	0	0.002402	2.40775	2	1023.53	-1.45452	35.6611	0
	High	AFVVEVMGR	1	2	2	YGR240C;YMR205C		0	0	0.0003509	2.18354	2	1007.53	-2.64755	48.4446	0
	High	GSHVVYNSIR	1	1	1	YMR205C		0	0	0.002118	2.11374	2	1131.59	0.055206	16.6007	0
	High	AAEENFNADDK	1	1	1	YMR205C		0	0	0.000168	2.10686	2	1223.52	-1.63526	14.5411	0
	High	ITTLGHVQR	1	1	1	YMR205C		0	0.001	0.01038	2.5998	2	1024.59	-0.546856	15.4623	0
	High	SHATQSLVFNTSDILAVK	1	1	1	YMR205C		0	0.001	0.009607	2.27531	3	1931.02	0.636442	59.7596	0
	High	ILATLQGLEAVNAVLESTPDTPSPLIAVNENK	1	1	1	YMR205C		0	0.003	0.03541	3.80672	3	3317.79	2.0572	90.972	0
	High	FLSLENR	1	1	1	YMR205C		0	0.003	0.03194	2.10332	2	878.471	-2.3056	36.0702	0
	High	VIHWQATR	1	1	1	YMR205C		0	0.004	0.05393	1.42306	2	1010.55	-1.06158	21.9823	0
YLL018C	DPS1 SGDID:S000003941, Chr XII from 111575-109902, Genome Release 64-2-1, reverse complement, Verified ORF, "Aspartyl-tRNA synthetase, primarily cytoplasmic; homodimeric enzyme that catalyzes the specific aspartylation of tRNA(Asp); class II aminoacyl tRNA synthetase; binding to its own mRNA may confer autoregulation; shares five highly conserved amino acids with human that when mutated cause leu…	75.5797	28.73	1	13	13	25	557	63.4759	6.58057
	A2	Sequence	# PSMs	# Proteins	# Protein Groups	Protein Group Accessions	Modifications	ΔCn	q-Value	PEP	XCorr	Charge	MH+ [Da]	ΔM [ppm]	RT [min]	# Missed Cleavages
	High	SEAEAEAAGLPVVNLDTR	4	1	1	YLL018C		0	0	2.215e-09	4.90007	2	1841.92	-1.48706	53.5544	0
	High	LLGAPSEGGSSVFEVTYFK	1	1	1	YLL018C		0	0	4.275e-07	4.77155	2	1988.01	2.47978	69.5618	0
	High	IYTISETPEALPILLEDASR	4	1	1	YLL018C		0	0	3.808e-08	4.32311	2	2231.18	0.683586	77.3272	0
	High	WAGSLNLESIVLVR	2	1	1	YLL018C		0	0	4.9e-07	3.44798	2	1556.88	-0.873461	78.3479	0
	High	GEEILSGAQR	1	1	1	YLL018C		0	0	5.172e-05	3.09128	2	1059.54	-1.10959	22.922	0
	High	VYEIGPVFR	1	1	1	YLL018C		0	0	0.002742	2.89431	2	1079.59	-1.15368	51.1381	0
	High	IQAGVcELFR	1	1	1	YLL018C	C6(Carbamidomethyl)	0	0	5.559e-06	2.80513	2	1192.61	-1.58555	51.6344	0
	High	IHDHALLQER	3	1	1	YLL018C		0	0	7.591e-05	2.71466	3	1231.65	-1.63681	20.2894	0
	High	TVTNQAIFR	2	1	1	YLL018C		0	0	0.0008929	2.38523	2	1049.57	-1.12604	30.663	0
	High	QQLIVADFER	2	1	1	YLL018C		0	0	0.001853	2.23385	2	1218.65	-1.21731	46.3756	0
	High	QQGATLAFLTLR	1	1	1	YLL018C		0	0	0.0006149	2.08461	2	1318.75	-0.163115	65.575	0
	High	ALQLEAER	1	1	1	YLL018C		0	0.001	0.01035	2.39523	2	929.504	-1.12467	25.5847	0
	High	AYLAQSPQFNK	2	1	1	YLL018C		0	0.002	0.01828	3.1883	2	1266.65	-1.92637	32.306	0
YMR186W	HSC82 SGDID:S000004798, Chr XIII from 632355-634472, Genome Release 64-2-1, Verified ORF, "Cytoplasmic chaperone of the Hsp90 family; plays a role in determining prion variants; redundant in function and nearly identical with Hsp82p, and together they are essential; expressed constitutively at 10-fold higher basal levels than HSP82 and induced 2-3 fold by heat shock; contains two acid-rich unstru…	74.6625	24.82	1	2	16	27	705	80.8497	4.83057
	A2	Sequence	# PSMs	# Proteins	# Protein Groups	Protein Group Accessions	Modifications	ΔCn	q-Value	PEP	XCorr	Charge	MH+ [Da]	ΔM [ppm]	RT [min]	# Missed Cleavages
	High	NPSDITQEEYNAFYK	2	2	2	YMR186W;YPL240C		0	0	1.124e-07	4.24849	2	1818.81	-1.99612	49.7098	0
	High	GVVDSEDLPLNLSR	4	2	2	YMR186W;YPL240C		0	0	7.834e-07	3.9503	2	1513.78	-0.758234	54.5206	0
	High	SVDELTSLTDYVTR	3	2	2	YMR186W;YPL240C		0	0	4.214e-05	3.82801	2	1598.79	-0.408164	50.1215	0
	High	ELISNASDALDK	2	2	2	YMR186W;YPL240C		0	0	0.0001745	3.70517	2	1275.64	-0.672601	30.7256	0
	High	HSEFVAYPIQLLVTK	3	1	1	YMR186W		0	0	0.0003673	3.58471	2	1744.97	1.12682	69.4372	0
	High	LGVHEDTQNR	1	2	2	YMR186W;YPL240C		0	0	0.0001064	2.75281	2	1168.57	-1.22535	10.2979	0
	High	QLETEPDLFIR	1	2	2	YMR186W;YPL240C		0	0	0.001041	2.73771	2	1360.71	-0.20172	55.7329	0
	High	HFSVEGQLEFR	2	2	2	YMR186W;YPL240C		0	0	0.00146	2.5752	3	1348.66	-0.873535	44.755	0
	High	AELINNLGTIAK	1	2	2	YMR186W;YPL240C		0	0	0.0002008	2.3582	2	1256.72	-2.19146	48.1004	0
	High	APFDLFESK	1	2	2	YMR186W;YPL240C		0	0	0.001732	2.30028	2	1053.52	-1.38778	58.0101	0
	High	VFITDEAEDLIPEWLSFVK	1	2	2	YMR186W;YPL240C		0	0	1.706e-05	2.13471	2	2251.15	-0.444195	99.413	0
	High	LFLKDDQLEYLEEKR	1	2	2	YMR186W;YPL240C		0	0	0.0001843	1.6711	3	1939.01	-1.26749	51.6615	2
	High	AILFIPK	2	2	2	YMR186W;YPL240C		0	0.001	0.008001	2.48007	2	801.522	-2.01644	51.436	0
	High	YQALSDPK	1	1	1	YMR186W		0	0.001	0.004813	2.41344	2	921.466	-1.86915	17.2422	0
	High	RVFITDEAEDLIPEWLSFVK	1	2	2	YMR186W;YPL240C		0	0.007	0.105	2.58553	3	2407.25	-1.63167	95.8041	1
	High	ELISNASDALDKIR	1	2	2	YMR186W;YPL240C		0	0.007	0.09471	1.65546	3	1544.83	-1.12328	48.4653	1
YDL145C	COP1 SGDID:S000002304, Chr IV from 198176-194571, Genome Release 64-2-1, reverse complement, Verified ORF, "Alpha subunit of COPI vesicle coatomer complex; complex surrounds transport vesicles in the early secretory pathway"	74.419	18.07	1	17	17	28	1201	135.523	5.98584
	A2	Sequence	# PSMs	# Proteins	# Protein Groups	Protein Group Accessions	Modifications	ΔCn	q-Value	PEP	XCorr	Charge	MH+ [Da]	ΔM [ppm]	RT [min]	# Missed Cleavages
	High	GVNWASFHPTLPLIVSGSDDR	6	1	1	YDL145C		0	0	3.464e-07	4.76129	3	2268.14	-0.68114	74.2031	0
	High	SSIFAEGGSLPLAYAVAK	1	1	1	YDL145C		0	0	3.93e-06	4.50534	2	1780.95	0.0597524	69.863	0
	High	LIKDSNLVGQNIISYLQK	2	1	1	YDL145C		0	0	4.196e-07	4.19549	3	2046.16	-1.15519	68.6894	1
	High	LPAVLVAAGAFDAAVQALSK	4	1	1	YDL145C		0	0	7.626e-07	3.67351	3	1912.09	0.779109	101.103	0
	High	ELPWIISASDDQTIR	2	1	1	YDL145C		0	0	1.571e-07	3.60793	2	1743.89	1.61665	68.5003	0
	High	GIGQPWDAFR	1	1	1	YDL145C		0	0	0.0001618	2.37496	2	1146.57	-0.525268	49.5366	0
	High	IWDISGLR	2	1	1	YDL145C		0	0	0.001677	2.33687	2	959.529	-1.91861	55.314	0
	High	FALVILPK	1	1	1	YDL145C		0	0	0.0003937	2.29387	2	900.59	-1.59085	61.413	0
	High	IWNWQNR	1	1	1	YDL145C		0	0	0.002646	1.70881	2	1016.5	-1.16171	41.8785	0
	High	SISYNPSQHSVLVNEANGK	1	1	1	YDL145C		0	0.001	0.008601	2.5512	3	2044.01	-1.45177	34.09	0
	High	TYIPSTPcELPAQLGYVR	1	1	1	YDL145C	C8(Carbamidomethyl)	0	0.001	0.004855	2.54111	2	2065.04	-0.389239	61.6314	0
	High	FILEGHTR	1	1	1	YDL145C		0	0.001	0.004462	2.42488	2	972.525	-1.3289	23.6125	0
	High	LVYcLNR	1	1	1	YDL145C	C4(Carbamidomethyl)	0	0.001	0.01433	1.82249	2	937.491	-1.17945	31.4491	0
	High	FEDHEGPVR	1	1	1	YDL145C		0	0.003	0.03446	1.83584	2	1085.5	-1.64544	13.0092	0
	High	AWEVDTcR	1	1	1	YDL145C	C7(Carbamidomethyl)	0	0.004	0.05604	1.92541	2	1036.45	-0.586517	27.9181	0
	High	TIVAAGPGSVLVIHPR	1	1	1	YDL145C		0	0.006	0.07816	1.47878	3	1586.93	-1.88018	47.0563	0
	High	NFPEVLR	1	1	1	YDL145C		0	0.006	0.07374	1.33239	2	874.476	-1.99469	42.153	0
YMR012W	CLU1 SGDID:S000004614, Chr XIII from 291134-294967, Genome Release 64-2-1, Verified ORF, "Subunit of the eukaryotic translation initiation factor 3 (eIF3); component of unknown function; deletion causes defects in mitochondrial organization but not in growth or translation initiation; can rescue cytokinesis and mitochondrial organization defects of the Dictyostelium cluA- mutant"	73.794	15.58	1	16	16	26	1277	145.076	6.39209
	A2	Sequence	# PSMs	# Proteins	# Protein Groups	Protein Group Accessions	Modifications	ΔCn	q-Value	PEP	XCorr	Charge	MH+ [Da]	ΔM [ppm]	RT [min]	# Missed Cleavages
	High	YILDLANTYPLDINFAR	5	1	1	YMR012W		0	0	1.814e-05	4.43901	2	2012.05	1.05843	80.9198	0
	High	FVEPPTTFSLSDLTIIPR	2	1	1	YMR012W		0	0	1.202e-06	3.78636	2	2033.1	2.00364	83.6171	0
	High	LQTAALDTTPER	2	1	1	YMR012W		0	0	4.302e-06	3.50581	2	1315.68	-2.26706	24.6093	0
	High	QNFDNIEETGNR	2	1	1	YMR012W		0	0	6.158e-05	3.43402	2	1436.64	-0.805829	24.4539	0
	High	ALTNLAILEFSNESPYNATVVYNR	2	1	1	YMR012W		0	0	0.0001245	3.28212	3	2699.38	4.03865	77.0754	0
	High	LLTSESNIITPcVR	1	1	1	YMR012W	C12(Carbamidomethyl)	0	0	2.691e-06	3.27033	2	1602.85	-0.341436	47.6784	0
	High	YLLTTVVEFAGR	1	1	1	YMR012W		0	0	2.097e-05	3.14637	2	1368.75	-1.32785	70.6916	0
	High	SLSFAPYNPVPPFYR	2	1	1	YMR012W		0	0	4.986e-05	2.90595	2	1754.89	-1.07705	70.0931	0
	High	LALYPEAIAFcR	1	1	1	YMR012W	C11(Carbamidomethyl)	0	0	4.156e-05	2.74012	2	1423.74	1.61968	65.4024	0
	High	FGIQLLNK	1	1	1	YMR012W		0	0	0.0006413	2.51209	2	932.555	-1.54635	52.1531	0
	High	ISELEIVSR	1	1	1	YMR012W		0	0	0.000225	2.47416	2	1045.59	-1.10676	40.4114	0
	High	LGNLFAALK	1	1	1	YMR012W		0	0	0.0001089	2.37579	2	946.571	-1.30251	60.7517	0
	High	QNFDNIEETGNRYPHR	1	1	1	YMR012W		0	0.001	0.008654	2.06673	3	1989.91	-2.0286	24.6594	1
	High	TINILNR	1	1	1	YMR012W		0	0.002	0.02893	1.30154	2	843.503	-2.27281	34.8594	0
	High	GGDEAAIAASNQDLK	2	1	1	YMR012W		0	0.003	0.04222	2.72845	2	1459.7	-3.74344	25.0257	0
	High	QTLLRPELVEK	1	1	1	YMR012W		0	0.006	0.06948	2.23091	3	1325.78	-1.73363	35.7057	0
YBL030C	PET9 SGDID:S000000126, Chr II from 163997-163041, Genome Release 64-2-1, reverse complement, Verified ORF, "Major ADP/ATP carrier of the mitochondrial inner membrane; exchanges cytosolic ADP for mitochondrially synthesized ATP; also imports heme and ATP; phosphorylated; required for viability in many lab strains that carry a sal1 mutation; PET9 has a paralog, AAC3, that arose from the whole genom…	71.7238	43.71	3	15	15	30	318	34.404	9.78857
	A2	Sequence	# PSMs	# Proteins	# Protein Groups	Protein Group Accessions	Modifications	ΔCn	q-Value	PEP	XCorr	Charge	MH+ [Da]	ΔM [ppm]	RT [min]	# Missed Cleavages
	High	GFLPSVVGIVVYR	3	1	1	YBL030C		0	0	4.468e-09	3.70522	3	1405.82	-0.612236	77.5043	0
	High	TATQEGVISFWR	7	1	1	YBL030C		0	0	2.228e-05	3.41385	2	1394.71	-0.178542	60.3936	0
	High	KESNFLIDFLMGGVSAAVAK	1	1	1	YBL030C		0	0	0.001158	3.41246	3	2097.1	-0.66782	94.6269	1
	High	LLIQNQDEmLK	2	2	1	YBL030C	M9(Oxidation)	0	0	0.0007004	3.21503	2	1360.71	-1.96435	34.0542	0
	High	YFPTQALNFAFK	2	3	1	YBL030C		0	0	7.432e-06	3.02954	2	1446.74	-0.531522	72.4378	0
	High	IVAAEGVGSLFK	2	1	1	YBL030C		0	0	0.001267	2.77411	2	1190.68	-1.1237	54.8671	0
	High	QFNGLIDVYK	1	2	1	YBL030C		0	0	0.002173	2.72021	2	1196.63	-1.54042	52.8962	0
	High	KESNFLIDFLmGGVSAAVAK	1	1	1	YBL030C	M11(Oxidation)	0	0	0.003095	2.39836	3	2113.1	0.241675	84.8956	1
	High	SDGVAGLYR	2	1	1	YBL030C		0	0	0.001767	2.15764	2	937.474	0.706759	30.0144	0
	High	YDGAFDcLR	3	1	1	YBL030C	C7(Carbamidomethyl)	0	0.001	0.01194	2.50084	2	1116.48	-0.84103	39.9571	0
	High	GcGANILR	1	2	1	YBL030C	C2(Carbamidomethyl)	0	0.001	0.00792	2.0109	2	860.44	-0.808028	20.8212	0
	High	KYAGILDcFK	1	1	1	YBL030C	C8(Carbamidomethyl)	0	0.002	0.02563	2.54403	2	1214.62	-1.02839	39.7479	1
	High	TPLPPAPAPK	1	1	1	YBL030C		0	0.002	0.02608	2.42453	2	988.581	-1.44343	23.1373	0
	High	YAGILDcFKR	1	1	1	YBL030C	C7(Carbamidomethyl)	0	0.003	0.03783	1.66493	3	1242.63	-0.709618	46.9662	1
	High	KIVAAEGVGSLFK	1	1	1	YBL030C		0	0.006	0.07531	2.02226	3	1318.77	-0.21428	46.6402	1
	High	QFNGLIDVYKK	1	2	1	YBL030C		0	0.006	0.08581	1.76245	3	1324.73	0.349719	43.3173	1
YHR019C	DED81 SGDID:S000001061, Chr VIII from 143558-141894, Genome Release 64-2-1, reverse complement, Verified ORF, "Cytosolic asparaginyl-tRNA synthetase; required for protein synthesis, catalyzes the specific attachment of asparagine to its cognate tRNA"	71.1956	21.84	1	11	11	22	554	62.1676	5.84619
	A2	Sequence	# PSMs	# Proteins	# Protein Groups	Protein Group Accessions	Modifications	ΔCn	q-Value	PEP	XCorr	Charge	MH+ [Da]	ΔM [ppm]	RT [min]	# Missed Cleavages
	High	EGIDTDAYYWFIDQR	6	1	1	YHR019C		0	0	3.071e-07	4.40844	2	1891.85	0.0633319	76.4303	0
	High	SVQYVLEDPIAGPLVK	1	1	1	YHR019C		0	0	3.692e-07	4.31188	2	1727.96	0.660128	65.9743	0
	High	IAEGSDPSLLLDQR	3	1	1	YHR019C		0	0	7.492e-06	4.2305	2	1513.78	-1.48399	43.7471	0
	High	YGTcPHGGYGIGTER	3	1	1	YHR019C	C4(Carbamidomethyl)	0	0	2.552e-06	3.88053	2	1624.72	-0.28979	22.9755	0
	High	FGDDIAEAAER	1	1	1	YHR019C		0	0	3.429e-06	3.87173	2	1193.54	-1.12398	34.1318	0
	High	TPAYALFASQQK	1	1	1	YHR019C		0	0	5.014e-06	3.81568	2	1324.69	-1.56543	45.6056	0
	High	TEDNEYQEISASALK	1	1	1	YHR019C		0	0	9.042e-06	2.60976	2	1697.79	-0.626293	43.165	0
	High	KYGTcPHGGYGIGTER	1	1	1	YHR019C	C5(Carbamidomethyl)	0	0	0.001501	2.20966	3	1752.81	-1.2857	18.4153	1
	High	ILAWLcDR	3	1	1	YHR019C	C6(Carbamidomethyl)	0	0	0.0007132	2.07429	2	1046.54	-1.51795	56.433	0
	High	VIFVVLR	1	1	1	YHR019C		0	0	0.00398	1.74421	2	845.559	-1.88116	55.6575	0
	High	DcSLYPR	1	1	1	YHR019C	C2(Carbamidomethyl)	0	0.007	0.1134	1.65955	2	910.408	-0.353106	25.2139	0
YGR094W	VAS1 SGDID:S000003326, Chr VII from 672186-675500, Genome Release 64-2-1, Verified ORF, "Mitochondrial and cytoplasmic valyl-tRNA synthetase"	70.4213	21.92	1	20	20	26	1104	125.691	6.96143
	A2	Sequence	# PSMs	# Proteins	# Protein Groups	Protein Group Accessions	Modifications	ΔCn	q-Value	PEP	XCorr	Charge	MH+ [Da]	ΔM [ppm]	RT [min]	# Missed Cleavages
	High	SSEAEYFHWLGNIQDWcISR	4	1	1	YGR094W	C17(Carbamidomethyl)	0	0	7.365e-08	4.44379	3	2498.12	-0.527645	78.8339	0
	High	LNTAISNLEVENK	1	1	1	YGR094W		0	0	3.65e-05	3.98301	2	1444.76	-1.21994	40.1391	0
	High	LGDDYQPPATEGLSGNESLVEK	1	1	1	YGR094W		0	0	0.004079	3.56772	3	2319.1	-0.207212	47.8208	0
	High	IDGDYWVAGR	1	1	1	YGR094W		0	0	0.000127	3.48312	2	1151.55	-2.14622	41.7159	0
	High	SLGNVIDPLDVITGIK	1	1	1	YGR094W		0	0	1.004e-08	3.3643	2	1653.94	0.403516	83.654	0
	High	SANAYDLVLNITK	1	1	1	YGR094W		0	0	7.009e-06	3.23228	2	1421.76	-0.204048	66.2016	0
	High	ASYPVYVSEYDDVK	2	1	1	YGR094W		0	0	2.005e-05	2.95743	2	1634.76	0.516065	43.5316	0
	High	FALcAYTTGGR	1	1	1	YGR094W	C4(Carbamidomethyl)	0	0	1.668e-06	2.88056	2	1216.58	-1.03368	42.6081	0
	High	YLIQEGSAIEK	1	1	1	YGR094W		0	0	0.0001185	2.75817	2	1250.66	-2.41931	35.6976	0
	High	DINLDILR	2	1	1	YGR094W		0	0	0.002568	2.49673	2	971.551	-1.34166	61.3436	0
	High	LGASYDWSR	1	1	1	YGR094W		0	0	8.702e-05	2.38503	2	1054.49	-2.41625	35.1406	0
	High	SLLSEYNILK	1	1	1	YGR094W		0	0	0.0005479	2.24164	2	1179.66	-0.592389	62.9692	0
	High	LLQGNLDPR	2	1	1	YGR094W		0	0	0.001322	2.16908	2	1025.57	-1.75728	30.1253	0
	High	DGQITITPK	1	1	1	YGR094W		0	0	0.0008534	2.16227	2	972.535	-0.902231	24.7246	0
	High	EVFcHSLVR	1	1	1	YGR094W	C4(Carbamidomethyl)	0	0.001	0.01243	1.69566	2	1146.57	0.169317	27.517	0
	High	TGVFEPEFTADGK	1	1	1	YGR094W		0	0.002	0.01703	2.63676	2	1397.66	-1.16296	46.7032	0
	High	LVNWSVK	1	1	1	YGR094W		0	0.002	0.02338	1.83796	2	845.487	-1.05638	35.4497	0
	High	VEFGVLTSFAYPVIGSDEK	1	1	1	YGR094W		0	0.004	0.05049	2.28056	2	2058.04	0.556719	80.8735	0
	High	TLLSVPGYDEK	1	1	1	YGR094W		0	0.007	0.09145	1.89411	2	1221.64	-0.528516	46.5868	0
	High	LTGSVPFK	1	1	1	YGR094W		0	0.008	0.1261	1.41091	2	848.486	-2.03047	29.7917	0
YDL055C	PSA1 SGDID:S000002213, Chr IV from 356759-355674, Genome Release 64-2-1, reverse complement, Verified ORF, "GDP-mannose pyrophosphorylase (mannose-1-phosphate guanyltransferase); synthesizes GDP-mannose from GTP and mannose-1-phosphate in cell wall biosynthesis; required for normal cell wall structure"	69.7373	34.35	1	9	9	20	361	39.541	6.34131
	A2	Sequence	# PSMs	# Proteins	# Protein Groups	Protein Group Accessions	Modifications	ΔCn	q-Value	PEP	XCorr	Charge	MH+ [Da]	ΔM [ppm]	RT [min]	# Missed Cleavages
	High	DFLSGTVLYLNSLAK	6	1	1	YDL055C		0	0	5.334e-08	4.40485	2	1640.89	1.33334	90.3186	0
	High	IGPDVVIGPNVTIGDGVR	4	1	1	YDL055C		0	0	8.575e-06	4.19757	2	1777.98	-0.423645	59.7473	0
	High	STIVGWNSTVGQWcR	2	1	1	YDL055C	C14(Carbamidomethyl)	0	0	5.712e-08	4.00734	2	1750.83	-0.755448	58.2046	0
	High	KDNSPFFVLNSDVIcEYPFK	1	1	1	YDL055C	C15(Carbamidomethyl)	0	0	2.717e-08	3.8656	3	2419.16	-0.824615	78.6805	1
	High	LATGANIVGNALIDPTAK	1	1	1	YDL055C		0	0	1.565e-05	3.47428	2	1738.97	-0.687633	55.7004	0
	High	YGVIVHDIATPNLIDR	2	1	1	YDL055C		0	0	4.822e-05	3.11163	2	1795.97	-0.0907577	53.6166	0
	High	KLATGANIVGNALIDPTAK	1	1	1	YDL055C		0	0	0.000331	3.02801	3	1867.06	-1.43185	48.4526	1
	High	GLILVGGYGTR	2	1	1	YDL055C		0	0	0.001194	2.94409	2	1105.64	-1.16844	48.7313	0
	High	ETFPILVEEK	1	1	1	YDL055C		0	0	0.001423	1.95078	2	1204.65	-0.606012	53.5697	0
YOR204W	DED1 SGDID:S000005730, Chr XV from 722911-724725, Genome Release 64-2-1, Verified ORF, "ATP-dependent DEAD (Asp-Glu-Ala-Asp)-box RNA helicase; required for translation initiation of all yeast mRNAs; binds to mRNA cap-associated factors, and binding stimulates Ded1p RNA-dependent ATPase activity; mutation in human homolog DBY is associated with male infertility; human homolog DDX3X complements ded…	69.2778	34.27	2	15	15	25	604	65.5125	7.82568
	A2	Sequence	# PSMs	# Proteins	# Protein Groups	Protein Group Accessions	Modifications	ΔCn	q-Value	PEP	XCorr	Charge	MH+ [Da]	ΔM [ppm]	RT [min]	# Missed Cleavages
	High	AGNTGLATAFFNSENSNIVK	2	1	1	YOR204W		0	0	2.466e-08	4.35581	2	2055.01	-0.377597	62.0694	0
	High	AcVVYGGSPIGNQLR	1	1	1	YOR204W	C2(Carbamidomethyl)	0	0	5.977e-06	4.34767	2	1590.81	0.049303	42.7798	0
	High	SGAATLLVATAVAAR	4	1	1	YOR204W		0	0	1.46e-09	4.05619	3	1371.79	-1.50215	57.6148	0
	High	GLDIPNVTHVINYDLPSDVDDYVHR	1	1	1	YOR204W		0	0	0.0009919	3.17814	3	2866.4	-0.568412	66.5945	0
	High	TGPSPQPESQGSFYQR	1	1	1	YOR204W		0	0	1.383e-05	3.11375	2	1765.81	-0.304188	27.5654	0
	High	GcDLLVATPGR	2	2	1	YOR204W	C2(Carbamidomethyl)	0	0	0.0002009	2.91188	2	1158.59	-1.22961	37.3193	0
	High	HIVEDcDMTPVGER	1	1	1	YOR204W	C6(Carbamidomethyl)	0	0	0.0002332	2.89201	2	1657.72	-5.05122	25.9008	0
	High	VGSTSENITQK	1	1	1	YOR204W		0	0	0.0009039	2.86124	2	1163.59	-0.876858	12.317	0
	High	LNDLLER	1	2	1	YOR204W		0	0	0.003144	2.52215	2	872.483	-0.654998	32.3415	0
	High	TGGFLFPVLSESFK	2	1	1	YOR204W		0	0	1.71e-06	2.48196	2	1528.8	-0.364045	82.7395	0
	High	ELATQIFDEAK	4	1	1	YOR204W		0	0	0.001431	2.44619	2	1264.64	-2.80394	51.026	0
	High	KAGGASAGGWGSSR	1	1	1	YOR204W		0	0	0.003068	2.33577	2	1248.61	-0.759276	12.0419	1
	High	YLVLDEADR	1	2	1	YOR204W		0	0	0.0005641	2.27685	2	1093.55	-2.94396	39.1276	0
	High	ATAIHGDRTQSER	2	1	1	YOR204W		0	0.001	0.01083	3.105	2	1441.71	-0.430498	8.43771	1
	High	DLMAcAQTGSGK	1	2	1	YOR204W	C5(Carbamidomethyl)	0	0.002	0.02742	2.62152	2	1238.55	0.00592452	24.5114	0
YOR374W	ALD4 SGDID:S000005901, Chr XV from 1039840-1041399, Genome Release 64-2-1, Verified ORF, "Mitochondrial aldehyde dehydrogenase; required for growth on ethanol and conversion of acetaldehyde to acetate; phosphorylated; activity is K+ dependent; utilizes NADP+ or NAD+ equally as coenzymes; expression is glucose repressed; can substitute for cytosolic NADP-dependent aldehyde dehydrogenase when direc…	67.8336	45.09	1	17	17	28	519	56.6882	6.7417
	A2	Sequence	# PSMs	# Proteins	# Protein Groups	Protein Group Accessions	Modifications	ΔCn	q-Value	PEP	XCorr	Charge	MH+ [Da]	ΔM [ppm]	RT [min]	# Missed Cleavages
	High	YIPQAGIPPGVINIVSGFGK	3	1	1	YOR374W		0	0	1.004e-05	3.80941	3	2027.13	-1.85682	81.8318	0
	High	NEGATLITGGER	1	1	1	YOR374W		0	0	7.171e-05	3.75704	2	1217.61	-0.913089	27.0991	0
	High	YVDIGKNEGATLITGGER	3	1	1	YOR374W		0	0	9.666e-08	3.63493	2	1892.97	0.665873	41.6535	1
	High	VAFTGSTATGR	1	1	1	YOR374W		0	0	1.827e-05	3.4232	2	1067.55	-0.942938	19.8924	0
	High	EDDVEEAVQAADR	3	1	1	YOR374W		0	0	1.479e-05	3.3486	2	1446.64	0.629188	30.3704	0
	High	VNAGTVWINTYNDFHHAVPFGGFNASGLGR	2	1	1	YOR374W		0	0	0.003833	3.32435	3	3218.55	-1.4363	77.308	0
	High	HIYQSAAAGLK	1	1	1	YOR374W		0	0	3.926e-05	3.11084	2	1158.62	-1.9904	18.439	0
	High	TAESTPLSALYVSK	1	1	1	YOR374W		0	0	5.402e-05	2.90199	2	1466.77	-2.09564	51.7152	0
	High	AVQNIILGIYYNSGEVccAGSR	1	1	1	YOR374W	C17(Carbamidomethyl); C18(Carbamidomethyl)	0	0	2.168e-05	2.73774	3	2444.17	-1.20125	73.73	0
	High	IAPALVTGNTVVLK	1	1	1	YOR374W		0	0	0.0001114	2.69907	2	1395.85	-1.88672	49.573	0
	High	GDVDLVINYLK	3	1	1	YOR374W		0	0	0.0006964	2.5387	2	1248.68	-1.43598	66.337	0
	High	SPNIVFADAELK	3	1	1	YOR374W		0	0	0.0002883	2.41055	2	1303.69	-1.35286	49.4593	0
	High	THFSYTK	1	1	1	YOR374W		0	0.001	0.01292	1.42393	2	883.43	-0.710775	12.899	0
	High	EEIFGPVVTVTK	1	1	1	YOR374W		0	0.002	0.01685	1.59105	2	1318.72	-1.18207	52.7404	0
	High	VYVEESIYDKFIEEFK	1	1	1	YOR374W		0	0.003	0.03304	1.83649	3	2038.01	0.882286	79.3305	1
	High	IVGEAITNHPK	1	1	1	YOR374W		0	0.005	0.06125	2.40274	2	1178.65	-2.04732	17.0523	0
	High	SSAGFADKIDGR	1	1	1	YOR374W		0	0.007	0.09194	2.50587	2	1223.59	-6.74406	18.5132	1
YCL040W	GLK1 SGDID:S000000545, Chr III from 50838-52340, Genome Release 64-2-1, Verified ORF, "Glucokinase; catalyzes the phosphorylation of glucose at C6 in the first irreversible step of glucose metabolism; one of three glucose phosphorylating enzymes; expression regulated by non-fermentable carbon sources; GLK1 has a paralog, EMI2, that arose from the whole genome duplication"	66.7771	23.4	1	6	7	21	500	55.3423	6.18896
	A2	Sequence	# PSMs	# Proteins	# Protein Groups	Protein Group Accessions	Modifications	ΔCn	q-Value	PEP	XCorr	Charge	MH+ [Da]	ΔM [ppm]	RT [min]	# Missed Cleavages
	High	NILVDLHSQGLLLQQYR	6	1	1	YCL040W		0	0	1.771e-07	4.46377	2	2010.11	0.695608	63.9245	0
	High	GVLLAADLGGTNFR	3	1	1	YCL040W		0	0	2.405e-06	4.13277	2	1403.76	-1.14012	59.2717	0
	High	SAYLAAVPLAAILIK	5	2	2	YCL040W;YDR516C		0	0	3.214e-08	3.97714	2	1513.94	0.274281	86.7463	0
	High	HALALSPLGAEGER	2	1	1	YCL040W		0	0	3.766e-06	3.96075	3	1420.75	0.0763107	36.3614	0
	High	HLTTPFQLSSEVLSHIEIDDSTGLR	2	1	1	YCL040W		0	0	7.362e-06	3.86163	3	2795.41	-4.43432	81.5027	0
	High	YHGEVEIGcDGSVVEYYPGFR	2	1	1	YCL040W	C9(Carbamidomethyl)	0	0	4.359e-06	3.65969	3	2433.07	-2.79566	56.0613	0
	High	ETELSLLQSLR	1	1	1	YCL040W		0	0	1.133e-05	3.30307	2	1288.71	-0.299953	64.1401	0
YDR091C	RLI1 SGDID:S000002498, Chr IV from 628534-626708, Genome Release 64-2-1, reverse complement, Verified ORF, "Essential Fe-S protein; required for ribosome biogenesis, translation initiation/termination; facilitates binding of multifactor complex (MFC) of initiation factors to small ribosomal subunit; Dom34-Hbs1 complex and Rli1p work in dissociating inactive ribosomes, thereby facilitating transla…	65.5959	23.52	1	14	14	23	608	68.297	8.66064
	A2	Sequence	# PSMs	# Proteins	# Protein Groups	Protein Group Accessions	Modifications	ΔCn	q-Value	PEP	XCorr	Charge	MH+ [Da]	ΔM [ppm]	RT [min]	# Missed Cleavages
	High	IADATEDLQNDSASR	7	1	1	YDR091C		0	0	1.478e-08	4.78033	2	1605.73	-0.384018	22.1268	0
	High	FRTEALQFR	1	1	1	YDR091C		0	0	0.003697	3.25613	2	1167.63	-1.3339	35.3413	1
	High	IDDIIDQEVQHLSGGELQR	2	1	1	YDR091C		0	0	4.241e-09	2.73792	3	2165.08	-1.63189	64.5887	0
	High	EGINIFLDGHIPAENLR	2	1	1	YDR091C		0	0	0.00093	2.60785	3	1908	-0.0375574	64.8731	0
	High	FDDPPEWQEIIK	1	1	1	YDR091C		0	0	4.74e-05	2.46211	2	1516.73	0.126563	63.3358	0
	High	GSELQNYFTK	1	1	1	YDR091C		0	0	0.001756	2.42103	2	1186.57	-1.24392	44.0633	0
	High	LNAAQIIR	1	1	1	YDR091C		0	0	0.001007	2.29341	2	898.545	-2.57977	34.4576	0
	High	LSGGELQR	1	1	1	YDR091C		0	0.001	0.004516	2.43217	2	859.463	-0.790363	14.9594	0
	High	APESLLTGcNR	2	1	1	YDR091C	C9(Carbamidomethyl)	0	0.001	0.005881	2.30902	2	1217.59	-0.959313	30.6613	0
	High	NLNVTFR	1	1	1	YDR091C		0	0.001	0.006934	2.05673	2	863.473	-0.819309	35.4513	0
	High	TEALQFR	1	1	1	YDR091C		0	0.001	0.005292	1.98552	2	864.456	-1.5374	28.9526	0
	High	IAIVSADK	1	1	1	YDR091C		0	0.001	0.009139	1.90204	2	816.482	-1.27052	21.8275	0
	High	ILQLENVLK	1	1	1	YDR091C		0	0.001	0.007305	1.83781	2	1069.66	-1.55338	57.895	0
	High	VIVFEGIPSK	1	1	1	YDR091C		0	0.002	0.01834	1.95016	2	1088.63	-1.36757	49.5432	0
YLR081W	GAL2 SGDID:S000004071, Chr XII from 290212-291936, Genome Release 64-2-1, Verified ORF, "Galactose permease; required for utilization of galactose; also able to transport glucose"	65.3303	24.22	7	12	13	25	574	63.584	7.26904
	A2	Sequence	# PSMs	# Proteins	# Protein Groups	Protein Group Accessions	Modifications	ΔCn	q-Value	PEP	XCorr	Charge	MH+ [Da]	ΔM [ppm]	RT [min]	# Missed Cleavages
	High	VSPEDPAVQAELDLIMAGIEAEK	3	1	1	YLR081W		0	0	2.543e-05	4.21481	3	2425.22	0.70456	92.9725	0
	High	IISGLGVGGIAVLcPMLISEIAPK	1	1	1	YLR081W	C14(Carbamidomethyl)	0	0	0.0001119	4.04813	3	2408.37	0.916695	93.9696	0
	High	GLSLEEIQELWEEGVLPWK	3	1	1	YLR081W		0	0	4.424e-07	4.04122	2	2255.16	0.185534	94.3125	0
	High	LAGNASWGELFSTK	4	2	1	YLR081W		0	0	4.824e-07	3.90922	2	1480.74	-1.02418	63.6407	0
	High	YLcEVNKVEDAKR	3	1	1	YLR081W	C3(Carbamidomethyl)	0	0	6.097e-05	3.78764	2	1623.82	-0.312852	18.4883	2
	High	WYQYFIGR	2	13	3	YDR342C;YLR081W;YMR011W		0	0	4.419e-05	2.74191	2	1132.56	0.826366	56.0016	0
	High	SYSNSVQWR	2	1	1	YLR081W		0	0	0.0001489	2.58469	2	1126.53	-1.72116	28.8742	0
	High	SEGWIPSSR	2	1	1	YLR081W		0	0	0.00153	1.76603	2	1018.49	-1.61257	33.3895	0
	High	DGTHYLSNVR	1	1	1	YLR081W		0	0	0.001185	1.46822	2	1161.56	-0.627479	22.3752	0
	High	YLcEVNKVEDAK	1	1	1	YLR081W	C3(Carbamidomethyl)	0	0.001	0.004356	3.16962	2	1467.71	-4.63981	21.8365	1
	High	IISGLGVGGIAVLcPMLISEIAPKHLR	1	1	1	YLR081W	C14(Carbamidomethyl)	0	0.001	0.01384	2.04159	3	2814.61	1.01567	99.8464	1
	High	YLcEVNK	1	1	1	YLR081W	C3(Carbamidomethyl)	0	0.001	0.007211	1.59455	2	925.444	-0.719551	17.0053	0
	High	YSNDELK	1	1	1	YLR081W		0	0.004	0.057	1.4053	2	868.405	-0.0709928	13.4751	0
YPR010C	RPA135 SGDID:S000006214, Chr XVI from 581196-577585, Genome Release 64-2-1, reverse complement, Verified ORF, "RNA polymerase I second largest subunit A135"	65.2843	18.7	1	17	17	24	1203	135.656	7.6499
	A2	Sequence	# PSMs	# Proteins	# Protein Groups	Protein Group Accessions	Modifications	ΔCn	q-Value	PEP	XCorr	Charge	MH+ [Da]	ΔM [ppm]	RT [min]	# Missed Cleavages
	High	IPSILYSLGVAPASHTFAAGPSLccVQIDGK	2	1	1	YPR010C	C24(Carbamidomethyl); C25(Carbamidomethyl)	0	0	1.417e-05	5.87386	3	3229.64	0.744674	77.2126	0
	High	VVFQASPDQSDLEVGQEVLDR	2	1	1	YPR010C		0	0	2.292e-06	4.79345	2	2331.14	-0.890804	61.2283	0
	High	SVRPDQTSQTNVLHYLNDGQVTFR	3	1	1	YPR010C		0	0	1.718e-05	3.99391	3	2775.38	-1.83134	53.3015	0
	High	EcGSILTTQQSVPR	1	1	1	YPR010C	C2(Carbamidomethyl)	0	0	1.298e-06	3.81059	2	1575.78	-0.77891	33.7992	0
	High	IDEYLQNIIAQVR	1	1	1	YPR010C		0	0	4.024e-07	3.68699	2	1574.85	-1.12073	71.9592	0
	High	LLNSSDYTQASVcR	1	1	1	YPR010C	C13(Carbamidomethyl)	0	0	1.963e-07	3.20648	2	1613.75	-2.87981	33.318	0
	High	GQYPGLYLFGGHSR	2	1	1	YPR010C		0	0	0.00185	2.99518	2	1551.77	0.380418	54.5244	0
	High	TPGLPIDLEIGYVPPSTR	1	1	1	YPR010C		0	0	5.098e-05	2.70566	2	1925.04	-0.0269628	70.3368	0
	High	TQVLQYLGDK	1	1	1	YPR010C		0	0	0.0007452	2.47504	2	1164.62	-2.03374	43.7015	0
	High	EKIDEYLQNIIAQVR	1	1	1	YPR010C		0	0	0.00017	2.397	3	1831.99	-0.13609	76.0427	1
	High	GASYSHYGIQIR	2	1	1	YPR010C		0	0	0.001801	2.38086	2	1351.67	-0.278871	32.761	0
	High	ISTQQSDVSR	1	1	1	YPR010C		0	0.001	0.016	2.60842	2	1120.56	-2.24978	11.019	0
	High	VNENIGSK	1	1	1	YPR010C		0	0.001	0.01464	2.24478	2	860.446	-1.71301	10.2496	0
	High	GSFFAQLK	1	1	1	YPR010C		0	0.001	0.009652	1.83868	2	897.482	-0.707459	48.533	0
	High	DSFLTDRLELLLR	1	1	1	YPR010C		0	0.001	0.01084	1.34195	3	1590.89	0.142536	83.6949	1
	High	FISHFR	1	1	1	YPR010C		0	0.003	0.03695	1.76985	2	806.43	-1.18315	19.7005	0
	High	IIADTLR	2	1	1	YPR010C		0	0.004	0.05158	1.55255	2	801.482	-1.17296	22.5567	0
YPL240C	HSP82 SGDID:S000006161, Chr XVI from 98625-96496, Genome Release 64-2-1, reverse complement, Verified ORF, "Hsp90 chaperone; redundant in function with Hsc82p; required for pheromone signaling, negative regulation of Hsf1p; docks with Tom70p for mitochondrial preprotein delivery; promotes telomerase DNA binding, nucleotide addition; protein abundance increases in response to DNA replication stres…	65.2843	23.55	1	1	15	24	709	81.356	4.90674
	A2	Sequence	# PSMs	# Proteins	# Protein Groups	Protein Group Accessions	Modifications	ΔCn	q-Value	PEP	XCorr	Charge	MH+ [Da]	ΔM [ppm]	RT [min]	# Missed Cleavages
	High	NPSDITQEEYNAFYK	2	2	2	YMR186W;YPL240C		0	0	1.124e-07	4.24849	2	1818.81	-1.99612	49.7098	0
	High	GVVDSEDLPLNLSR	4	2	2	YMR186W;YPL240C		0	0	7.834e-07	3.9503	2	1513.78	-0.758234	54.5206	0
	High	SVDELTSLTDYVTR	3	2	2	YMR186W;YPL240C		0	0	4.214e-05	3.82801	2	1598.79	-0.408164	50.1215	0
	High	ELISNASDALDK	2	2	2	YMR186W;YPL240C		0	0	0.0001745	3.70517	2	1275.64	-0.672601	30.7256	0
	High	LGVHEDTQNR	1	2	2	YMR186W;YPL240C		0	0	0.0001064	2.75281	2	1168.57	-1.22535	10.2979	0
	High	QLETEPDLFIR	1	2	2	YMR186W;YPL240C		0	0	0.001041	2.73771	2	1360.71	-0.20172	55.7329	0
	High	HSEFVAYPIQLVVTK	1	1	1	YPL240C		0	0	2.459e-05	2.71215	3	1730.95	-0.338348	61.4292	0
	High	HFSVEGQLEFR	2	2	2	YMR186W;YPL240C		0	0	0.00146	2.5752	3	1348.66	-0.873535	44.755	0
	High	AELINNLGTIAK	1	2	2	YMR186W;YPL240C		0	0	0.0002008	2.3582	2	1256.72	-2.19146	48.1004	0
	High	APFDLFESK	1	2	2	YMR186W;YPL240C		0	0	0.001732	2.30028	2	1053.52	-1.38778	58.0101	0
	High	VFITDEAEDLIPEWLSFVK	1	2	2	YMR186W;YPL240C		0	0	1.706e-05	2.13471	2	2251.15	-0.444195	99.413	0
	High	LFLKDDQLEYLEEKR	1	2	2	YMR186W;YPL240C		0	0	0.0001843	1.6711	3	1939.01	-1.26749	51.6615	2
	High	AILFIPK	2	2	2	YMR186W;YPL240C		0	0.001	0.008001	2.48007	2	801.522	-2.01644	51.436	0
	High	RVFITDEAEDLIPEWLSFVK	1	2	2	YMR186W;YPL240C		0	0.007	0.105	2.58553	3	2407.25	-1.63167	95.8041	1
	High	ELISNASDALDKIR	1	2	2	YMR186W;YPL240C		0	0.007	0.09471	1.65546	3	1544.83	-1.12328	48.4653	1
IPI00009867 IPI:IPI00009867.2	SWISS-PROT:P13647 TREMBL:Q6PI71|REFSEQ_NP:NP_000415|ENSEMBL:ENSP00000252242|H-INV:HIT000039811 Tax_Id=9606 Keratin, type II cytoskeletal 5	64.6536	20.85	2	5	12	23	590	62.409	8.06006
	A2	Sequence	# PSMs	# Proteins	# Protein Groups	Protein Group Accessions	Modifications	ΔCn	q-Value	PEP	XCorr	Charge	MH+ [Da]	ΔM [ppm]	RT [min]	# Missed Cleavages
	High	QNLEPLFEQYINNLR	7	6	3	IPI00009867 IPI:IPI00009867.2;IPI00293665 IPI:IPI00293665.6;IPI00300725 IPI:IPI00300725.6		0	0	2.114e-06	4.71926	3	1890.97	1.10751	82.1097	0
	High	VSLAGAcGVGGYGSR	1	1	1	IPI00009867 IPI:IPI00009867.2	C7(Carbamidomethyl)	0	0	1.914e-07	3.91619	2	1410.68	-0.608809	34.4672	0
	High	NLDLDSIIAEVK	4	9	4	IPI00009867 IPI:IPI00009867.2;IPI00021304 IPI:IPI00021304.1;IPI00293665 IPI:IPI00293665.6;IPI00300725 IPI:IPI00300725.6		0	0	1.102e-06	3.60227	2	1329.73	-0.0688509	75.9172	0
	High	YEELQQTAGR	1	1	1	IPI00009867 IPI:IPI00009867.2		0	0	2.968e-05	2.89398	2	1194.57	-1.31381	18.6014	0
	High	LALDVEIATYR	1	11	4	IPI00021304 IPI:IPI00021304.1;IPI00009867 IPI:IPI00009867.2;IPI00293665 IPI:IPI00293665.6;IPI00300725 IPI:IPI00300725.6		0	0	1.726e-05	2.85136	2	1263.69	-0.384622	108.854	0
	High	SFSTASAITPSVSR	1	1	1	IPI00009867 IPI:IPI00009867.2		0	0	0.001179	2.62177	2	1410.72	-0.903343	36.4013	0
	High	LLEGEEcR	1	13	5	IPI00021304 IPI:IPI00021304.1;IPI00009867 IPI:IPI00009867.2;IPI00293665 IPI:IPI00293665.6;IPI00300725 IPI:IPI00300725.6;IPI00479579 IPI:IPI00479579.1	C7(Carbamidomethyl)	0	0	0.001142	2.60324	2	1005.47	-0.544063	17.0069	0
	High	LAELEEALQK	1	1	1	IPI00009867 IPI:IPI00009867.2		0	0	0.0002278	2.49238	2	1143.62	-1.05284	42.2448	0
	High	AQYEEIANR	1	1	1	IPI00009867 IPI:IPI00009867.2		0	0	0.00148	1.89402	2	1093.52	-4.15961	20.5083	0
	High	FASFIDK	2	22	6	IPI00021304 IPI:IPI00021304.1;IPI00009867 IPI:IPI00009867.2;IPI00479579 IPI:IPI00479579.1;IPI00290078 IPI:IPI00290078.2;IPI00293665 IPI:IPI00293665.6;IPI00300725 IPI:IPI00300725.6		0	0.001	0.01045	2.15398	2	827.429	-1.06312	37.8657	0
	High	NKYEDEINKR	2	10	4	IPI00009867 IPI:IPI00009867.2;IPI00556624 IPI:IPI00556624.1;IPI00293665 IPI:IPI00293665.6;IPI00300725 IPI:IPI00300725.6		0	0.002	0.02632	2.38299	3	1308.65	-0.980037	14.9895	2
	High	FASFIDKVR	1	21	5	IPI00021304 IPI:IPI00021304.1;IPI00009867 IPI:IPI00009867.2;IPI00479579 IPI:IPI00479579.1;IPI00293665 IPI:IPI00293665.6;IPI00300725 IPI:IPI00300725.6		0	0.005	0.06474	1.36337	2	1082.6	-2.43305	39.4026	1
YGR032W	GSC2 SGDID:S000003264, Chr VII from 548264-553951, Genome Release 64-2-1, Verified ORF, "Catalytic subunit of 1,3-beta-glucan synthase; involved in formation of the inner layer of the spore wall; activity positively regulated by Rho1p and negatively by Smk1p; GSC2 has a paralog, FKS1, that arose from the whole genome duplication"	64.4533	7.44	2	2	12	24	1895	216.85	7.02002
	A2	Sequence	# PSMs	# Proteins	# Protein Groups	Protein Group Accessions	Modifications	ΔCn	q-Value	PEP	XCorr	Charge	MH+ [Da]	ΔM [ppm]	RT [min]	# Missed Cleavages
	High	EYIFSENSGVLGDVAAGK	1	2	2	YGR032W;YLR342W		0	0	1.318e-08	5.36312	2	1855.91	-0.748913	61.1733	0
	High	APTFFVSQDDNNFETEFFPR	3	2	2	YGR032W;YLR342W		0	0	1.777e-07	4.19417	2	2408.08	-2.64258	79.2322	0
	High	SDNQNHALIFYR	2	2	2	YGR032W;YLR342W		0	0	0.0001395	3.36137	2	1477.71	-2.63125	40.6266	0
	High	VQLSGNPILGDGK	2	2	2	YGR032W;YLR342W		0	0	4.58e-05	3.11338	2	1297.71	-0.755711	42.2315	0
	High	DLGFGTILNFTTK	4	2	2	YGR032W;YLR342W		0	0	3.898e-06	3.07297	2	1426.76	1.55176	83.4589	0
	High	SQVYEIVDGR	2	1	1	YGR032W		0	0	9.518e-05	2.75159	2	1165.58	-2.87651	32.8548	0
	High	IPFSILYSR	2	2	2	YGR032W;YLR342W		0	0	3.913e-05	2.67915	2	1095.62	-0.616224	60.9927	0
	High	EQTFGTLFAR	1	3	2	YGR032W;YLR342W		0	0	0.0001814	2.39469	2	1169.59	-2.07286	53.5327	0
	High	VTLLEYLK	2	2	2	YGR032W;YLR342W		0	0	0.000901	2.21669	2	978.585	-2.20199	63.648	0
	High	EIIREDDQFSR	3	2	2	YGR032W;YLR342W		0	0.001	0.005624	1.40256	3	1407.68	-1.371	25.5047	1
	High	NSWIGYVR	1	2	2	YGR032W;YLR342W		0	0.007	0.1026	2.41992	2	994.508	-2.18492	45.1011	0
	High	LIDLPAEER	1	1	1	YGR032W		0	0.007	0.1054	1.91962	2	1055.57	-0.156933	38.3198	0
YER043C	SAH1 SGDID:S000000845, Chr V from 237119-235770, Genome Release 64-2-1, reverse complement, Verified ORF, "S-adenosyl-L-homocysteine hydrolase; catabolizes S-adenosyl-L-homocysteine which is formed after donation of the activated methyl group of S-adenosyl-L-methionine (AdoMet) to an acceptor; regulates cellular lipid homoeostasis by regulating phosphatidylcholine(PC)synthesis and triacylglycerol…	64.4198	32.29	1	17	17	27	449	49.094	6.23975
	A2	Sequence	# PSMs	# Proteins	# Protein Groups	Protein Group Accessions	Modifications	ΔCn	q-Value	PEP	XCorr	Charge	MH+ [Da]	ΔM [ppm]	RT [min]	# Missed Cleavages
	High	IADISLAAFGR	1	1	1	YER043C		0	0	3.178e-07	4.16435	2	1133.63	-1.40518	59.1912	0
	High	VAVVAGYGDVGK	2	1	1	YER043C		0	0	9.471e-06	4.0252	2	1134.61	-1.40503	31.8052	0
	High	VQSEYLGIPEEGPFK	4	1	1	YER043C		0	0	9.046e-05	3.73423	2	1692.85	-1.54579	58.338	0
	High	VPAINVNDSVTK	1	1	1	YER043C		0	0	9.689e-07	3.34723	2	1256.68	-0.432679	30.4277	0
	High	LKVPAINVNDSVTK	2	1	1	YER043C		0	0	7.437e-05	3.28543	3	1497.86	-0.978784	39.5702	1
	High	FDNLYGcR	2	1	1	YER043C	C7(Carbamidomethyl)	0	0	0.001433	2.42229	2	1044.46	-1.34562	29.8115	0
	High	EcINIKPQVDR	1	1	1	YER043C	C2(Carbamidomethyl)	0	0	0.0004736	2.32885	2	1371.7	-0.51328	25.3379	0
	High	HVILLANGR	1	1	1	YER043C		0	0	0.002592	2.30048	2	992.598	-1.53536	22.6782	0
	High	AYGDVQPLK	1	1	1	YER043C		0	0	0.001037	2.25057	2	990.524	-1.24454	26.0366	0
	High	ATDVmLAGK	1	1	1	YER043C	M5(Oxidation)	0	0	0.002576	2.07569	2	921.47	-1.12646	15.9653	0
	High	TGPFEVGVHVLPK	3	1	1	YER043C		0	0	1.147e-05	2.05087	3	1379.77	-1.3776	47.3386	0
	High	SKFDNLYGcR	2	1	1	YER043C	C9(Carbamidomethyl)	0	0.002	0.01978	2.55027	2	1259.58	-0.474616	24.2299	1
	High	FHLGNLGVR	1	1	1	YER043C		0	0.002	0.01698	1.83451	2	1012.57	-1.21459	39.7223	0
	High	ATDVMLAGK	1	1	1	YER043C		0	0.002	0.02332	1.75236	2	905.477	0.922177	23.3204	0
	High	ESLVDGIK	1	1	1	YER043C		0	0.003	0.04104	1.74038	2	860.472	-0.948415	26.8849	0
	High	KAYGDVQPLK	1	1	1	YER043C		0	0.004	0.04824	2.59463	2	1118.62	-1.37421	18.8154	1
	High	HIEFQK	1	1	1	YER043C		0	0.004	0.0469	1.65174	2	801.424	-1.35799	13.7087	0
	High	ILDEAVAK	1	1	1	YER043C		0	0.006	0.07131	1.32981	2	858.493	-0.083529	21.2062	0
YDR023W	SES1 SGDID:S000002430, Chr IV from 489508-490896, Genome Release 64-2-1, Verified ORF, "Cytosolic seryl-tRNA synthetase; class II aminoacyl-tRNA synthetase that aminoacylates tRNA(Ser), displays tRNA-dependent amino acid recognition which enhances discrimination of the serine substrate, interacts with peroxin Pex21p"	63.7221	37.45	1	14	14	21	462	53.2761	6.0874
	A2	Sequence	# PSMs	# Proteins	# Protein Groups	Protein Group Accessions	Modifications	ΔCn	q-Value	PEP	XCorr	Charge	MH+ [Da]	ΔM [ppm]	RT [min]	# Missed Cleavages
	High	VFQVGNIVHPSVVVSNDEENNELVR	2	1	1	YDR023W		0	0	3.848e-09	5.32456	3	2793.41	-1.44213	58.6264	0
	High	NYGVFLNQALINYGLQFLAAK	3	1	1	YDR023W		0	0	2.882e-08	4.7631	3	2357.26	-2.54525	100.259	0
	High	ELVScSNcTDYQSR	2	1	1	YDR023W	C5(Carbamidomethyl); C8(Carbamidomethyl)	0	0	2.221e-07	4.31977	2	1718.71	-0.95024	23.5632	0
	High	YVHcLNSTLAATQR	1	1	1	YDR023W	C4(Carbamidomethyl)	0	0	2.456e-08	4.12333	2	1633.81	-1.47855	27.6779	0
	High	IVGIVSGELNNAAAK	2	1	1	YDR023W		0	0	1.943e-08	4.00377	2	1455.82	-0.47103	42.744	0
	High	TAQLSEFDEELYK	1	1	1	YDR023W		0	0	0.002483	3.22988	2	1572.74	-0.935115	53.009	0
	High	IEQFVITEPEK	1	1	1	YDR023W		0	0	7.379e-06	3.02529	2	1332.7	-0.995444	44.1948	0
	High	YDLEAWFPYQK	1	1	1	YDR023W		0	0	0.0002803	2.73637	2	1459.69	-0.518699	71.3567	0
	High	LDGYDPDR	3	1	1	YDR023W		0	0	0.003093	2.45545	2	950.42	-1.67704	17.9632	0
	High	YIPGEPEFLPFVNELPK	1	1	1	YDR023W		0	0.001	0.007335	2.13427	2	1989.04	2.90031	83.2799	0
	High	TRFELDELNK	1	1	1	YDR023W		0	0.001	0.01425	1.94025	3	1264.65	-1.24564	33.6615	1
	High	DAWGVFR	1	1	1	YDR023W		0	0.001	0.006583	1.75459	2	850.42	-1.17236	56.874	0
	High	FELDELNK	1	1	1	YDR023W		0	0.002	0.03073	2.0293	2	1007.5	-0.917811	38.7097	0
	High	EAGSHGKDAWGVFR	1	1	1	YDR023W		0	0.007	0.09899	1.91531	3	1516.73	-1.51573	33.2109	1
YLR075W	RPL10 SGDID:S000004065, Chr XII from 282927-283592, Genome Release 64-2-1, Verified ORF, "Ribosomal 60S subunit protein L10; responsible for joining the 40S and 60S subunits; regulates translation initiation; similar to members of the QM gene family; homologous to mammalian ribosomal protein L10 and bacterial L16; protein abundance increases in response to DNA replication stress; mutations in the…	63.1364	53.85	1	10	10	22	221	25.3454	10.0229
	A2	Sequence	# PSMs	# Proteins	# Protein Groups	Protein Group Accessions	Modifications	ΔCn	q-Value	PEP	XCorr	Charge	MH+ [Da]	ΔM [ppm]	RT [min]	# Missed Cleavages
	High	KATVDEFPLcVHLVSNELEQLSSEALEAAR	1	1	1	YLR075W	C10(Carbamidomethyl)	0	0	4.282e-06	5.55989	3	3355.68	-2.02227	94.9053	1
	High	ATVDEFPLcVHLVSNELEQLSSEALEAAR	3	1	1	YLR075W	C9(Carbamidomethyl)	0	0	4.413e-07	4.54337	3	3227.59	0.809465	99.2253	0
	High	EAGEVKDDGAFVK	5	1	1	YLR075W		0	0	5.164e-05	3.87608	2	1364.67	-1.7613	18.9895	1
	High	VDIGQIIFSVR	3	1	1	YLR075W		0	0	0.0001646	3.52786	2	1246.72	-0.163422	76.3598	0
	High	EFPEYFAAQA	3	1	1	YLR075W		0	0	0.00404	3.08432	2	1172.53	-0.715795	61.8066	0
	High	TKDSNKDVVVEGLR	2	1	1	YLR075W		0	0	0.00121	3.03423	2	1559.84	-0.657214	22.1515	2
	High	WGFTNLDRPEYLK	2	1	1	YLR075W		0	0	0.0008592	2.29199	3	1638.83	-0.957645	56.5666	0
	High	GAWGKPHGLAAR	1	1	1	YLR075W		0	0.002	0.02815	1.74448	3	1220.66	-0.802697	16.9671	0
	High	VHPFHVLR	1	1	1	YLR075W		0	0.003	0.03364	1.07813	2	1004.58	-0.887743	20.6384	0
	High	YKFPGQQK	1	1	1	YLR075W		0	0.009	0.1303	2.1619	2	995.53	-1.03212	18.9005	1
IPI00384444 IPI:IPI00384444.4	SWISS-PROT:P02533 TREMBL:Q9UBN2;Q13092;Q53XY3;Q9UBN3|REFSEQ_NP:NP_000517|ENSEMBL:ENSP00000167586|H-INV:HIT000031101;HIT000038549 Tax_Id=9606 Keratin, type I cytoskeletal 14	61.043	34.18	11	3	14	22	471	51.4584	5.16064
	A2	Sequence	# PSMs	# Proteins	# Protein Groups	Protein Group Accessions	Modifications	ΔCn	q-Value	PEP	XCorr	Charge	MH+ [Da]	ΔM [ppm]	RT [min]	# Missed Cleavages
	High	APSTYGGGLSVSSSR	1	1	1	IPI00384444 IPI:IPI00384444.4		0	0	5.263e-07	4.35642	2	1425.7	-0.824152	27.5131	0
	High	EVATNSELVQSGK	1	2	2	IPI00384444 IPI:IPI00384444.4;IPI00450768 IPI:IPI00450768.4		0	0	2.277e-05	3.85713	2	1361.69	-1.28433	20.1174	0
	High	ALEEANADLEVK	1	6	3	IPI00009866 IPI:IPI00009866.5;IPI00217963 IPI:IPI00217963.2;IPI00384444 IPI:IPI00384444.4		0	0	2.939e-06	3.84924	2	1301.66	-1.43629	32.5259	0
	High	cEMEQQNQEYK	1	2	2	IPI00384444 IPI:IPI00384444.4;IPI00450768 IPI:IPI00450768.4	C1(Carbamidomethyl)	0	0	1.964e-05	3.67745	2	1486.59	-0.956917	14.4601	0
	High	LLEGEDAHLSSSQFSSGSQSSR	2	1	1	IPI00384444 IPI:IPI00384444.4		0	0	1.035e-06	3.59679	3	2309.06	-0.233666	34.741	0
	High	GScGIGGGIGGGSSR	1	2	2	IPI00217963 IPI:IPI00217963.2;IPI00384444 IPI:IPI00384444.4	C3(Carbamidomethyl)	0	0	6.408e-06	3.37635	2	1278.59	-0.180319	19.7664	0
	High	cEmEQQNQEYK	1	2	2	IPI00384444 IPI:IPI00384444.4;IPI00450768 IPI:IPI00450768.4	C1(Carbamidomethyl); M3(Oxidation)	0	0	1.912e-05	3.31092	2	1502.59	-0.32473	9.8368	0
	High	TRLEQEIATYR	1	8	4	IPI00009866 IPI:IPI00009866.5;IPI00217963 IPI:IPI00217963.2;IPI00384444 IPI:IPI00384444.4;IPI00450768 IPI:IPI00450768.4		0	0	0.0001436	3.21821	2	1379.73	-1.21726	35.583	1
	High	VLDELTLAR	2	8	3	IPI00217963 IPI:IPI00217963.2;IPI00384444 IPI:IPI00384444.4;IPI00450768 IPI:IPI00450768.4		0	0	4.623e-05	3.11788	2	1029.59	-1.68087	45.2051	0
	High	VTmQNLNDR	1	8	3	IPI00295684 IPI:IPI00295684.1;IPI00217963 IPI:IPI00217963.2;IPI00384444 IPI:IPI00384444.4	M3(Oxidation)	0	0	0.0001149	2.88224	2	1106.52	-1.77395	11.1952	0
	High	ISSVLAGGScR	1	2	2	IPI00217963 IPI:IPI00217963.2;IPI00384444 IPI:IPI00384444.4	C10(Carbamidomethyl)	0	0	1.637e-06	2.836	2	1106.56	-0.681628	23.2928	0
	High	VTMQNLNDR	2	8	3	IPI00295684 IPI:IPI00295684.1;IPI00217963 IPI:IPI00217963.2;IPI00384444 IPI:IPI00384444.4		0	0	0.0002282	2.76104	2	1090.53	-0.530195	21.9068	0
	High	LAADDFR	3	25	8	IPI00008692 IPI:IPI00008692.1;IPI00295684 IPI:IPI00295684.1;IPI00009866 IPI:IPI00009866.5;IPI00031423 IPI:IPI00031423.1;IPI00032513 IPI:IPI00032513.2;IPI00217963 IPI:IPI00217963.2;IPI00384444 IPI:IPI00384444.4;IPI00450768 IPI:IPI00450768.4		0	0	0.00354	2.11906	2	807.399	-0.916511	26.2187	0
	High	DAEEWFFTK	1	1	1	IPI00384444 IPI:IPI00384444.4		0	0	0.001302	1.92361	2	1172.52	-0.932541	62.971	0
	High	LASYLDK	1	13	5	IPI00295684 IPI:IPI00295684.1;IPI00019359 IPI:IPI00019359.2;IPI00217963 IPI:IPI00217963.2;IPI00384444 IPI:IPI00384444.4;IPI00450768 IPI:IPI00450768.4		0	0.001	0.004639	2.07459	2	809.439	-1.45255	23.4592	0
	High	NHEEEmNALR	2	2	2	IPI00384444 IPI:IPI00384444.4;IPI00450768 IPI:IPI00450768.4	M6(Oxidation)	0	0.002	0.01893	2.35895	2	1258.55	-1.83731	9.9955	0
YKL212W	SAC1 SGDID:S000001695, Chr XI from 34543-36414, Genome Release 64-2-1, Verified ORF, "Phosphatidylinositol phosphate (PtdInsP) phosphatase; involved in hydrolysis of PtdIns[4]P in the early and medial Golgi; regulated by interaction with Vps74p; ER localized transmembrane protein which cycles through the Golgi; involved in protein trafficking and processing, secretion, and cell wall maintenance; …	61.03	19.1	1	9	9	19	623	71.0804	7.7085
	A2	Sequence	# PSMs	# Proteins	# Protein Groups	Protein Group Accessions	Modifications	ΔCn	q-Value	PEP	XCorr	Charge	MH+ [Da]	ΔM [ppm]	RT [min]	# Missed Cleavages
	High	TNVVQSVLAQWVLQK	4	1	1	YKL212W		0	0	5.795e-09	4.93248	3	1712.97	0.394418	87.5406	0
	High	VLGAEEFPVQGEVVK	2	1	1	YKL212W		0	0	5.055e-07	4.14525	2	1600.86	-0.755912	50.4883	0
	High	TVDAVLNATPIVLGLITR	5	1	1	YKL212W		0	0	1.503e-07	3.84827	2	1866.1	-0.767113	89.5075	0
	High	LGAFNDFLNSASR	1	1	1	YKL212W		0	0	7.236e-07	3.45863	2	1411.7	-0.736087	60.5688	0
	High	YYQNNWTDGPR	2	1	1	YKL212W		0	0	3.938e-05	3.32054	2	1413.62	-0.532011	32.3627	0
	High	FFWNHYLTEDLR	2	1	1	YKL212W		0	0	2.437e-06	3.08301	3	1640.78	-0.504093	67.3953	0
	High	GSVPIYWAEINNLK	1	1	1	YKL212W		0	0	0.0007957	2.56671	2	1603.85	0.0865167	69.435	0
	High	IDSEEAEYIK	1	1	1	YKL212W		0	0	0.0001228	2.36796	2	1196.57	-0.517161	29.7641	0
	High	LGLSNEDFFHK	1	1	1	YKL212W		0	0	0.001268	1.75649	3	1306.64	-2.64532	47.1615	0
YKL210W	UBA1 SGDID:S000001693, Chr XI from 39163-42237, Genome Release 64-2-1, Verified ORF, "Ubiquitin activating enzyme (E1); involved in ubiquitin-mediated protein degradation and essential for viability; protein abundance increases in response to DNA replication stress"	60.0463	14.65	1	11	11	20	1024	114.195	5.10986
	A2	Sequence	# PSMs	# Proteins	# Protein Groups	Protein Group Accessions	Modifications	ΔCn	q-Value	PEP	XCorr	Charge	MH+ [Da]	ΔM [ppm]	RT [min]	# Missed Cleavages
	High	IIPAIATTTSLVTGLVNLELYK	4	1	1	YKL210W		0	0	5.216e-08	4.72568	2	2330.36	-0.636919	100.898	0
	High	YDNQIAVFGLDFQK	1	1	1	YKL210W		0	0	2.592e-05	4.16615	2	1657.82	1.66809	69.8836	0
	High	GDIPGVVAFFGGLVAQEVLK	3	1	1	YKL210W		0	0	3.696e-09	3.79777	2	2016.12	2.57445	101.526	0
	High	QQLSNPEFVFSDFAK	2	1	1	YKL210W		0	0	2.619e-05	3.70619	2	1756.85	-1.09904	68.4627	0
	High	AAQLHLGFQALHQFAVR	1	1	1	YKL210W		0	0	1.692e-08	3.36445	3	1907.04	-2.2032	56.9353	0
	High	AQNYFIETADR	2	1	1	YKL210W		0	0	9.034e-05	3.34375	2	1327.63	-1.02508	38.2395	0
	High	VEVLGPFAFR	2	1	1	YKL210W		0	0	6.641e-06	3.27477	2	1134.63	-1.08332	66.7467	0
	High	LNLPITQLVK	1	1	1	YKL210W		0	0	0.002158	2.58388	2	1138.72	-0.80603	64.3966	0
	High	LTESYSSSR	1	1	1	YKL210W		0	0	0.001785	2.22596	2	1029.48	-1.03073	13.5027	0
	High	KPLLESGTLGTK	1	1	1	YKL210W		0	0.002	0.02199	3.18115	2	1243.72	-2.00943	27.0251	0
	High	HGLEDGNFVR	2	1	1	YKL210W		0	0.002	0.01773	2.72108	2	1143.55	-0.707422	24.143	0
YHR020W	YHR020W SGDID:S000001062, Chr VIII from 143996-146062, Genome Release 64-2-1, Verified ORF, "Prolyl-tRNA synthetase; N-terminal domain shows weak homology to prokaryotic posttransfer editing domain, but does not possess posttransfer editing activity; may interact with ribosomes, based on co-purification experiments"	60.0128	21.51	1	12	12	20	688	77.3374	6.40479
	A2	Sequence	# PSMs	# Proteins	# Protein Groups	Protein Group Accessions	Modifications	ΔCn	q-Value	PEP	XCorr	Charge	MH+ [Da]	ΔM [ppm]	RT [min]	# Missed Cleavages
	High	GIQGATSHHLGQNFSK	2	1	1	YHR020W		0	0	9.872e-08	5.65111	2	1681.84	-1.62628	19.1007	0
	High	FAGGDFTTTcEGYIPQTGR	1	1	1	YHR020W	C10(Carbamidomethyl)	0	0	9.372e-07	4.80678	2	2077.93	-0.563835	48.8096	0
	High	VSQFQSVVIPVGITK	1	1	1	YHR020W		0	0	3.375e-06	4.39886	2	1601.92	-1.5217	58.9252	0
	High	AGTAAAAAAAALEDAK	2	1	1	YHR020W		0	0	4.072e-06	3.72907	2	1372.71	-1.02821	46.1691	0
	High	VIVNEWSGFVPALNK	2	1	1	YHR020W		0	0	3.173e-06	3.43275	2	1672.9	-0.651929	70.294	0
	High	LNQWNSVVR	2	1	1	YHR020W		0	0	0.000125	3.31866	2	1115.59	-2.10828	35.139	0
	High	AFGDYNDNYTPGWK	3	1	1	YHR020W		0	0	1.801e-06	3.14782	2	1647.71	-0.00985631	48.9367	0
	High	IFAYQNSWGLSTR	1	1	1	YHR020W		0	0	1.534e-06	3.02819	2	1542.77	-1.14419	56.5137	0
	High	YVVSFDELEAR	2	1	1	YHR020W		0	0	1.747e-05	2.78545	2	1327.65	-0.391632	56.6065	0
	High	IAVNYcMFGR	1	1	1	YHR020W	C6(Carbamidomethyl)	0	0.001	0.008845	2.1648	2	1230.57	-2.48973	51.4808	0
	High	QAFQSESAR	1	1	1	YHR020W		0	0.001	0.01067	1.97048	2	1023.48	-1.1146	12.1118	0
	High	VIVNEWSGFVPALNKK	2	1	1	YHR020W		0	0.002	0.03078	1.93451	3	1801	1.35296	62.9025	1
YHR183W	GND1 SGDID:S000001226, Chr VIII from 470960-472429, Genome Release 64-2-1, Verified ORF, "6-phosphogluconate dehydrogenase (decarboxylating); catalyzes an NADPH regenerating reaction in the pentose phosphate pathway; required for growth on D-glucono-delta-lactone and adaptation to oxidative stress; GND1 has a paralog, GND2, that arose from the whole genome duplication"	59.7293	28.43	2	12	12	22	489	53.5093	6.63916
	A2	Sequence	# PSMs	# Proteins	# Protein Groups	Protein Group Accessions	Modifications	ΔCn	q-Value	PEP	XCorr	Charge	MH+ [Da]	ΔM [ppm]	RT [min]	# Missed Cleavages
	High	GILFVGSGVSGGEEGAR	1	1	1	YHR183W		0	0	5.727e-08	4.3494	2	1591.8	-2.46565	50.2815	0
	High	AGAPVDALINQIVPLLEK	4	1	1	YHR183W		0	0	2.579e-07	4.09748	2	1861.08	0.373129	96.0604	0
	High	LPANLLQAQR	2	2	1	YHR183W		0	0	3.512e-05	3.60081	2	1123.66	-1.53923	39.3608	0
	High	AYREEPDLENLLFNK	3	1	1	YHR183W		0	0	1.304e-05	3.59119	3	1850.93	-0.891645	64.1609	1
	High	WNNGVLDSFLVEITR	2	1	1	YHR183W		0	0	0.000334	3.53128	2	1762.92	1.9035	91.9818	0
	High	LGGFTDKEISDVFAK	2	1	1	YHR183W		0	0	2.422e-07	3.33817	3	1626.83	-1.65988	56.6611	1
	High	SIIGATSIEDFISK	2	1	1	YHR183W		0	0	0.0001734	3.32325	2	1480.79	-0.952084	70.8374	0
	High	EEPDLENLLFNK	1	1	1	YHR183W		0	0	0.002153	2.36765	2	1460.73	0.273255	71.1382	0
	High	SVFLGQITK	2	1	1	YHR183W		0	0.001	0.008704	2.33647	2	992.576	-1.52626	43.107	0
	High	FFADAVTK	1	1	1	YHR183W		0	0.003	0.03275	1.52803	2	898.465	-2.62128	33.5681	0
	High	DYFGAHTFR	1	2	1	YHR183W		0	0.007	0.0949	2.00609	2	1113.51	-1.62036	39.9194	0
	High	EAAATYGWK	1	1	1	YHR183W		0	0.007	0.1094	1.78328	2	996.477	-1.65185	27.7101	0
YML126C	ERG13 SGDID:S000004595, Chr XIII from 20535-19060, Genome Release 64-2-1, reverse complement, Verified ORF, "3-hydroxy-3-methylglutaryl-CoA (HMG-CoA) synthase; catalyzes the formation of HMG-CoA from acetyl-CoA and acetoacetyl-CoA; involved in the second step in mevalonate biosynthesis"	58.6478	28.31	1	12	12	21	491	54.9789	8.1626
	A2	Sequence	# PSMs	# Proteins	# Protein Groups	Protein Group Accessions	Modifications	ΔCn	q-Value	PEP	XCorr	Charge	MH+ [Da]	ΔM [ppm]	RT [min]	# Missed Cleavages
	High	VGLFSYGSGLAASLYScK	3	1	1	YML126C	C17(Carbamidomethyl)	0	0	9.996e-07	4.47853	2	1879.93	1.05256	75.0825	0
	High	ITETPKDYEAAIELR	3	1	1	YML126C		0	0	7.126e-07	3.71742	3	1748.9	-1.35647	44.6565	1
	High	GIQIYIPTQcVNQSELEK	1	1	1	YML126C	C10(Carbamidomethyl)	0	0	0.001192	3.71041	2	2120.07	-1.22982	58.6113	0
	High	GLVSDPAGSDALNVLK	3	1	1	YML126C		0	0	5.361e-06	3.53626	2	1555.83	0.462982	55.9136	0
	High	ANPQLFPEVDAELATR	3	1	1	YML126C		0	0	5.202e-08	3.3142	2	1770.9	0.04968	62.6516	0
	High	DYEAAIELR	1	1	1	YML126C		0	0	0.001104	2.58743	2	1079.53	-2.05441	43.188	0
	High	IVGDVQHIIK	1	1	1	YML126C		0	0	0.0008087	1.96042	2	1121.67	-0.434508	31.9025	0
	High	LLYNDFR	2	1	1	YML126C		0	0	0.0021	1.91061	2	940.487	-1.45564	44.3291	0
	High	YFDYNVFHVPTcK	1	1	1	YML126C	C12(Carbamidomethyl)	0	0	0.001465	1.61551	3	1689.77	-2.26428	57.2658	0
	High	LEVGTETLIDK	1	1	1	YML126C		0	0.001	0.006056	3.00094	2	1217.66	-0.618076	42.3593	0
	High	ALDQVYK	1	1	1	YML126C		0	0.001	0.005792	1.74391	2	836.45	-1.37541	21.5163	0
	High	SYNIDTNK	1	1	1	YML126C		0	0.007	0.09309	1.76199	2	954.451	-1.31771	15.958	0
YPL061W	ALD6 SGDID:S000005982, Chr XVI from 432588-434090, Genome Release 64-2-1, Verified ORF, "Cytosolic aldehyde dehydrogenase; activated by Mg2+ and utilizes NADP+ as the preferred coenzyme; required for conversion of acetaldehyde to acetate; constitutively expressed; locates to the mitochondrial outer surface upon oxidative stress"	57.8288	26.2	1	12	12	19	500	54.3798	5.43994
	A2	Sequence	# PSMs	# Proteins	# Protein Groups	Protein Group Accessions	Modifications	ΔCn	q-Value	PEP	XCorr	Charge	MH+ [Da]	ΔM [ppm]	RT [min]	# Missed Cleavages
	High	IYVQEGIYDELLAAFK	4	1	1	YPL061W		0	0	7.23e-09	4.74226	2	1871.98	-0.369778	75.8849	0
	High	AFHDTEWATQDPR	3	1	1	YPL061W		0	0	3.043e-06	3.83874	2	1573.7	-0.394689	29.7539	0
	High	SVAVDSSESNLK	1	1	1	YPL061W		0	0	0.0002915	3.26827	2	1235.61	-1.04101	19.4166	0
	High	ANFQGAITNR	1	1	1	YPL061W		0	0	6.102e-05	3.21419	2	1091.56	-1.25726	25.0508	0
	High	TVGAALTNDPR	2	1	1	YPL061W		0	0	7.237e-06	3.13003	2	1114.58	-0.365073	21.9013	0
	High	LAFTGSTEVGK	1	1	1	YPL061W		0	0	0.0001005	2.88346	2	1109.58	-1.63532	31.8617	0
	High	VGIPAGVVNIVPGPGR	2	1	1	YPL061W		0	0	3.098e-06	2.88172	2	1501.88	-2.00794	58.5687	0
	High	NAGQIcSSGSR	1	1	1	YPL061W	C6(Carbamidomethyl)	0	0	3.094e-06	2.71216	2	1136.51	-1.67028	9.50244	0
	High	LHFDTAEPVK	1	1	1	YPL061W		0	0	0.001479	2.26599	2	1156.6	-0.29264	26.7444	0
	High	AYLETEIK	1	1	1	YPL061W		0	0	0.002846	2.03235	2	966.513	-1.58134	31.8086	0
	High	EEIFGPVVTVAK	1	1	1	YPL061W		0	0.001	0.01091	1.95664	2	1288.71	-0.877351	52.787	0
	High	SVAVDSSESNLKK	1	1	1	YPL061W		0	0.002	0.0267	2.69357	2	1363.71	1.02659	14.1624	1
YJL138C	TIF2 SGDID:S000003674, Chr X from 154691-153504, Genome Release 64-2-1, reverse complement, Verified ORF, "Translation initiation factor eIF4A; DEA(D/H)-box RNA helicase that couples ATPase activity to RNA binding and unwinding; forms a dumbbell structure of two compact domains connected by a linker; interacts with eIF4G; protein abundance increases in response to DNA replication stress; TIF2 has…	57.1449	39.24	1	12	12	23	395	44.669	5.12256
	A2	Sequence	# PSMs	# Proteins	# Protein Groups	Protein Group Accessions	Modifications	ΔCn	q-Value	PEP	XCorr	Charge	MH+ [Da]	ΔM [ppm]	RT [min]	# Missed Cleavages
	High	GVFGYGFEEPSAIQQR	2	1	1	YJL138C		0	0	2.075e-08	5.05349	2	1784.86	-1.03945	58.0894	0
	High	GIDVQQVSLVINYDLPANK	1	1	1	YJL138C		0	0	2.518e-05	4.03663	2	2086.12	0.227457	70.2356	0
	High	TGTFSIAALQR	1	1	1	YJL138C		0	0	6.392e-06	3.08371	2	1164.64	-1.21198	49.8228	0
	High	NDKFTVSAIYSDLPQQER	2	1	1	YJL138C		0	0	0.0001056	2.91658	3	2111.04	-1.79819	55.2572	1
	High	APQALmLAPTR	2	1	1	YJL138C	M6(Oxidation)	0	0	1.55e-05	2.90864	2	1184.64	-1.13248	33.164	0
	High	ILISTDLLAR	5	1	1	YJL138C		0	0	2.17e-05	2.57086	2	1114.68	-1.36824	56.6505	0
	High	APQALMLAPTR	1	1	1	YJL138C		0	0	0.000288	2.211	2	1168.65	-1.63436	40.0463	0
	High	DAQIVVGTPGR	1	1	1	YJL138C		0	0.001	0.01006	2.78309	2	1112.6	-1.34242	27.2167	0
	High	ELALQIQK	1	1	1	YJL138C		0	0.001	0.004911	2.3651	2	942.561	-1.12745	35.4067	0
	High	VFDNIQR	4	1	1	YJL138C		0	0.001	0.01192	2.0915	2	891.467	-1.05165	20.9618	0
	High	VHAcIGGTSFVEDAEGLR	1	1	1	YJL138C	C4(Carbamidomethyl)	0	0.001	0.01561	1.88725	3	1917.91	-2.12521	50.8961	0
	High	KVEELTTK	1	1	1	YJL138C		0	0.004	0.04421	2.39735	2	947.54	-1.17235	10.3445	1
	High	FYSTQIEELPSDIATLLN	1	1	1	YJL138C		0	0.005	0.06104	2.48241	2	2054.03	0.288975	95.2332	0
YNL014W	HEF3 SGDID:S000004959, Chr XIV from 606319-609453, Genome Release 64-2-1, Verified ORF, "Translational elongation factor EF-3; member of the ABC superfamily; stimulates EF-1 alpha-dependent binding of aminoacyl-tRNA by the ribosome; normally expressed in zinc deficient cells; HEF3 has a paralog, YEF3, that arose from the whole genome duplication"	55.692	10.73	1	2	10	22	1044	115.796	6.22705
	A2	Sequence	# PSMs	# Proteins	# Protein Groups	Protein Group Accessions	Modifications	ΔCn	q-Value	PEP	XCorr	Charge	MH+ [Da]	ΔM [ppm]	RT [min]	# Missed Cleavages
	High	ATETVDNKDIER	3	2	2	YLR249W;YNL014W		0	0	0.0001112	3.47471	2	1390.68	-0.421268	13.4443	1
	High	TPSEYIQWR	2	2	2	YLR249W;YNL014W		0	0	6.183e-05	3.36802	2	1179.58	-1.18927	44.151	0
	High	QINENDAEAmNK	2	2	2	YLR249W;YNL014W	M10(Oxidation)	0	0	1.277e-06	3.35762	2	1392.61	-0.124759	11.0776	0
	High	STLINVLTGELLPTSGEVYTHENcR	4	2	2	YLR249W;YNL014W	C24(Carbamidomethyl)	0	0	1.171e-05	2.98092	3	2803.39	0.405209	79.9031	0
	High	QINENDAEAMNK	2	2	2	YLR249W;YNL014W		0	0	1.973e-05	2.93166	2	1376.61	-0.450431	17.9649	0
	High	QHAFAHIESHLDK	2	2	2	YLR249W;YNL014W		0	0	1.578e-05	2.63381	2	1532.76	-1.08604	19.2447	0
	High	IAVIGPNGAGK	1	2	2	YLR249W;YNL014W		0	0.001	0.006114	2.30373	2	996.583	-1.15813	25.0122	0
	High	GELIESHSK	1	1	1	YNL014W		0	0.001	0.007812	1.8737	2	999.509	-1.45017	10.812	0
	High	FQTGEDRETmDR	1	2	2	YLR249W;YNL014W	M10(Oxidation)	0	0.002	0.02813	2.63535	2	1500.64	-1.18751	10.9981	1
	High	QHAFAHIESHLDKTPSEYIQWR	1	2	2	YLR249W;YNL014W		0	0.002	0.02351	2.33897	3	2693.31	-3.96458	45.9327	1
	High	EALASGQFR	1	1	1	YNL014W		0	0.002	0.02028	2.06968	2	978.499	-1.01695	24.2667	0
	High	FQTGEDRETMDR	2	2	2	YLR249W;YNL014W		0	0.003	0.04162	2.40506	2	1484.64	0.143507	15.6081	1
YPR074C	TKL1 SGDID:S000006278, Chr XVI from 694838-692796, Genome Release 64-2-1, reverse complement, Verified ORF, "Transketolase; catalyzes conversion of xylulose-5-phosphate and ribose-5-phosphate to sedoheptulose-7-phosphate and glyceraldehyde-3-phosphate in the pentose phosphate pathway; needed for synthesis of aromatic amino acids; TKL1 has a paralog, TKL2, that arose from the whole genome duplicat…	54.4673	23.97	1	12	12	22	680	73.7597	7.00537
	A2	Sequence	# PSMs	# Proteins	# Protein Groups	Protein Group Accessions	Modifications	ΔCn	q-Value	PEP	XCorr	Charge	MH+ [Da]	ΔM [ppm]	RT [min]	# Missed Cleavages
	High	KLSETVLEDVYNQLPELIGGSADLTPSNLTR	3	1	1	YPR074C		0	0	2.997e-07	4.41573	3	3372.76	1.57464	90.2075	1
	High	QNLPQLEGSSIESASK	3	1	1	YPR074C		0	0	7.672e-09	3.79918	2	1687.85	-1.52605	40.6788	0
	High	FFGFTPEGVAER	2	1	1	YPR074C		0	0	1.642e-05	3.18437	2	1356.66	-0.973923	60.4828	0
	High	LSGQLPANWESK	1	1	1	YPR074C		0	0	0.0004473	3.07332	2	1329.68	-0.967831	38.6928	0
	High	EALDFQPPSSGSGNYSGR	1	1	1	YPR074C		0	0	7.361e-06	2.97941	2	1868.84	-0.0167582	41.7562	0
	High	FPELGAELAR	2	1	1	YPR074C		0	0	8.332e-06	2.80145	2	1102.59	-1.47769	51.55	0
	High	SLPNIQVWRPADGNEVSAAYK	2	1	1	YPR074C		0	0	0.0004376	2.27331	3	2315.18	-0.298489	55.5029	0
	High	VVSLPDFFTFDK	4	1	1	YPR074C		0	0	0.0009139	2.10792	2	1414.73	0.537572	75.4963	0
	High	SFVVPQEVYDHYQK	1	1	1	YPR074C		0	0.001	0.01254	1.09539	3	1738.84	-1.19993	47.6853	0
	High	KFPELGAELAR	1	1	1	YPR074C		0	0.003	0.04235	1.94499	2	1230.68	-0.827372	43.9049	1
	High	FGFNPDK	1	1	1	YPR074C		0	0.007	0.1147	1.60884	2	824.393	-1.16749	30.4879	0
	High	ILAVDTVSK	1	1	1	YPR074C		0	0.008	0.1225	1.74605	2	945.56	-1.48491	28.1772	0
YOL086C	ADH1 SGDID:S000005446, Chr XV from 160594-159548, Genome Release 64-2-1, reverse complement, Verified ORF, "Alcohol dehydrogenase; fermentative isozyme active as homo- or heterotetramers; required for the reduction of acetaldehyde to ethanol, the last step in the glycolytic pathway; ADH1 has a paralog, ADH5, that arose from the whole genome duplication"	52.7514	36.78	3	11	12	23	348	36.8257	6.68311
	A2	Sequence	# PSMs	# Proteins	# Protein Groups	Protein Group Accessions	Modifications	ΔCn	q-Value	PEP	XCorr	Charge	MH+ [Da]	ΔM [ppm]	RT [min]	# Missed Cleavages
	High	ATDGGAHGVINVSVSEAAIEASTR	1	1	1	YOL086C		0	0	2.785e-05	4.03165	3	2312.15	-0.559122	53.4916	0
	High	VVGLSTLPEIYEK	1	1	1	YOL086C		0	0	0.0001193	3.81926	2	1447.8	-1.91327	59.0723	0
	High	VLGIDGGEGKEELFR	4	1	1	YOL086C		0	0	5.283e-05	3.50096	2	1618.84	-0.261948	50.3484	1
	High	SISIVGSYVGNR	3	2	1	YOL086C		0	0	4.86e-05	3.37073	2	1251.67	-1.64536	44.5365	0
	High	ccSDVFNQVVK	1	1	1	YOL086C	C1(Carbamidomethyl); C2(Carbamidomethyl)	0	0	1.122e-05	2.68299	2	1355.61	0.65591	40.5053	0
	High	SIGGEVFIDFTK	3	1	1	YOL086C		0	0	1.432e-06	2.57224	2	1312.68	-1.03738	66.0564	0
	High	EALDFFAR	5	3	1	YOL086C		0	0	0.0006613	2.11085	2	968.482	-1.35666	56.3039	0
	High	IGDYAGIK	1	2	1	YOL086C		0	0.001	0.00619	2.08267	2	836.45	-1.31439	25.3323	0
	High	DIVGAVLK	1	1	1	YOL086C		0	0.001	0.006524	1.72965	2	814.501	-2.30803	44.9165	0
	High	YVVDTSK	1	3	2	YMR083W;YOL086C		0	0.004	0.05121	1.12873	2	811.419	-1.16286	13.9143	0
	High	VLGIDGGEGK	1	1	1	YOL086C		0	0.005	0.06611	1.76941	2	944.504	-0.768002	27.7941	0
	High	GVIFYESHGK	1	1	1	YOL086C		0	0.006	0.08433	1.95482	2	1136.57	-2.13694	26.6906	0
YMR307W	GAS1 SGDID:S000004924, Chr XIII from 887003-888682, Genome Release 64-2-1, Verified ORF, "Beta-1,3-glucanosyltransferase; required for cell wall assembly and also has a role in transcriptional silencing; localizes to cell surface via a glycosylphosphatidylinositol (GPI) anchor; also found at nuclear periphery; genetic interactions with histone H3 lysine acetyltransferases GCN5 and SAS3 indicate p…	52.1376	22.54	1	8	8	18	559	59.5449	4.66553
	A2	Sequence	# PSMs	# Proteins	# Protein Groups	Protein Group Accessions	Modifications	ΔCn	q-Value	PEP	XCorr	Charge	MH+ [Da]	ΔM [ppm]	RT [min]	# Missed Cleavages
	High	GVAYQADTAnETSGSTVNDPLANYEScSR	1	1	1	YMR307W	N10(HexNAc); C27(Carbamidomethyl)	0	0	1.564e-07	4.40283	3	3280.42	0.207961	46.7876	0
	High	KIPVGYSSNDDEDTR	5	1	1	YMR307W		0	0	9.785e-07	3.83457	2	1695.78	-0.329972	21.3661	1
	High	SYSATTSDVAcPATGK	2	1	1	YMR307W	C11(Carbamidomethyl)	0	0	0.0001998	3.69613	2	1615.72	-2.36132	22.2807	0
	High	YGLVSIDGNDVK	1	1	1	YMR307W		0	0	2.968e-05	3.01851	2	1279.65	-0.883289	43.8777	0
	High	FFYSNnGSQFYIR	3	1	1	YMR307W	N6(HexNAc)	0	0	0.000245	2.9376	2	1845.84	-1.77931	56.164	0
	High	DDPTWTVDLFNSYK	1	1	1	YMR307W		0	0	2.882e-06	2.88126	2	1700.78	-0.131942	77.5243	0
	High	nLSIPVFFSEYGcNEVTPR	4	1	1	YMR307W	N1(HexNAc); C13(Carbamidomethyl)	0	0	0.000543	2.70667	2	2432.14	0.263368	75.0874	0
	High	KLNTNVIR	1	1	1	YMR307W		0	0.005	0.06541	2.00682	2	957.584	-0.31799	16.5664	1
YGL253W	HXK2 SGDID:S000003222, Chr VII from 23935-25395, Genome Release 64-2-1, Verified ORF, "Hexokinase isoenzyme 2; catalyzes phosphorylation of glucose in the cytosol; predominant hexokinase during growth on glucose; functions in the nucleus to repress expression of HXK1 and GLK1 and to induce expression of its own gene; antiapoptotic; phosphorylation/dephosphorylation at serine-14 by protein kinase …	52.0034	31.89	1	9	10	18	486	53.9084	5.30029
	A2	Sequence	# PSMs	# Proteins	# Protein Groups	Protein Group Accessions	Modifications	ΔCn	q-Value	PEP	XCorr	Charge	MH+ [Da]	ΔM [ppm]	RT [min]	# Missed Cleavages
	High	TTQNPDELWEFIADSLK	4	1	1	YGL253W		0	0	1.84e-09	4.87046	2	2006.97	-2.74833	79.0424	0
	High	IVPAEDGSGAGAAVIAALAQK	1	1	1	YGL253W		0	0	1.536e-06	3.87228	2	1909.04	-2.0741	65.4378	0
	High	ESGDFLAIDLGGTNLR	2	1	1	YGL253W		0	0	3.439e-06	3.55793	2	1677.84	0.118438	68.1069	0
	High	AFIDEQFPQGISEPIPLGFTFSFPASQNK	1	1	1	YGL253W		0	0	0.001558	3.32338	3	3212.59	-1.77093	90.3219	0
	High	TGHIAADGSVYNR	2	1	1	YGL253W		0	0	0.0003338	3.23758	3	1360.66	-1.53746	16.7899	0
	High	INEGILQR	3	2	2	YFR053C;YGL253W		0	0	0.0007286	3.10089	2	942.535	-1.83607	29.0174	0
	High	IFTVPTETLQAVTK	1	1	1	YGL253W		0	0	1.112e-05	2.20658	2	1547.87	0.0570403	59.5739	0
	High	TKYDITIDEESPRPGQQTFEK	2	1	1	YGL253W		0	0	0.0009452	1.88388	3	2482.21	-1.16833	37.0518	1
	High	LSELIGAR	1	1	1	YGL253W		0	0.001	0.004438	2.08287	2	858.503	-1.86035	29.7423	0
	High	HFISELEK	1	1	1	YGL253W		0	0.002	0.01944	2.2247	2	1002.52	-1.22964	26.2623	0
YBR121C	GRS1 SGDID:S000000325, Chr II from 483367-481364, Genome Release 64-2-1, reverse complement, Verified ORF, "Cytoplasmic and mitochondrial glycyl-tRNA synthase; ligates glycine to the cognate anticodon-bearing tRNA; transcription termination factor that may interact with the 3'-end of pre-mRNA to promote 3'-end formation; GRS1 has a paralog, GRS2, that arose from the whole genome duplication"	51.716	19.49	1	10	10	19	667	75.2917	5.88428
	A2	Sequence	# PSMs	# Proteins	# Protein Groups	Protein Group Accessions	Modifications	ΔCn	q-Value	PEP	XCorr	Charge	MH+ [Da]	ΔM [ppm]	RT [min]	# Missed Cleavages
	High	GYLRPETAQGQFLNFNK	3	1	1	YBR121C		0	0	0.0001916	4.20842	2	1983	-1.7917	49.9205	0
	High	YDIGNPVTGETLESPR	1	1	1	YBR121C		0	0	5.65e-07	3.56575	2	1747.85	-1.12446	48.6938	0
	High	ADHLVEEVLEAR	4	1	1	YBR121C		0	0	0.0002464	3.53324	2	1380.71	-1.06217	50.1524	0
	High	EYVPSVIEPSFGIGR	1	1	1	YBR121C		0	0	1.006e-07	3.33307	2	1649.85	-0.579876	62.9656	0
	High	SVLSFPPLVAPTK	3	1	1	YBR121C		0	0	0.002462	2.61018	2	1355.79	-0.629324	66.0581	0
	High	IIYSVFEHSFWNRPEDNAR	2	1	1	YBR121C		0	0	0.002179	1.72845	3	2380.15	-0.634571	60.3987	0
	High	DVQEAGSTEPIVK	2	1	1	YBR121C		0	0.001	0.004645	2.85569	2	1372.69	-0.917782	24.4167	0
	High	EQLESVLR	1	1	1	YBR121C		0	0.001	0.01116	2.21494	2	973.53	-1.66468	35.1339	0
	High	TPFASASIGK	1	1	1	YBR121C		0	0.002	0.02747	2.30118	2	978.525	-0.89577	29.215	0
	High	WEIDLTK	1	1	1	YBR121C		0	0.009	0.1414	1.72617	2	904.476	-2.13251	50.0385	0
YDL126C	CDC48 SGDID:S000002284, Chr IV from 238664-236157, Genome Release 64-2-1, reverse complement, Verified ORF, "AAA ATPase; subunit of polyubiquitin-selective segregase complex involved in ERAD, cell wall integrity during heat stress, mitotic spindle disassembly; subunit of complex involved in mitochondria-associated degradation; role in mobilizing membrane bound transcription factors by regulated u…	51.0249	18.44	1	12	12	17	835	91.9387	4.94482
	A2	Sequence	# PSMs	# Proteins	# Protein Groups	Protein Group Accessions	Modifications	ΔCn	q-Value	PEP	XCorr	Charge	MH+ [Da]	ΔM [ppm]	RT [min]	# Missed Cleavages
	High	SNVVVIAATNRPNSIDPALR	1	1	1	YDL126C		0	0	8.844e-06	4.03106	3	2107.16	-0.768251	45.8409	0
	High	ATQGFSGADLLYIVQR	1	1	1	YDL126C		0	0	2.939e-08	3.8486	2	1738.91	0.320945	72.6496	0
	High	LDQLIYVPLPDENAR	4	1	1	YDL126C		0	0	0.0005402	3.81539	2	1755.93	1.95143	66.1893	0
	High	FALGNSNPSALR	2	1	1	YDL126C		0	0	2.926e-05	3.39692	2	1246.65	-2.79395	39.0448	0
	High	AVATEVSANFISVK	1	1	1	YDL126C		0	0	7.222e-05	3.24201	2	1435.78	-0.573479	49.966	0
	High	EVDIGIPDATGR	1	1	1	YDL126C		0	0	0.004097	2.96978	2	1242.63	-1.1107	43.4226	0
	High	SNVVVIAATNRPNSIDPALRR	1	1	1	YDL126C		0	0	0.0003965	2.86279	3	2263.26	-1.70633	39.9211	1
	High	GGSLGDAGGASDR	2	1	1	YDL126C		0	0	0.0007652	2.54766	2	1119.5	-1.609	11.7734	0
	High	LSILNAQLR	1	1	1	YDL126C		0	0	6.839e-05	2.16314	2	1027.62	-1.06833	49.24	0
	High	VVDVEPEEYAVVAQDTIIHWEGEPINR	1	1	1	YDL126C		0	0.001	0.007009	2.17755	3	3107.53	-2.18745	67.8692	0
	High	KGDHFVVR	1	1	1	YDL126C		0	0.006	0.08475	2.70945	2	957.524	-3.0434	11.3635	1
	High	AFEEAEK	1	1	1	YDL126C		0	0.007	0.1095	1.83534	2	823.383	-0.499405	11.8236	0
YKL104C	GFA1 SGDID:S000001587, Chr XI from 245373-243220, Genome Release 64-2-1, reverse complement, Verified ORF, "Glutamine-fructose-6-phosphate amidotransferase; catalyzes the formation of glucosamine-6-P and glutamate from fructose-6-P and glutamine in the first step of chitin biosynthesis; GFA1 has a paralogous region, comprising ORFs YMR084W-YMR085W, that arose from the whole genome duplication"	50.0435	23.71	1	12	12	18	717	79.9962	6.43018
	A2	Sequence	# PSMs	# Proteins	# Protein Groups	Protein Group Accessions	Modifications	ΔCn	q-Value	PEP	XCorr	Charge	MH+ [Da]	ΔM [ppm]	RT [min]	# Missed Cleavages
	High	EFEAGSQNANLLPIAANEFNLR	3	1	1	YKL104C		0	0	1.653e-09	5.02119	3	2418.21	1.71543	73.3222	0
	High	DVTFVSHcGIAHTR	2	1	1	YKL104C	C8(Carbamidomethyl)	0	0	1.589e-06	4.06003	2	1599.77	-0.378012	27.2338	0
	High	VTHcGVHINAGPEIGVASTK	2	1	1	YKL104C	C4(Carbamidomethyl)	0	0	9.785e-06	3.82278	3	2047.03	-3.99036	29.6354	0
	High	GYQFAAALEGALK	1	1	1	YKL104C		0	0	2.854e-06	3.79276	2	1338.71	0.332243	68.1392	0
	High	GALTVGIVNSVGSSISR	1	1	1	YKL104C		0	0	5.914e-06	3.77226	2	1616.9	-0.627015	57.2777	0
	High	HGVLALVDENLPIIAFGTR	3	1	1	YKL104C		0	0	2.05e-09	3.39232	3	2035.13	-0.635813	80.1263	0
	High	VVSSIEQVTAR	1	1	1	YKL104C		0	0	0.002245	2.75051	2	1188.66	-0.786659	30.3149	0
	High	ScHYPNEVIATR	1	1	1	YKL104C	C2(Carbamidomethyl)	0	0	0.0004752	2.69204	3	1446.68	-1.76353	23.8852	0
	High	IEIIQGLK	1	1	1	YKL104C		0	0.001	0.01362	2.12073	2	913.57	-2.17997	44.4965	0
	High	GIDVDFPR	1	1	1	YKL104C		0	0.001	0.01086	2.0322	2	918.467	-0.93814	44.7916	0
	High	SDPEDQFVVVHNGIITNFR	1	1	1	YKL104C		0	0.001	0.007981	1.85055	3	2187.08	-0.790714	61.6295	0
	High	AWLPVVR	1	1	1	YKL104C		0	0.004	0.05157	1.62998	2	840.508	-1.3077	50.1892	0
YPR181C	SEC23 SGDID:S000006385, Chr XVI from 899667-897361, Genome Release 64-2-1, reverse complement, Verified ORF, "GTPase-activating protein, stimulates the GTPase activity of Sar1p; component of the Sec23p-Sec24p heterodimer of the COPII vesicle coat, involved in ER to Golgi transport; substrate of Ubp3/Bre5 complex; ubiquitylated by Ub-ligase Rsp5p; proteasome-mediated degradation of Sec23p is regul…	49.8036	19.27	1	10	10	17	768	85.3308	5.65576
	A2	Sequence	# PSMs	# Proteins	# Protein Groups	Protein Group Accessions	Modifications	ΔCn	q-Value	PEP	XCorr	Charge	MH+ [Da]	ΔM [ppm]	RT [min]	# Missed Cleavages
	High	SQFLSVFNNSPDETAFYR	3	1	1	YPR181C		0	0	3.756e-10	5.15681	2	2121.99	0.765372	70.8894	0
	High	LAPNFSLYPQFTYYLR	3	1	1	YPR181C		0	0	1.298e-08	3.3561	3	1993.02	0.476144	81.5585	0
	High	ATGSALNIASLLLQGcYK	1	1	1	YPR181C	C16(Carbamidomethyl)	0	0	2.177e-08	3.13505	3	1879.99	-1.9273	82.331	0
	High	FTWNVFPSTR	2	1	1	YPR181C		0	0	0.001718	3.06721	2	1254.63	-0.386624	64.0831	0
	High	NSSWScPIcNSR	2	1	1	YPR181C	C6(Carbamidomethyl); C9(Carbamidomethyl)	0	0	0.0004144	2.98729	2	1467.61	-1.0882	31.4647	0
	High	SHHDIDSDHAQHYK	1	1	1	YPR181C		0	0	0.0007739	2.94863	3	1689.73	-1.1002	8.20846	0
	High	FIDTEAGGSQAR	1	1	1	YPR181C		0	0	3.004e-06	2.586	2	1251.6	-0.77079	18.8567	0
	High	FFLPLEQVEFK	2	1	1	YPR181C		0	0	0.0001205	2.40555	2	1396.75	-1.07386	78.1194	0
	High	AETDDGADVIR	1	1	1	YPR181C		0	0.001	0.006675	3.18582	2	1161.54	-0.0307295	19.8283	0
	High	IILFASGPGTVAPGLIVNSELKDPLR	1	1	1	YPR181C		0	0.001	0.009404	3.09595	3	2677.53	-1.21508	77.6752	1
YJR109C	CPA2 SGDID:S000003870, Chr X from 632941-629585, Genome Release 64-2-1, reverse complement, Verified ORF, "Large subunit of carbamoyl phosphate synthetase; carbamoyl phosphate synthetase catalyzes a step in the synthesis of citrulline, an arginine precursor"	49.6265	17.89	1	14	16	22	1118	123.838	5.31299
	A2	Sequence	# PSMs	# Proteins	# Protein Groups	Protein Group Accessions	Modifications	ΔCn	q-Value	PEP	XCorr	Charge	MH+ [Da]	ΔM [ppm]	RT [min]	# Missed Cleavages
	High	VLAIGQALIHENYTVER	3	1	1	YJR109C		0	0	4.051e-09	3.96189	2	1926.04	-0.5975	55.9207	0
	High	HLGVIGEcNVQYALQPDGLDYR	2	1	1	YJR109C	C8(Carbamidomethyl)	0	0	0.0003166	3.90645	3	2517.22	-1.61021	58.0933	0
	High	EYLGQVASIVATIGYR	1	1	1	YJR109C		0	0	7.37e-09	3.82349	2	1739.93	0.248152	79.2994	0
	High	IGLGYTLPELPNPITK	1	1	1	YJR109C		0	0	2.432e-05	3.06664	2	1725.98	-1.0238	72.0809	0
	High	LYFEELSYER	1	1	1	YJR109C		0	0	0.0001528	3.05561	2	1348.64	-1.15883	56.0536	0
	High	NAIDFAIPLFNEPQTALLFAK	3	1	1	YJR109C		0	0	1.862e-05	2.81387	3	2333.25	-0.360991	95.1323	0
	High	TTVANFEPSLDYIVAK	1	1	1	YJR109C		0	0	0.0003062	2.63178	2	1767.92	-0.749266	65.4111	0
	High	SWDEFIGFK	1	1	1	YJR109C		0	0	0.003129	2.20764	2	1128.53	-1.00271	67.1495	0
	High	ATGYPLAYTAAK	2	2	2	YJL130C;YJR109C		0	0	0.0003652	2.10321	2	1226.64	-1.55324	35.7753	0
	High	EVEYEVVR	1	2	2	YJL130C;YJR109C		0	0	0.002799	2.05609	2	1022.51	-0.869821	27.824	0
	High	ILESHDVIVPPEVR	1	1	1	YJR109C		0	0.001	0.01305	2.20913	3	1602.88	-1.57206	42.5105	0
	High	VIEcNIR	1	1	1	YJR109C	C4(Carbamidomethyl)	0	0.001	0.007871	2.05631	2	903.47	-1.39435	18.0402	0
	High	QIAVTINK	1	1	1	YJR109C		0	0.001	0.009084	1.68157	2	886.535	-0.745099	24.9789	0
	High	VPQFSFTR	1	1	1	YJR109C		0	0.002	0.01743	1.97674	2	981.513	-2.15091	44.4112	0
	High	TLGIIPFVK	1	1	1	YJR109C		0	0.007	0.1116	1.7591	2	987.622	-1.43704	64.7813	0
	High	VIEVNAR	1	1	1	YJR109C		0	0.007	0.1015	1.73907	2	800.462	-0.775395	16.4592	0
YGR061C	ADE6 SGDID:S000003293, Chr VII from 615965-611889, Genome Release 64-2-1, reverse complement, Verified ORF, "Formylglycinamidine-ribonucleotide (FGAM)-synthetase; catalyzes a step in the 'de novo' purine nucleotide biosynthetic pathway"	49.5156	10.82	1	11	11	17	1358	148.811	5.2749
	A2	Sequence	# PSMs	# Proteins	# Protein Groups	Protein Group Accessions	Modifications	ΔCn	q-Value	PEP	XCorr	Charge	MH+ [Da]	ΔM [ppm]	RT [min]	# Missed Cleavages
	High	LSVAESLLNIFAADVK	3	1	1	YGR061C		0	0	4.101e-07	4.06189	2	1689.94	1.18949	97.4718	0
	High	ETITEALNLPEANLSEIPSLQDAIQR	3	1	1	YGR061C		0	0	2.896e-06	3.91472	3	2865.48	-2.18564	80.6569	0
	High	SLGASALLQVYNQVGNK	1	1	1	YGR061C		0	0	5.01e-06	3.86692	2	1761.95	-0.722827	66.1945	0
	High	APFAVVGHATAEQK	1	1	1	YGR061C		0	0	0.0001884	3.48467	2	1425.75	-0.669899	26.1238	0
	High	YVDNYGNVTER	3	1	1	YGR061C		0	0	0.0005018	2.95806	2	1329.6	-3.5957	24.9189	0
	High	NVSEQYEAR	1	1	1	YGR061C		0	0	6.673e-05	2.65963	2	1095.51	-0.597282	14.1439	0
	High	SELEQTWSK	1	1	1	YGR061C		0	0	0.003403	2.4665	2	1107.53	-0.933656	28.3706	0
[truncated: 4,243 more rows]
