# Supplementary material for: Impact of Fungal MAPK Pathway Targets on the Cell Wall
Source: J Fungi (Basel). 2018 Aug 9;4(3):93. doi: 10.3390/jof4030093 (PMC6162559; doi:10.3390/jof4030093)
Supplement: Supplementary file 1 [file jof-04-00093-s001.zip › Table S2. AR041216_061616_STE_12 copy 2.xlsx]

## Sheet: Sheet1
Accession (a)	Description	Score (b)	Coverage	# Proteins (c)	# Unique Peptides (d)	# Peptides (e)	# PSMs (f)	# AAs (g)	MW [kDa] (h)	calc. pI (i)
YBR020W	GAL1 SGDID:S000000224, Chr II from 279021-280607, Genome Release 64-2-1, Verified ORF, "Galactokinase; phosphorylates alpha-D-galactose to alpha-D-galactose-1-phosphate in the first step of galactose catabolism; expression regulated by Gal4p; GAL1 has a paralog, GAL3, that arose from the whole genome duplication"	611.665	60.61	1	25	27	169	528	57.9073	6.72705
	A2	Sequence	# PSMs	# Proteins	# Protein Groups	Protein Group Accessions	Modifications	ΔCn	q-Value	PEP	XCorr	Charge	MH+ [Da]	ΔM [ppm]	RT [min]	# Missed Cleavages
	High	VVEVTTAANVLAATYGVVLLSGK	67	1	1	YBR020W		0	0	1.427e-12	6.80126	3	2275.29	0.959278	105.45	0
	High	YHNISTPWNGDIESGIER	10	1	1	YBR020W		0	0	2.935e-11	5.39754	2	2087.98	2.87222	49.932	0
	High	NHEISFVIANTLVVSNKFETAPTNYNLR	4	1	1	YBR020W		0	0	3.645e-08	5.31531	3	3191.65	0.315808	72.2574	1
	High	QGFSVDDVAQSLNcSR	12	1	1	YBR020W	C14(Carbamidomethyl)	0	0	6.895e-12	4.78282	2	1782.81	1.808	56.5124	0
	High	SHSEEVIVPEFNSSAK	4	1	1	YBR020W		0	0	1.423e-05	4.30987	2	1759.85	-0.0069642	39.8405	0
	High	IcSIALSNGSYGSR	1	1	1	YBR020W	C2(Carbamidomethyl)	0	0	1.335e-08	4.25028	2	1484.72	0.643479	35.8214	0
	High	VKEALANEFYK	4	1	1	YBR020W		0	0	6.289e-07	4.14199	3	1311.7	0.5033	33.7941	1
	High	EEFTRDYLTTSPVR	8	1	1	YBR020W		0	0	0.001301	3.95604	2	1713.85	0.560811	39.6241	1
	High	FISAYDAKPDFVAR	9	1	1	YBR020W		0	0	2.998e-11	3.93522	2	1599.81	-1.33802	42.5749	0
	High	VLNEKNPSITLINADPK	3	1	1	YBR020W		0	0	0.001191	3.8955	3	1866.03	0.155473	41.6067	1
	High	QFGALmNESQAScDK	2	1	1	YBR020W	M6(Oxidation); C13(Carbamidomethyl)	0	0	1.848e-09	3.45701	2	1701.72	-1.09338	27.0049	0
	High	NHEISFVIANTLVVSNK	4	1	1	YBR020W		0	0	2.148e-07	3.37854	3	1885.02	0.483096	61.7167	0
	High	NPSITLINADPK	2	1	1	YBR020W		0	0	6.973e-06	3.36029	2	1282.7	0.31794	42.322	0
	High	KFDLPLDGSYVTIDPSVSDWSNYFK	6	1	1	YBR020W		0	0	0.0006319	3.35751	3	2893.4	1.59984	85.1232	1
	High	LYEcScPEIDK	1	1	1	YBR020W	C4(Carbamidomethyl); C6(Carbamidomethyl)	0	0	2.68e-07	3.35655	2	1413.6	0.558702	27.9703	0
	High	LTGAGWGGcTVHLVPGGPNGNIEK	3	1	1	YBR020W	C9(Carbamidomethyl)	0	0	1.1e-06	3.35501	3	2391.19	0.90126	49.1103	0
	High	mLVLVEESLANK	1	1	1	YBR020W	M1(Oxidation)	0	0	1.096e-08	3.31244	2	1361.73	0.260388	50.1349	0
	High	DFMNVYYAR	2	1	1	YBR020W		0	0	1.709e-05	3.28659	2	1178.53	0.840103	52.2317	0
	High	QFGALMNESQAScDK	1	1	1	YBR020W	C13(Carbamidomethyl)	0	0	5.969e-10	3.2779	2	1685.73	0.15217	37.2606	0
	High	ITDAELENAIIVSKPALGScLYEL	2	1	1	YBR020W	C20(Carbamidomethyl)	0	0	1.144e-06	3.11827	3	2619.36	0.474608	81.2433	0
	High	MLVLVEESLANK	2	1	1	YBR020W		0	0	3.529e-08	3.08628	2	1345.74	1.56458	59.0436	0
	High	FETAPTNYNLR	2	2	2	YBR020W;YDR009W		0	0	2.52e-07	2.96427	2	1325.65	0.463283	35.7641	0
	High	DFmNVYYAR	2	1	1	YBR020W	M3(Oxidation)	0	0	0.0007488	2.79685	2	1194.53	0.58935	38.2212	0
	High	DYLTTSPVR	5	1	1	YBR020W		0	0	0.002032	2.69635	2	1051.54	0.150718	38.1774	0
	High	HVYSESLR	4	2	2	YBR020W;YDR009W		0	0	0.003836	1.9859	2	990.5	0.134826	13.8649	0
	High	mLVLVEESLANKK	1	1	1	YBR020W	M1(Oxidation)	0	0	1.799e-05	1.54819	3	1489.83	0.639125	41.2457	1
	High	QGFSVDDVAQSLNcSREEFTR	3	1	1	YBR020W	C14(Carbamidomethyl)	0	0.001	0.01095	1.86775	3	2445.11	0.592631	66.6634	1
	High	EALANEFYK	2	1	1	YBR020W		0	0.002	0.02035	2.39085	2	1084.53	-0.280354	39.5739	0
	High	ANmGPGYHmSK	1	1	1	YBR020W	M3(Oxidation); M9(Oxidation)	0	0.003	0.0288	1.9222	3	1224.51	-0.0631622	8.63336	0
	High	ELPRPLAEK	1	1	1	YBR020W		0	0.004	0.04292	2.04193	2	1052.61	-0.831184	24.1171	0
YDR385W	EFT2 SGDID:S000002793, Chr IV from 1243230-1245758, Genome Release 64-2-1, Verified ORF, "Elongation factor 2 (EF-2), also encoded by EFT1; catalyzes ribosomal translocation during protein synthesis; contains diphthamide, the unique posttranslationally modified histidine residue specifically ADP-ribosylated by diphtheria toxin; EFT2 has a paralog, EFT1, that arose from the whole genome duplicatio…	552.941	63.54	1	39	39	164	842	93.2302	6.31592
	A2	Sequence	# PSMs	# Proteins	# Protein Groups	Protein Group Accessions	Modifications	ΔCn	q-Value	PEP	XCorr	Charge	MH+ [Da]	ΔM [ppm]	RT [min]	# Missed Cleavages
	High	FVEPIDDcPAGNIIGLVGIDQFLLK	6	1	1	YDR385W	C8(Carbamidomethyl)	0	0	4.174e-17	6.77421	3	2743.44	1.08683	98.8676	0
	High	AEQLYEGPADDANcIAIK	8	1	1	YDR385W	C14(Carbamidomethyl)	0	0	2.127e-13	6.11326	2	1977.92	0.35185	45.2634	0
	High	IQEPVFLVEIQcPEQAVGGIYSVLNK	2	1	1	YDR385W	C12(Carbamidomethyl)	0	0	2.594e-14	6.08025	3	2930.54	0.841298	93.4223	0
	High	VTDGALVVVDTIEGVcVQTETVLR	43	1	1	YDR385W	C16(Carbamidomethyl)	0	0	1.119e-09	5.61837	3	2573.34	-4.20164	99.6324	0
	High	ALLELQVSKEDLYQTFAR	6	1	1	YDR385W		0	0	1.74e-13	5.44342	2	2124.13	0.44149	67.3326	1
	High	IWcFGPDGNGPNLVIDQTK	4	1	1	YDR385W	C3(Carbamidomethyl)	0	0	5.189e-07	4.95992	2	2131.03	3.01355	67.7777	0
	High	AEPIDEEVSLAIENGIINPR	5	1	1	YDR385W		0	0	9.819e-09	4.87262	2	2179.13	1.27548	69.9475	0
	High	WTNKDTDAEGKPLER	2	1	1	YDR385W		0	0	1.854e-13	4.87178	3	1759.86	-0.823385	16.6536	1
	High	ETVESESSQTALSK	9	1	1	YDR385W		0	0	9.353e-10	4.85839	2	1495.71	-0.376931	18.2498	0
	High	AYLPVNESFGFTGELR	3	1	1	YDR385W		0	0	3.888e-10	4.42591	2	1799.9	0.778587	67.6647	0
	High	FSVSPVVQVAVEVK	1	1	1	YDR385W		0	0	2.127e-11	4.17661	2	1487.85	0.63489	61.4121	0
	High	GTVAFGSGLHGWAFTIR	4	1	1	YDR385W		0	0	3.735e-11	4.16155	2	1776.92	0.570471	67.0781	0
	High	ATYAGFLLADPK	2	1	1	YDR385W		0	0	1.129e-05	4.11352	2	1266.67	0.560747	57.5532	0
	High	TGTLTTSETAHNMK	2	1	1	YDR385W		0	0	4.61e-08	4.09244	2	1491.71	0.0963985	14.6047	0
	High	KIWcFGPDGNGPNLVIDQTK	4	1	1	YDR385W	C4(Carbamidomethyl)	0	0	6.148e-06	4.06962	3	2259.12	0.675674	61.7522	1
	High	GQVVSEEQRPGTPLFTVK	3	1	1	YDR385W		0	0	1.407e-07	4.02638	2	1972.05	-0.401327	41.5171	0
	High	ImADDYGWDVTDAR	3	1	1	YDR385W	M2(Oxidation)	0	0	5.769e-10	3.90621	2	1643.7	0.244025	47.3995	0
	High	AFNMFILDPIFR	2	1	1	YDR385W		0	0	4.03e-05	3.84542	2	1483.78	2.93315	91.4917	0
	High	AGEIVLAAR	2	1	1	YDR385W		0	0	1.116e-07	3.69059	2	899.531	0.18142	29.5171	0
	High	TVESVNVIVSTYADEVLGDVQVYPAR	7	1	1	YDR385W		0	0	0.0009875	3.57705	3	2823.44	1.32041	95.6133	0
	High	AFNmFILDPIFR	3	1	1	YDR385W	M4(Oxidation)	0	0	2.95e-07	3.57175	2	1499.77	1.73441	80.9082	0
	High	RATYAGFLLADPK	1	1	1	YDR385W		0	0	1.883e-07	3.52893	3	1422.77	0.00715948	48.4646	1
	High	AVQYLHEIKDSVVAAFQWATK	3	1	1	YDR385W		0	0	3.169e-09	3.50133	3	2404.27	1.56315	83.4169	1
	High	QATGGQAFPQmVFDHWSTLGSDPLDPTSK	4	1	1	YDR385W	M11(Oxidation)	0	0	0.006423	3.4111	3	3134.46	0.919188	66.8915	0
	High	ADLmLYVSK	1	1	1	YDR385W	M4(Oxidation)	0	0	1.893e-06	3.243	2	1055.54	-0.896042	39.3456	0
	High	STLTDSLVQR	4	1	1	YDR385W		0	0	1.939e-05	3.02153	2	1119.6	-1.59958	34.9832	0
	High	FLPAADALLEMIVLHLPSPVTAQAYR	1	1	1	YDR385W		0	0	8.675e-08	2.98636	3	2836.54	0.603783	101.456	0
	High	LWGDSFFNPK	5	1	1	YDR385W		0	0	0.0004163	2.89021	2	1210.59	0.477435	64.7433	0
	High	EDLYQTFAR	3	1	1	YDR385W		0	0	2.034e-05	2.7123	2	1142.55	-0.361027	47.3105	0
	High	ALLELQVSK	2	1	1	YDR385W		0	0	7.604e-06	2.69229	2	1000.6	-0.390946	45.4745	0
	High	DTDAEGKPLER	1	1	1	YDR385W		0	0	7.238e-07	2.68961	2	1230.6	-0.51578	11.8831	0
	High	FLPAADALLEmIVLHLPSPVTAQAYR	2	1	1	YDR385W	M11(Oxidation)	0	0	0.005169	2.10389	3	2852.53	-2.00333	100.057	0
	High	TGTLTTSETAHNmK	1	1	1	YDR385W	M13(Oxidation)	0	0	0.003104	2.0426	3	1507.71	-0.224743	9.9495	0
	High	EGPIFGEEMR	1	1	1	YDR385W		0	0	0.0007351	1.88739	2	1164.53	-0.535546	42.9229	0
	High	IQEPVFLVEIQcPEQAVGGIYSVLNKK	4	1	1	YDR385W	C12(Carbamidomethyl)	0	0.001	0.01107	2.69158	3	3058.63	1.86391	88.4645	1
	High	IKPVVVINKVDR	1	1	1	YDR385W		0	0.002	0.0207	2.63715	2	1379.87	-0.377547	26.6204	1
	High	TDGNSFLINLIDSPGHVDFSSEVTAALR	2	1	1	YDR385W		0	0.003	0.02996	2.98025	3	2975.49	5.96992	86.7267	0
	High	VVLmMGR	1	1	1	YDR385W	M4(Oxidation)	0	0.003	0.02885	1.57571	2	821.437	0.131712	27.7308	0
	High	QATGGQAFPQMVFDHWSTLGSDPLDPTSK	1	1	1	YDR385W		0	0.004	0.04108	2.32864	3	3118.46	0.780778	79.5247	0
	High	GGGQIIPTMR	2	1	1	YDR385W		0	0.005	0.05314	2.57673	2	1029.55	-0.206353	36.0526	0
	High	IQGPNYVPGK	1	1	1	YDR385W		0	0.006	0.07773	2.06671	2	1072.58	0.501465	25.0607	0
	High	ISPPVVAYR	1	1	1	YDR385W		0	0.006	0.06886	1.13642	2	1001.58	-0.0747942	36.049	0
	High	KDEIPVLLEK	1	1	1	YDR385W		0	0.007	0.08948	2.0289	2	1183.69	-0.451703	42.5538	1
YBR019C	GAL10 SGDID:S000000223, Chr II from 278352-276253, Genome Release 64-2-1, reverse complement, Verified ORF, "UDP-glucose-4-epimerase; catalyzes the interconversion of UDP-galactose and UDP-D-glucose in galactose metabolism; also catalyzes the conversion of alpha-D-glucose or alpha-D-galactose to their beta-anomers"	404.562	54.22	1	33	33	130	699	78.1463	5.97314
	A2	Sequence	# PSMs	# Proteins	# Protein Groups	Protein Group Accessions	Modifications	ΔCn	q-Value	PEP	XCorr	Charge	MH+ [Da]	ΔM [ppm]	RT [min]	# Missed Cleavages
	High	GHIAALQYLEAYNENEGLcR	4	1	1	YBR019C	C19(Carbamidomethyl)	0	0	1.505e-08	5.51106	2	2321.1	1.03576	62.4081	0
	High	FQATFANLGASIVDLK	8	1	1	YBR019C		0	0	9.847e-11	5.27058	2	1694.91	1.30889	75.6513	0
	High	FVFSSSATVYGDATR	7	1	1	YBR019C		0	0	1.232e-10	5.10104	2	1607.77	1.13628	51.8386	0
	High	YAIENILNDLYNSDK	5	1	1	YBR019C		0	0	8.138e-12	4.8791	2	1784.87	2.0481	82.3283	0
	High	HHIPFYEVDLcDR	3	1	1	YBR019C	C11(Carbamidomethyl)	0	0	1.501e-12	4.87323	3	1700.78	-0.106485	45.4388	0
	High	VNGQSVVLGYENEEGYLNPDSAYIGATIGR	1	1	1	YBR019C		0	0	7.605e-08	4.61687	3	3185.54	0.992589	68.674	0
	High	FPNmIPIPEEcPLGPTNPYGHTK	2	1	1	YBR019C	M4(Oxidation); C11(Carbamidomethyl)	0	0	1.612e-07	4.53775	3	2625.25	0.34665	56.6484	0
	High	DGTPIRDYIHVVDLAK	11	1	1	YBR019C		0	0	3.183e-05	4.1287	3	1811.97	1.05567	54.1194	1
	High	WTTENPFGYQLR	6	1	1	YBR019C		0	0	1.755e-06	4.07206	2	1511.73	0.504008	60.0788	0
	High	YAIENILNDLYNSDKK	9	1	1	YBR019C		0	0	3.991e-10	3.95653	2	1912.97	1.01795	75.0946	1
	High	FPNMIPIPEEcPLGPTNPYGHTK	2	1	1	YBR019C	C11(Carbamidomethyl)	0	0	1.26e-06	3.88781	3	2609.25	-1.43632	64.617	0
	High	RAGDVLNLTAKPDR	5	1	1	YBR019C		0	0	1.505e-07	3.72634	3	1525.84	-0.255532	27.9667	1
	High	YYHNNILGTVVLLELMQQYNVSK	2	1	1	YBR019C		0	0	3.327e-07	3.68275	3	2739.42	1.57946	90.847	0
	High	HHIPFYEVDLcDRK	1	1	1	YBR019C	C11(Carbamidomethyl)	0	0	2.18e-09	3.63697	3	1828.88	0.969291	38.19	1
	High	YFNPIGAHPSGLIGEDPLGIPNNLLPYmAQVAVGR	2	1	1	YBR019C	M28(Oxidation)	0	0	0.0008493	3.62849	3	3706.91	1.0371	81.9294	0
	High	GSTVFEVYHAFcK	1	1	1	YBR019C	C12(Carbamidomethyl)	0	0	8.389e-07	3.62454	2	1544.72	0.386797	56.1078	0
	High	YFNPIGAHPSGLIGEDPLGIPNNLLPYMAQVAVGR	3	1	1	YBR019C		0	0	8.453e-06	3.57622	3	3690.92	1.81364	92.7753	0
	High	WQTELQVEDScK	2	1	1	YBR019C	C11(Carbamidomethyl)	0	0	3.514e-08	3.52468	2	1522.68	0.372206	37.7903	0
	High	AVGESTQIPLR	4	1	1	YBR019C		0	0	1.587e-07	3.46448	2	1170.65	0.0883675	31.8802	0
	High	IDSVIHFAGLK	4	1	1	YBR019C		0	0	1.471e-06	3.44595	2	1199.68	0.449542	50.3609	0
	High	FLGPIIQNPSK	2	1	1	YBR019C		0	0	0.00123	3.28581	2	1213.69	-0.0791345	45.4338	0
	High	EKLYIFGDDYDSR	5	1	1	YBR019C		0	0	5.619e-05	3.27379	2	1620.75	-0.229271	52.5356	1
	High	YYHNNILGTVVLLELmQQYNVSK	3	1	1	YBR019C	M16(Oxidation)	0	0	1.12e-07	3.25484	3	2755.41	0.536125	82.2173	0
	High	DYIHVVDLAK	3	1	1	YBR019C		0	0	0.0001186	3.24816	2	1172.63	0.718244	43.2532	0
	High	LYIFGDDYDSR	4	1	1	YBR019C		0	0	4.795e-08	3.11213	2	1363.62	-0.00632372	58.3127	0
	High	YIDAINQENWK	4	1	1	YBR019C		0	0	8.705e-05	3.09723	2	1393.67	-0.767552	43.0422	0
	High	EIATFNSTKPTVLGPK	1	1	1	YBR019C		0	0	3.434e-09	3.02869	2	1702.94	0.391471	37.9351	0
	High	ASGIDLPYK	5	1	1	YBR019C		0	0	0.0001267	2.96508	2	963.514	-0.735558	38.639	0
	High	FVTIGAGTR	2	1	1	YBR019C		0	0	0.004242	2.96476	2	921.515	-0.314795	28.9866	0
	High	AGDVLNLTAKPDR	7	1	1	YBR019C		0	0	0.0004726	2.8629	2	1369.74	-0.375092	32.454	0
	High	QGFAIEPGR	2	1	1	YBR019C		0	0	0.002029	2.5925	2	974.506	0.394701	32.9062	0
	High	LYIFGDDYDSRDGTPIR	5	1	1	YBR019C		0	0	0.001167	2.39964	3	2002.95	-0.0792479	58.7045	1
	High	SWKFAILR	1	1	1	YBR019C		0	0	0.001257	2.25721	2	1020.6	0.26301	66.7139	1
	High	RFLGPIIQNPSK	1	1	1	YBR019C		0	0.001	0.01376	2.96827	3	1369.79	-0.714886	37.3532	1
	High	FSAEDMR	2	1	1	YBR019C		0	0.001	0.01708	1.68059	2	855.367	0.122149	24.5934	0
	High	WQTELQVEDScKDLWK	1	1	1	YBR019C	C11(Carbamidomethyl)	0	0.008	0.1135	1.50029	3	2064.97	-0.575001	53.4335	1
YBR118W	TEF2 SGDID:S000000322, Chr II from 477671-479047, Genome Release 64-2-1, Verified ORF, "Translational elongation factor EF-1 alpha; also encoded by TEF1; functions in the binding reaction of aminoacyl-tRNA (AA-tRNA) to ribosomes; TEF2-RFP levels increase during replicative aging; may also have a role in tRNA re-export from the nucleus; TEF2 has a paralog, TEF1, that arose from the whole genome du…	290.486	62.66	1	26	26	114	458	50.0012	9.0415
	A2	Sequence	# PSMs	# Proteins	# Protein Groups	Protein Group Accessions	Modifications	ΔCn	q-Value	PEP	XCorr	Charge	MH+ [Da]	ΔM [ppm]	RT [min]	# Missed Cleavages
	High	SHINVVVIGHVDSGK	12	1	1	YBR118W		0	0	1.581e-11	4.93037	2	1560.85	0.443274	30.6155	0
	High	VETGVIKPGmVVTFAPAGVTTEVK	2	1	1	YBR118W	M10(Oxidation)	0	0	2.839e-12	4.4706	3	2446.33	0.628565	54.3866	0
	High	YQVTVIDAPGHRDFIK	10	1	1	YBR118W		0	0	4.98e-10	4.45476	2	1858.98	-0.303904	42.509	1
	High	FQEIVKETSNFIK	3	1	1	YBR118W		0	0	8.57e-08	4.06113	2	1582.85	0.141908	47.1146	1
	High	YQVTVIDAPGHR	9	1	1	YBR118W		0	0	9.054e-11	4.01601	3	1355.71	-0.15951	30.8842	0
	High	EHALLAFTLGVR	12	1	1	YBR118W		0	0	1.548e-08	3.91577	2	1326.75	0.509769	60.1781	0
	High	IGGIGTVPVGR	3	1	1	YBR118W		0	0	1.98e-07	3.75181	2	1025.61	-0.470442	34.8067	0
	High	GNVcGDAKNDPPK	4	1	1	YBR118W	C4(Carbamidomethyl)	0	0	0.00139	3.37502	2	1371.63	-0.953847	9.15669	1
	High	TLLEAIDAIEQPSRPTDKPLR	13	1	1	YBR118W		0	0	7.737e-09	3.31272	3	2363.29	0.612046	61.1234	0
	High	SVEmHHEQLEQGVPGDNVGFNVK	3	1	1	YBR118W	M4(Oxidation)	0	0	8.863e-07	2.98055	3	2566.2	-0.23957	36.7087	0
	High	SVEMHHEQLEQGVPGDNVGFNVK	1	1	1	YBR118W		0	0	4.878e-08	2.95517	3	2550.2	-0.48789	39.7704	0
	High	LPLQDVYK	3	1	1	YBR118W		0	0	0.001118	2.95377	2	975.551	0.0211718	39.5325	0
	High	FDELLEK	7	1	1	YBR118W		0	0	5.076e-05	2.79387	2	893.462	0.287931	36.2372	0
	High	RGNVcGDAK	1	1	1	YBR118W	C5(Carbamidomethyl)	0	0	7.098e-05	2.73954	2	976.463	-0.257272	7.69107	1
	High	FVPSKPMcVEAFSEYPPLGR	4	1	1	YBR118W	C8(Carbamidomethyl)	0	0	0.0006655	2.61517	3	2311.12	-0.286224	60.0348	0
	High	YAWVLDK	4	1	1	YBR118W		0	0	0.001966	2.50806	2	894.472	-0.453993	46.8584	0
	High	TLLEAIDAIEQPSRPTDKPLRLPLQDVYK	3	1	1	YBR118W		0	0	0.001505	2.44731	3	3319.83	0.470087	71.4614	1
	High	VETGVIKPGMVVTFAPAGVTTEVK	1	1	1	YBR118W		0	0	0.0005493	2.44063	3	2430.33	-0.681074	60.0842	0
	High	YAWVLDKLK	3	1	1	YBR118W		0	0	0.004895	2.22568	2	1135.65	-0.00239923	47.5752	1
	High	FVPSKPmcVEAFSEYPPLGR	2	1	1	YBR118W	M7(Oxidation); C8(Carbamidomethyl)	0	0	6.829e-05	2.12114	3	2327.12	0.773053	53.1409	0
	High	QLIVAVNK	2	1	1	YBR118W		0	0	0.004481	2.08415	2	884.556	-0.181246	28.3723	0
	High	QTVAVGVIK	2	1	1	YBR118W		0	0.001	0.01586	1.18243	2	914.567	0.0129735	28.1983	0
	High	TVPFVPISGWNGDNMIEATTNAPWYK	1	1	1	YBR118W		0	0.002	0.02554	2.96762	3	2908.4	1.33787	83.5752	0
	High	TVPFVPISGWNGDNmIEATTNAPWYK	1	1	1	YBR118W	M15(Oxidation)	0	0.002	0.02203	2.94648	3	2924.39	-0.144761	77.1175	0
	High	FDELLEKNDR	2	1	1	YBR118W		0	0.002	0.01882	2.21818	2	1278.63	-1.16707	29.3589	1
	High	NmITGTSQADcAILIIAGGVGEFEAGISKDGQTR	1	1	1	YBR118W	M2(Oxidation); C11(Carbamidomethyl)	0	0.003	0.02755	2.6815	3	3496.72	3.19936	91.9196	1
	High	KLEDHPK	1	1	1	YBR118W		0	0.003	0.03214	1.87712	2	866.473	-0.365177	7.70413	1
	High	NMITGTSQADcAILIIAGGVGEFEAGISK	1	1	1	YBR118W	C11(Carbamidomethyl)	0	0.004	0.03989	2.52646	3	2923.46	0.835251	99.8322	0
	High	NmITGTSQADcAILIIAGGVGEFEAGISK	1	1	1	YBR118W	M2(Oxidation); C11(Carbamidomethyl)	0	0.006	0.06834	2.27163	3	2939.47	7.64778	98.2695	0
	High	TIEKFEK	1	1	1	YBR118W		0	0.008	0.1114	2.0096	2	894.493	-0.546628	13.1609	1
	High	ETSNFIK	1	1	1	YBR118W		0	0.009	0.1275	1.27374	2	838.431	0.203191	20.3277	0
YLR249W	YEF3 SGDID:S000004239, Chr XII from 636780-639914, Genome Release 64-2-1, Verified ORF, "Gamma subunit of translational elongation factor eEF1B; stimulates the binding of aminoacyl-tRNA (AA-tRNA) to ribosomes by releasing eEF1A (Tef1p/Tef2p) from the ribosomal complex; contains two ABC cassettes; binds and hydrolyzes ATP; YEF3 has a paralog, HEF3, that arose from the whole genome duplication"	287.835	42.34	1	24	33	93	1044	115.872	6.04932
	A2	Sequence	# PSMs	# Proteins	# Protein Groups	Protein Group Accessions	Modifications	ΔCn	q-Value	PEP	XCorr	Charge	MH+ [Da]	ΔM [ppm]	RT [min]	# Missed Cleavages
	High	TVYVEHDIDGTHSDTSVLDFVFESGVGTK	5	1	1	YLR249W		0	0	5.46e-14	5.71745	3	3154.49	0.603722	73.2548	0
	High	VGNVGEDDAIPEVSHAGDVSTTLQVVNELLK	6	1	1	YLR249W		0	0	1.717e-11	5.3473	3	3205.63	2.11948	84.0688	0
	High	IVVEYIAAIGADLIDER	13	1	1	YLR249W		0	0	5.37e-14	5.11207	3	1860.02	2.51885	94.1894	0
	High	EIQSVASETLISIVNAVNPVAIK	3	1	1	YLR249W		0	0	2.16e-11	4.94117	3	2395.35	0.97378	98.1279	0
	High	AYEELSNTDLEFKFPEPGYLEGVK	2	1	1	YLR249W		0	0	8.293e-08	4.8117	3	2775.34	0.0366723	71.8083	1
	High	mTPSGHNWVSGQGAGPR	5	1	1	YLR249W	M1(Oxidation)	0	0	1.706e-06	4.56176	3	1754.8	-1.27937	21.8582	0
	High	VTNMEFQYPGTSKPQITDINFQcSLSSR	2	1	1	YLR249W	C23(Carbamidomethyl)	0	0	1.788e-08	4.45224	3	3248.54	2.83555	61.5664	0
	High	AYEELSNTDLEFK	1	1	1	YLR249W		0	0	1.203e-08	4.10454	2	1558.73	0.638798	49.915	0
	High	MTPSGHNWVSGQGAGPR	3	1	1	YLR249W		0	0	3.253e-08	4.09676	2	1738.81	-0.697649	25.0415	0
	High	NLTEEVWAVKDGR	2	1	1	YLR249W		0	0	1.45e-06	4.07555	2	1516.77	-1.33586	42.9844	1
	High	LVEDPQVIAPFLGK	3	1	1	YLR249W		0	0	2.058e-09	3.90101	3	1525.86	-0.672692	66.3123	0
	High	IAILAAISAMVDAAK	2	1	1	YLR249W		0	0	4.075e-08	3.73858	2	1457.84	0.625906	98.5144	0
	High	QINENDAEAmNK	3	2	2	YLR249W;YNL014W	M10(Oxidation)	0	0	2.642e-07	3.67704	2	1392.6	-1.08898	10.0008	0
	High	SNFATIADPEAR	2	1	1	YLR249W		0	0	5.511e-07	3.60596	2	1291.63	0.0649691	39.0974	0
	High	DKEIQSVASETLISIVNAVNPVAIK	3	1	1	YLR249W		0	0	0.0001652	3.42036	3	2638.47	0.131372	95.9093	1
	High	FPEPGYLEGVK	2	1	1	YLR249W		0	0	0.0006252	3.22724	2	1235.63	0.644225	49.1047	0
	High	TPSEYIQWR	2	2	2	YLR249W;YNL014W		0	0	8.3e-06	3.19383	2	1179.58	0.466508	44.5609	0
	High	YGIcGPNGcGK	1	1	1	YLR249W	C4(Carbamidomethyl); C9(Carbamidomethyl)	0	0	0.0001256	3.08832	2	1182.5	-0.92057	20.89	0
	High	ATETVDNKDIER	3	2	2	YLR249W;YNL014W		0	0	0.003336	3.07129	2	1390.68	-0.684601	13.9693	1
	High	QINENDAEAMNK	3	2	2	YLR249W;YNL014W		0	0	1.076e-06	3.02576	2	1376.61	-0.450431	16.9298	0
	High	AKDILDEFR	2	1	1	YLR249W		0	0	0.004807	2.85008	2	1106.58	0.14894	47.5735	1
	High	IIDQQAWFTHITPYmTIFLHEK	1	1	1	YLR249W	M15(Oxidation)	0	0	0.006792	2.79364	3	2748.39	1.62694	73.6034	0
	High	IIDQQAWFTHITPYMTIFLHEK	2	1	1	YLR249W		0	0	0.003753	2.76538	3	2732.4	3.28246	84.8873	0
	High	VLEELFQK	2	1	1	YLR249W		0	0	0.0008539	2.6845	2	1005.56	-0.364448	48.3453	0
	High	STLINVLTGELLPTSGEVYTHENcR	5	2	2	YLR249W;YNL014W	C24(Carbamidomethyl)	0	0	9.043e-10	2.5752	3	2803.4	1.58089	79.9643	0
	High	QHAFAHIESHLDKTPSEYIQWR	2	2	2	YLR249W;YNL014W		0	0	0.001339	2.50136	3	2693.32	-1.65308	46.3953	1
	High	EFEGGVIIITHSAEFTK	3	1	1	YLR249W		0	0	0.0001195	2.25531	3	1877.97	1.66251	57.7011	0
	High	NLTEEVWAVK	1	1	1	YLR249W		0	0	0.0001664	2.252	2	1188.63	-0.777117	51.1555	0
	High	QHAFAHIESHLDK	1	2	2	YLR249W;YNL014W		0	0	0.00128	2.18651	3	1532.76	-0.0196612	19.859	0
	High	IAVIGPNGAGK	1	2	2	YLR249W;YNL014W		0	0.001	0.01304	2.23559	2	996.583	-0.545683	25.404	0
	High	KEIEEHcSmLGLDPEIVSHSR	1	1	1	YLR249W	C7(Carbamidomethyl); M9(Oxidation)	0	0.002	0.02718	2.78665	3	2482.17	-1.84426	46.4997	1
	High	GNFTEFVK	2	1	1	YLR249W		0	0.002	0.02467	2.32998	2	941.473	0.273746	41.3287	0
	High	FQTGEDRETMDR	1	2	2	YLR249W;YNL014W		0	0.005	0.05492	2.10079	2	1484.64	-1.41871	15.8966	1
	High	LSVATADNR	1	1	1	YLR249W		0	0.006	0.07606	2.39198	2	946.495	-0.510013	16.4599	0
	High	SAVIIDNmcK	1	1	1	YLR249W	M8(Oxidation); C9(Carbamidomethyl)	0	0.007	0.08088	2.50696	2	1166.55	-1.34264	20.9398	0
	High	LSSAELRK	1	2	2	YLR249W;YNL014W		0	0.009	0.1328	2.07646	2	903.525	-0.592287	12.081	1
IPI00556624 IPI:IPI00556624.1	TREMBL:Q6GSJ0 REFSEQ_NP:NP_006112|ENSEMBL:ENSP00000252244 Tax_Id=9606 Keratin 1	278.598	52.17	3	35	38	89	644	66.027	8.11865
	A2	Sequence	# PSMs	# Proteins	# Protein Groups	Protein Group Accessions	Modifications	ΔCn	q-Value	PEP	XCorr	Charge	MH+ [Da]	ΔM [ppm]	RT [min]	# Missed Cleavages
	High	THNLEPYFESFINNLR	5	2	1	IPI00556624 IPI:IPI00556624.1		0	0	4.873e-11	6.12284	3	1993.98	1.41177	78.5776	0
	High	FSScGGGGGSFGAGGGFGSR	5	2	1	IPI00556624 IPI:IPI00556624.1	C4(Carbamidomethyl)	0	0	2.139e-14	5.57072	2	1765.74	0.468927	37.2788	0
	High	GGGGGGYGSGGSSYGSGGGSYGSGGGGGGGR	3	2	1	IPI00556624 IPI:IPI00556624.1		0	0	8.62e-13	5.43976	3	2383.96	1.34315	19.2879	0
	High	FLEQQNQVLQTK	2	4	2	IPI00021304 IPI:IPI00021304.1;IPI00556624 IPI:IPI00556624.1		0	0	8.543e-08	4.83321	2	1475.78	-0.245017	34.4451	0
	High	QISNLQQSISDAEQR	4	2	1	IPI00556624 IPI:IPI00556624.1		0	0	1.406e-11	4.57941	2	1716.85	-0.24795	42.8124	0
	High	NKLNDLEDALQQAK	2	2	1	IPI00556624 IPI:IPI00556624.1		0	0	1.439e-08	4.46465	3	1599.83	-0.176324	51.7101	1
	High	FLEQQNQVLQTKWELLQQVDTSTR	2	2	1	IPI00556624 IPI:IPI00556624.1		0	0	1.067e-08	4.33956	3	2932.52	1.38435	67.1344	1
	High	mSGEcAPNVSVSVSTSHTTISGGGSR	6	2	1	IPI00556624 IPI:IPI00556624.1	M1(Oxidation); C5(Carbamidomethyl)	0	0	6.027e-12	4.3198	3	2581.16	0.338043	32.5528	0
	High	SLDLDSIIAEVK	5	2	1	IPI00556624 IPI:IPI00556624.1		0	0	7.778e-09	4.29308	2	1302.72	0.800498	76.1255	0
	High	WELLQQVDTSTR	2	2	1	IPI00556624 IPI:IPI00556624.1		0	0	1.481e-10	4.18883	2	1475.75	0.336065	56.8438	0
	High	SGGGFSSGSAGIINYQR	1	2	1	IPI00556624 IPI:IPI00556624.1		0	0	2.093e-06	4.09563	2	1657.79	0.707978	41.2	0
	High	SLNNQFASFIDK	3	2	1	IPI00556624 IPI:IPI00556624.1		0	0	1.02e-07	3.96946	2	1383.69	0.524928	58.8164	0
	High	YEELQITAGR	2	2	1	IPI00556624 IPI:IPI00556624.1		0	0	2.153e-06	3.8797	2	1179.6	0.344504	36.2356	0
	High	SKAEAESLYQSK	2	2	1	IPI00556624 IPI:IPI00556624.1		0	0	1.185e-05	3.84129	2	1340.67	-0.670367	16.2532	1
	High	NKLNDLEDALQQAKEDLAR	1	2	1	IPI00556624 IPI:IPI00556624.1		0	0	1.135e-07	3.65228	3	2184.13	0.238761	70.0862	2
	High	SKAEAESLYQSKYEELQITAGR	2	2	1	IPI00556624 IPI:IPI00556624.1		0	0	8.567e-06	3.60092	3	2501.26	1.34807	44.5427	2
	High	LDSELKNmQDmVEDYR	2	2	1	IPI00556624 IPI:IPI00556624.1	M8(Oxidation); M11(Oxidation)	0	0	1.04e-07	3.47204	3	2017.89	0.947155	31.6632	1
	High	TNAENEFVTIK	2	2	1	IPI00556624 IPI:IPI00556624.1		0	0	6.406e-07	3.38266	2	1265.64	-0.776868	38.3635	0
	High	AEAESLYQSK	1	2	1	IPI00556624 IPI:IPI00556624.1		0	0	2.199e-05	3.34667	2	1125.54	-0.973759	20.2344	0
	High	AEAESLYQSKYEELQITAGR	1	2	1	IPI00556624 IPI:IPI00556624.1		0	0	0.000558	3.2759	3	2286.12	-0.266639	48.9278	1
	High	LNDLEDALQQAK	2	2	1	IPI00556624 IPI:IPI00556624.1		0	0	4.202e-08	3.26324	2	1357.7	-0.54161	48.4565	0
	High	LRSEIDNVKK	1	2	1	IPI00556624 IPI:IPI00556624.1		0	0	0.002893	3.22257	3	1201.69	-0.326598	11.2298	2
	High	LALDLEIATYR	2	7	1	IPI00556624 IPI:IPI00556624.1		0	0	7.499e-08	3.17139	2	1277.71	1.31972	64.1471	0
	High	MSGEcAPNVSVSVSTSHTTISGGGSR	1	2	1	IPI00556624 IPI:IPI00556624.1	C5(Carbamidomethyl)	0	0	8.612e-09	3.15941	3	2565.16	-0.761805	34.4553	0
	High	TNAENEFVTIKK	2	2	1	IPI00556624 IPI:IPI00556624.1		0	0	0.002406	3.01366	2	1393.73	-0.354622	28.4401	1
	High	NMQDMVEDYR	1	2	1	IPI00556624 IPI:IPI00556624.1		0	0	2.17e-05	2.84738	2	1300.53	0.187251	42.7396	0
	High	IEISELNR	2	3	2	IPI00021304 IPI:IPI00021304.1;IPI00556624 IPI:IPI00556624.1		0	0	3.915e-05	2.76687	2	973.532	0.655023	34.3101	0
	High	NmQDmVEDYR	2	2	1	IPI00556624 IPI:IPI00556624.1	M2(Oxidation); M5(Oxidation)	0	0	1.993e-06	2.70829	2	1332.52	-0.338256	20.435	0
	High	LNDLEDALQQAKEDLAR	2	2	1	IPI00556624 IPI:IPI00556624.1		0	0	2.766e-06	2.60412	3	1941.99	1.37967	70.5492	1
	High	DVDGAYmTK	2	2	1	IPI00556624 IPI:IPI00556624.1	M7(Oxidation)	0	0	0.002148	2.531	2	1015.44	-0.68602	13.9636	0
	High	NMQDmVEDYR	2	2	1	IPI00556624 IPI:IPI00556624.1	M5(Oxidation)	0	0	7.789e-06	2.52249	2	1316.53	0.431274	31.7476	0
	High	DVDGAYMTK	1	2	1	IPI00556624 IPI:IPI00556624.1		0	0	0.0008433	2.22156	2	999.445	-0.288608	21.8069	0
	High	NKYEDEINKR	2	10	3	IPI00009867 IPI:IPI00009867.2;IPI00556624 IPI:IPI00556624.1;IPI00300725 IPI:IPI00300725.6		0	0	0.0005662	1.98453	3	1308.65	-0.420361	14.8438	2
	High	AQYEDIAQK	1	1	1	IPI00556624 IPI:IPI00556624.1		0	0.001	0.009585	2.47319	2	1065.52	-2.39228	19.1017	0
	High	DYQELMNTK	1	2	1	IPI00556624 IPI:IPI00556624.1		0	0.001	0.00765	2.17791	2	1141.52	-1.26968	35.2425	0
	High	SISISVAR	2	2	1	IPI00556624 IPI:IPI00556624.1		0	0.001	0.01404	2.12213	2	832.488	-0.556748	30.3816	0
	High	DYQELmNTK	2	2	1	IPI00556624 IPI:IPI00556624.1	M6(Oxidation)	0	0.001	0.01018	2.07842	2	1157.51	-0.339249	20.7896	0
	High	SLNNQFASFIDKVR	1	2	1	IPI00556624 IPI:IPI00556624.1		0	0.001	0.01425	1.15594	3	1638.86	-0.0396017	63.5324	1
	High	SLVNLGGSK	2	2	1	IPI00556624 IPI:IPI00556624.1		0	0.002	0.02702	2.80178	2	874.499	-0.193515	29.9274	0
	High	LRSEIDNVK	1	2	1	IPI00556624 IPI:IPI00556624.1		0	0.003	0.03038	2.25858	2	1073.6	0.243241	15.3803	1
	High	SEIDNVKK	1	2	1	IPI00556624 IPI:IPI00556624.1		0	0.004	0.0391	1.74735	2	932.505	0.0289982	9.94767	1
	High	TLLEGEESR	1	2	1	IPI00556624 IPI:IPI00556624.1		0	0.004	0.04404	1.37068	2	1033.52	0.0769993	22.4836	0
	High	mSGEcAPnVSVSVSTSHTTISGGGSR	1	2	1	IPI00556624 IPI:IPI00556624.1	M1(Oxidation); C5(Carbamidomethyl); N8(HexNAc)	0	0.005	0.05418	1.41109	3	2784.24	-0.288302	31.4905	0
	High	KDVDGAYMTK	1	2	1	IPI00556624 IPI:IPI00556624.1		0	0.006	0.06947	2.56806	2	1127.55	6.40291	14.0489	1
YLR044C	PDC1 SGDID:S000004034, Chr XII from 234081-232390, Genome Release 64-2-1, reverse complement, Verified ORF, "Major of three pyruvate decarboxylase isozymes; key enzyme in alcoholic fermentation; decarboxylates pyruvate to acetaldehyde; involved in amino acid catabolism; subject to glucose-, ethanol-, and autoregulation; activated by phosphorylation in response to glucose levels; N-terminally prop…	278.015	52.4	1	19	23	90	563	61.4566	6.18896
	A2	Sequence	# PSMs	# Proteins	# Protein Groups	Protein Group Accessions	Modifications	ΔCn	q-Value	PEP	XCorr	Charge	MH+ [Da]	ΔM [ppm]	RT [min]	# Missed Cleavages
	High	WAGNANELNAAYAADGYAR	10	3	3	YGR087C;YLR044C;YLR134W		0	0	6.312e-14	6.50031	2	1997.91	0.596213	45.2908	0
	High	EAVESADLILSVGALLSDFNTGSFSYSYK	1	1	1	YLR044C		0	0	8.398e-11	5.13451	3	3083.51	1.28869	101.459	0
	High	LIDLTQFPAFVTPmGK	5	1	1	YLR044C	M14(Oxidation)	0	0	2.773e-14	5.04273	3	1793.95	-0.305399	76.3431	0
	High	WGLKPYLFVLNNDGYTIEK	5	2	2	YGR087C;YLR044C		0	0	9.007e-11	4.43355	3	2270.19	1.38957	75.6495	0
	High	NPVILADAccSR	7	1	1	YLR044C	C9(Carbamidomethyl); C10(Carbamidomethyl)	0	0	2.442e-06	4.31559	2	1375.65	0.391476	34.073	0
	High	VATTGEWDKLTQDK	2	1	1	YLR044C		0	0	5.376e-06	4.29501	2	1591.8	0.00687725	27.6883	1
	High	TTYVTQRPVYLGLPANLVDLNVPAK	9	1	1	YLR044C		0	0	4.05e-09	4.27862	3	2742.52	0.502297	71.7083	0
	High	QVNVNTVFGLPGDFNLSLLDK	7	1	1	YLR044C		0	0	1.336e-05	4.08929	2	2290.22	3.91368	88.8724	0
	High	TPANAAVPASTPLK	3	1	1	YLR044C		0	0	4.092e-05	4.01719	2	1337.74	-0.587971	28.8265	0
	High	LIDLTQFPAFVTPMGK	2	1	1	YLR044C		0	0	2.098e-07	3.95419	2	1777.96	2.29767	81.6591	0
	High	mIEImLPVFDAPQNLVEQAK	1	1	1	YLR044C	M1(Oxidation); M5(Oxidation)	0	0	0.0007063	3.83292	2	2318.18	2.67274	79.2738	0
	High	mIEIMLPVFDAPQNLVEQAK	2	1	1	YLR044C	M1(Oxidation)	0	0	0.0003493	3.65976	3	2302.19	1.19252	84.2573	0
	High	AQYNEIQGWDHLSLLPTFGAK	8	1	1	YLR044C		0	0	1.835e-08	3.51281	2	2388.2	1.40124	73.0694	0
	High	YGGVYVGTLSKPEVK	4	1	1	YLR044C		0	0	2.477e-05	3.46934	2	1596.86	0.284157	37.0147	0
	High	EVIDTILALVK	5	1	1	YLR044C		0	0	3.48e-07	3.15536	2	1213.74	0.603997	85.0509	0
	High	LKQVNVNTVFGLPGDFNLSLLDK	1	1	1	YLR044C		0	0	1.08e-06	2.90924	3	2531.39	1.09082	83	1
	High	LLTTIADAAK	6	1	1	YLR044C		0	0	0.0017	2.72325	2	1016.6	0.0493276	33.2494	0
	High	GYKPVAVPAR	2	1	1	YLR044C		0	0	0.0001222	2.40254	2	1057.61	-0.864037	19.0491	0
	High	GSIDEQHPR	1	2	2	YGR087C;YLR044C		0	0	0.002038	2.33305	2	1038.5	-0.42763	8.96323	0
	High	DAKNPVILADAccSR	1	1	1	YLR044C	C12(Carbamidomethyl); C13(Carbamidomethyl)	0	0.001	0.01441	2.71547	3	1689.8	-0.906905	31.2175	1
	High	EVIDTILALVKDAK	1	1	1	YLR044C		0	0.001	0.01338	1.91448	3	1527.9	0.162959	76.9605	1
	High	KLIDLTQFPAFVTPmGK	1	1	1	YLR044C	M15(Oxidation)	0	0.002	0.01852	1.61287	3	1922.05	0.159895	69.5443	1
	High	MIEIMLPVFDAPQNLVEQAK	1	1	1	YLR044C		0	0.002	0.02442	1.6072	3	2286.19	0.525088	88.4121	0
	High	NATFPGVQmK	2	2	2	YLR044C;YLR134W	M9(Oxidation)	0	0.005	0.06071	2.06532	2	1108.55	-0.363256	26.239	0
	High	NATFPGVQMK	1	2	2	YLR044C;YLR134W		0	0.005	0.04791	1.95959	2	1092.55	-0.330175	37.8258	0
	High	AQYNEIQGWDHLSLLPTFGAKDYETHR	1	1	1	YLR044C		0	0.006	0.07098	2.32152	3	3189.54	1.06292	65.9635	1
	High	IYEVEGmR	1	1	1	YLR044C	M7(Oxidation)	0	0.007	0.08345	1.82609	2	1012.48	-0.604866	20.1303	0
YKL182W	FAS1 SGDID:S000001665, Chr XI from 100671-106826, Genome Release 64-2-1, Verified ORF, "Beta subunit of fatty acid synthetase; complex catalyzes the synthesis of long-chain saturated fatty acids; contains acetyltransacylase, dehydratase, enoyl reductase, malonyl transacylase, and palmitoyl transacylase activities"	267.972	32.03	1	48	48	92	2051	228.547	5.92236
	A2	Sequence	# PSMs	# Proteins	# Protein Groups	Protein Group Accessions	Modifications	ΔCn	q-Value	PEP	XCorr	Charge	MH+ [Da]	ΔM [ppm]	RT [min]	# Missed Cleavages
	High	VAASFSQEALQYVVER	4	1	1	YKL182W		0	0	1.898e-08	5.58282	2	1796.92	0.725509	66.8406	0
	High	VNLENPIPIAVLDSYTPSTNEPYAR	2	1	1	YKL182W		0	0	1.265e-10	5.45642	3	2773.4	-0.33344	78.0298	0
	High	NLVVSGPPQSLYGLNLTLR	2	1	1	YKL182W		0	0	5.859e-13	5.09516	2	2041.14	0.0398491	73.3684	0
	High	SKEWFQLDDEDFDLLNK	1	1	1	YKL182W		0	0	4.562e-14	4.41737	3	2142.01	1.12454	73.4428	1
	High	GYPIQFLTIGAGVPSLEVASEYIETLGLK	1	1	1	YKL182W		0	0	1.928e-11	4.22158	3	3065.65	1.99947	101.095	0
	High	HASFLcSFITQDK	2	1	1	YKL182W	C6(Carbamidomethyl)	0	0	1.746e-06	4.20574	2	1553.74	-0.784678	55.6	0
	High	ALIENWAADSVSSR	2	1	1	YKL182W		0	0	3.201e-08	4.17173	2	1518.75	-0.779364	47.7125	0
	High	TGWLVEIVNYNVENQQYVAAGDLR	2	1	1	YKL182W		0	0	1.938e-08	3.99743	3	2751.37	-0.162149	82.8891	0
	High	AHPNFPIALQWTGGR	3	1	1	YKL182W		0	0	3.697e-07	3.91367	3	1664.86	-0.822491	59.5568	0
	High	VSGDLNPIHVSR	4	1	1	YKL182W		0	0	2.334e-07	3.9123	2	1293.69	-1.6549	29.6524	0
	High	ALDTVTNVLNFIK	3	1	1	YKL182W		0	0	3.676e-08	3.89635	2	1447.82	0.946825	78.3107	0
	High	LWIDEPFNLDFDPR	3	1	1	YKL182W		0	0	3.567e-09	3.85615	2	1776.86	1.7452	83.9038	0
	High	VIVAGTLDINPDDDYGFK	1	1	1	YKL182W		0	0	1.292e-05	3.76265	2	1951.96	-3.16376	65.4934	0
	High	SLSLEEVEGHLFEIIDEASK	3	1	1	YKL182W		0	0	2.742e-08	3.75376	3	2245.12	-0.0962673	95.4991	0
	High	EINEHSTSYTFR	2	1	1	YKL182W		0	0	9.226e-07	3.6451	2	1483.68	1.13072	26.2951	0
	High	DIQIPVYDTFDGSDLR	6	1	1	YKL182W		0	0	1.457e-10	3.57712	2	1853.89	0.717752	69.4817	0
	High	GNYTDFENTFQK	2	1	1	YKL182W		0	0	3.695e-07	3.53683	2	1463.65	0.87168	44.4194	0
	High	YLGLKPGSIDAISQVINIAK	3	1	1	YKL182W		0	0	5.555e-09	3.45955	3	2100.21	-0.473214	74.8189	0
	High	ATHILDFGPGGASGLGVLTHR	1	1	1	YKL182W		0	0	7.288e-11	3.45306	3	2076.1	0.649007	57.9329	0
	High	FSAETLSELIR	2	1	1	YKL182W		0	0	2.135e-07	3.43839	2	1265.67	0.94889	68.1216	0
	High	SNYGmIAINPGR	1	1	1	YKL182W	M5(Oxidation)	0	0	2.859e-06	3.37562	2	1308.64	-0.772296	34.3558	0
	High	DSLWQSEHLEAVVDQDVQR	1	1	1	YKL182W		0	0	4.875e-08	3.34798	3	2254.07	-0.505508	59.5893	0
	High	LNADFQKPWFATVNGQAR	1	1	1	YKL182W		0	0	2.443e-09	3.31077	3	2063.05	0.0786822	55.2359	0
	High	FLGYVSSLVEPSK	1	1	1	YKL182W		0	0	1.114e-06	3.27392	2	1425.76	0.283134	59.9885	0
	High	STNSWFDVTWR	3	1	1	YKL182W		0	0	4.98e-06	3.20626	2	1398.64	0.598829	68.7723	0
	High	ALAGSEINWR	1	1	1	YKL182W		0	0	2.721e-06	3.13149	2	1116.58	0.279741	41.5579	0
	High	IVDVVGTLSR	2	1	1	YKL182W		0	0	0.004885	3.04615	2	1058.62	-0.193123	44.7068	0
	High	VFNAYPAAR	1	1	1	YKL182W		0	0	0.0005057	2.92998	2	1008.53	1.19982	27.7933	0
	High	SKGYPIQFLTIGAGVPSLEVASEYIETLGLK	1	1	1	YKL182W		0	0	1.922e-05	2.90721	3	3280.78	2.91449	99.6842	1
	High	LVELMFIR	1	1	1	YKL182W		0	0	6.916e-05	2.84149	2	1020.59	0.239952	67.5065	0
	High	DLYQTYHVLVGDLIK	1	1	1	YKL182W		0	0	4.299e-06	2.80516	3	1776.95	0.782589	83.2359	0
	High	TcILHGPVAAQFTK	1	1	1	YKL182W	C2(Carbamidomethyl)	0	0	2.507e-08	2.6828	3	1542.81	-0.783268	40.9614	0
	High	NNVSFNAK	1	1	1	YKL182W		0	0	0.00714	2.66545	2	893.447	-0.78944	16.0122	0
	High	NANIFSSVK	1	1	1	YKL182W		0	0	2.986e-05	2.6372	2	979.521	0.0390516	37.1911	0
	High	LLQENDTTLVK	2	1	1	YKL182W		0	0	3.612e-05	2.54647	2	1273.7	-0.371266	33.5009	0
	High	AAQDVWNR	1	1	1	YKL182W		0	0	0.001314	2.51253	2	959.469	0.0705447	23.9743	0
	High	VLSGSISER	2	1	1	YKL182W		0	0	0.002894	2.39691	2	947.515	-0.588927	19.8111	0
	High	APSGLDQSR	3	1	1	YKL182W		0	0	0.001218	2.34448	2	930.463	-1.25222	12.1197	0
	High	NPNWLEEYHPK	1	1	1	YKL182W		0	0	2.294e-05	2.29493	3	1426.67	-0.519934	42.5645	0
	High	FLPVASPFHSHLLVPASDLINK	2	1	1	YKL182W		0	0	0.0006037	2.20872	3	2402.32	0.700136	65.0546	0
	High	TFTGDFLR	3	1	1	YKL182W		0	0	0.001602	2.13888	2	956.483	-0.788911	48.6736	0
	High	AIFPNTVDGDLLK	4	1	1	YKL182W		0	0	0.001913	2.13764	2	1402.76	0.265862	59.8868	0
	High	IDIIELQK	1	1	1	YKL182W		0	0	0.001201	1.94583	2	971.577	-0.402927	46.5967	0
	High	LPVKWETTTQFK	1	1	1	YKL182W		0	0	0.0006316	1.89324	3	1477.8	-0.416389	42.8389	1
	High	LLGFTPGELR	2	1	1	YKL182W		0	0.001	0.009086	2.22082	2	1102.63	0.180225	58.0754	0
	High	EFDETIFNLPK	1	1	1	YKL182W		0	0.001	0.01671	1.97325	2	1352.67	0.229385	65.4669	0
	High	FEIFFK	2	1	1	YKL182W		0	0.001	0.008427	1.82802	2	830.444	-0.43081	60.8117	0
	High	TLSLIQSYSLLDKPDEAIEK	1	1	1	YKL182W		0	0.001	0.007761	1.78185	3	2263.21	0.0632144	65.5856	0
YLR304C	ACO1 SGDID:S000004295, Chr XII from 737548-735212, Genome Release 64-2-1, reverse complement, Verified ORF, "Aconitase; required for the tricarboxylic acid (TCA) cycle and also independently required for mitochondrial genome maintenance; phosphorylated; component of the mitochondrial nucleoid; mutation leads to glutamate auxotrophy"	238.814	38.69	1	25	25	79	778	85.3148	8.07471
	A2	Sequence	# PSMs	# Proteins	# Protein Groups	Protein Group Accessions	Modifications	ΔCn	q-Value	PEP	XCorr	Charge	MH+ [Da]	ΔM [ppm]	RT [min]	# Missed Cleavages
	High	NDGNPQTHAFVASPELVTAFAIAGDLR	19	1	1	YLR304C		0	0	2.421e-09	5.15938	3	2811.41	1.7335	85.108	0
	High	GHLENISNNYmIGAINAENK	2	1	1	YLR304C	M11(Oxidation)	0	0	0.0001421	4.47545	3	2218.05	-1.33754	41.1046	0
	High	EVAVANNWPLDVR	2	1	1	YLR304C		0	0	2.215e-10	4.36058	2	1482.77	0.518119	57.6438	0
	High	AIDLNKEVYDFLASATAK	6	1	1	YLR304C		0	0	1.438e-07	4.18432	3	1969.03	1.56707	83.6701	1
	High	GYDAGENTYQAPPADR	7	1	1	YLR304C		0	0	8.003e-08	4.15367	2	1724.75	-0.132894	23.9725	0
	High	VGLIGScTNSSYEDmSR	1	1	1	YLR304C	C7(Carbamidomethyl); M15(Oxidation)	0	0	2.143e-08	4.14117	2	1891.82	-0.0870764	34.6444	0
	High	WVVIGDENFGEGSSR	3	1	1	YLR304C		0	0	1.036e-10	3.91416	2	1651.77	0.815631	56.4214	0
	High	GDKNTIVSSYNR	2	1	1	YLR304C		0	0	5.754e-06	3.67204	2	1353.68	0.230254	19.7906	1
	High	DGQLETFKEFGGIVLANAcGPcIGQWDR	1	1	1	YLR304C	C19(Carbamidomethyl); C22(Carbamidomethyl)	0	0	0.000703	3.54655	3	3138.48	-0.291783	84.5588	1
	High	VGLIGScTNSSYEDMSR	1	1	1	YLR304C	C7(Carbamidomethyl)	0	0	1.975e-08	3.41137	2	1875.82	-0.976514	42.9778	0
	High	TIFTVTPGSEQIR	2	1	1	YLR304C		0	0	1.203e-05	3.27092	2	1448.77	-0.147559	46.7668	0
	High	SASIVKDAAAHGLK	2	1	1	YLR304C		0	0	0.002592	3.25229	2	1367.76	0.175904	20.5034	1
	High	SMIEYLEATGR	1	1	1	YLR304C		0	0	9.276e-05	3.24135	2	1269.62	0.677901	55.585	0
	High	GYDAGENTYQAPPADRSTVEVK	5	1	1	YLR304C		0	0	4.511e-08	3.2389	3	2368.11	-0.0999444	28.9166	1
	High	FLGGFAIITK	2	1	1	YLR304C		0	0	8.676e-07	3.2374	2	1066.63	0.422997	63.9929	0
	High	GHLENISNNYMIGAINAENK	1	1	1	YLR304C		0	0	2.805e-09	3.18455	3	2202.06	0.944614	49.7632	0
	High	VNQNLLEDHSFINYK	2	1	1	YLR304C		0	0	6.863e-05	2.98831	3	1833.91	-0.156726	49.1411	0
	High	LNRPFTYAEK	3	1	1	YLR304C		0	0	0.0001118	2.8941	2	1238.65	-0.658912	25.4114	0
	High	SmIEYLEATGR	1	1	1	YLR304C	M2(Oxidation)	0	0	0.002625	2.78076	2	1285.61	0.0671267	37.5948	0
	High	QNVETLDIVR	2	1	1	YLR304C		0	0	2.041e-06	2.58826	2	1186.64	-0.664057	41.0894	0
	High	ATIERDGQLETFK	4	1	1	YLR304C		0	0	0.005089	2.51874	3	1507.77	-1.63326	29.6056	1
	High	NTIVSSYNR	2	1	1	YLR304C		0	0	0.0002874	2.50942	2	1053.53	0.0236647	20.4329	0
	High	ILYGHLDDPHGQDIQR	3	1	1	YLR304C		0	0	0.0006414	2.17048	3	1876.93	-0.299826	30.3906	0
	High	DGQLETFK	1	1	1	YLR304C		0	0	0.001981	1.91051	2	937.462	-0.465654	30.1725	0
	High	EHAALEPR	1	1	1	YLR304C		0	0.002	0.0222	2.45363	2	922.474	0.217348	10.387	0
	High	EVYDFLASATAK	1	1	1	YLR304C		0	0.003	0.03128	2.18712	2	1314.66	2.02685	56.2204	0
	High	QGLLPLNFK	1	1	1	YLR304C		0	0.003	0.03423	1.83385	2	1029.61	0.106087	61.5067	0
	High	NVYTGEYK	1	1	1	YLR304C		0	0.005	0.06499	1.5091	2	973.462	-0.292218	19.5101	0
YDL229W	SSB1 SGDID:S000002388, Chr IV from 44065-45906, Genome Release 64-2-1, Verified ORF, "Cytoplasmic ATPase that is a ribosome-associated molecular chaperone; functions with J-protein partner Zuo1p; may be involved in folding of newly-made polypeptide chains; member of the HSP70 family; interacts with phosphatase subunit Reg1p; SSB1 has a paralog, SSB2, that arose from the whole genome duplication"	226.68	48.61	1	4	26	68	613	66.5606	5.43994
	A2	Sequence	# PSMs	# Proteins	# Protein Groups	Protein Group Accessions	Modifications	ΔCn	q-Value	PEP	XCorr	Charge	MH+ [Da]	ΔM [ppm]	RT [min]	# Missed Cleavages
	High	VIDVDGNPVIEVQYLEETK	4	2	2	YDL229W;YNL209W		0	0	2.928e-14	5.64931	2	2160.11	1.50356	70.0336	0
	High	IINEPTAAAIAYGLGAGK	5	2	2	YDL229W;YNL209W		0	0	6.526e-14	5.48651	2	1729.95	0.641169	62.2091	0
	High	LESYVASIEQTVTDPVLSSK	3	2	2	YDL229W;YNL209W		0	0	1.588e-10	5.45079	2	2166.12	0.911863	73.3709	0
	High	QRLESYVASIEQTVTDPVLSSK	3	2	2	YDL229W;YNL209W		0	0	2.755e-10	5.26358	3	2450.28	0.314274	73.4616	1
	High	RTFTTcADNQTTVQFPVYQGER	4	1	1	YDL229W	C6(Carbamidomethyl)	0	0	1.417e-12	5.17614	3	2619.22	-0.898553	47.0831	1
	High	IEAALSDALAALQIEDPSADELR	4	2	2	YDL229W;YNL209W		0	0	1.118e-11	4.69112	3	2411.24	2.06545	83.0175	0
	High	TFTTcADNQTTVQFPVYQGER	2	1	1	YDL229W	C5(Carbamidomethyl)	0	0	3.862e-08	4.43563	3	2463.12	-0.119186	53.0593	0
	High	SQIDEVVLVGGSTR	3	2	2	YDL229W;YNL209W		0	0	1.477e-07	4.01101	2	1459.78	0.266475	41.3781	0
	High	QATKDAGAISGLNVLR	3	2	2	YDL229W;YNL209W		0	0	2.439e-09	3.99186	3	1613.9	-0.317723	45.2047	1
	High	AVITVPAYFNDAQR	5	2	2	YDL229W;YNL209W		0	0	1.582e-09	3.97001	3	1564.81	-1.10398	56.2607	0
	High	ARFEDLNAALFK	3	2	2	YDL229W;YNL209W		0	0	0.0001564	3.87534	2	1394.74	0.330069	55.416	1
	High	DAGAISGLNVLR	1	2	2	YDL229W;YNL209W		0	0	3.376e-08	3.5856	2	1185.66	0.357536	52.7231	0
	High	ENTLLGEFDLK	2	2	2	YDL229W;YNL209W		0	0	8.698e-06	3.45504	2	1278.66	1.78969	62.7359	0
	High	SSNITISNAVGR	2	2	2	YDL229W;YNL209W		0	0	6.526e-06	3.42166	2	1218.64	-0.314411	30.2603	0
	High	TGLDISDDAR	5	2	2	YDL229W;YNL209W		0	0	1.629e-06	3.3324	2	1062.51	-0.209181	26.788	0
	High	TLSSVTQTTVEVDSLFDGEDFESSLTR	1	2	2	YDL229W;YNL209W		0	0	2.452e-06	2.93395	3	2963.4	0.358758	86.3305	0
	High	VTPSFVAFTPEER	3	1	1	YDL229W		0	0	0.0001001	2.88554	2	1479.75	1.4572	54.9349	0
	High	TFSPQEISAMVLTK	1	2	2	YDL229W;YNL209W		0	0	7.649e-06	2.87618	2	1551.81	1.56174	69.7848	0
	High	FEDLNAALFK	3	2	2	YDL229W;YNL209W		0	0	1.385e-06	2.79815	2	1167.6	0.0243972	57.9862	0
	High	LLSDFFDGK	4	2	2	YDL229W;YNL209W		0	0	0.002006	2.53052	2	1041.52	-0.700549	58.958	0
	High	NQAALNPR	1	2	2	YDL229W;YNL209W		0	0	0.003248	2.2037	2	883.473	-1.59738	11.3493	0
	High	FDDESVQK	1	2	2	YDL229W;YNL209W		0	0	0.002297	2.15114	2	967.436	-0.953743	14.9361	0
	High	LSSEEIEK	1	2	2	YDL229W;YNL209W		0	0.001	0.007514	2.16067	2	934.472	-0.898768	16.4889	0
	High	RFDDESVQK	2	2	2	YDL229W;YNL209W		0	0.002	0.02176	2.61029	2	1123.54	-1.29657	11.3925	1
	High	NTVFDAKR	1	1	1	YDL229W		0	0.004	0.04497	2.23145	2	950.505	-0.0343054	14.8903	1
	High	mVNQAEEFK	1	2	2	YDL229W;YNL209W	M1(Oxidation)	0	0.007	0.08118	1.3702	2	1111.51	-0.492952	18.4025	0
YNL209W	SSB2 SGDID:S000005153, Chr XIV from 252059-253900, Genome Release 64-2-1, Verified ORF, "Cytoplasmic ATPase that is a ribosome-associated molecular chaperone; functions with J-protein partner Zuo1p; may be involved in the folding of newly-synthesized polypeptide chains; member of the HSP70 family; SSB2 has a paralog, SSB1, that arose from the whole genome duplication"	217.119	45.19	1	2	24	65	613	66.5537	5.49072
	A2	Sequence	# PSMs	# Proteins	# Protein Groups	Protein Group Accessions	Modifications	ΔCn	q-Value	PEP	XCorr	Charge	MH+ [Da]	ΔM [ppm]	RT [min]	# Missed Cleavages
	High	VIDVDGNPVIEVQYLEETK	4	2	2	YDL229W;YNL209W		0	0	2.928e-14	5.64931	2	2160.11	1.50356	70.0336	0
	High	IINEPTAAAIAYGLGAGK	5	2	2	YDL229W;YNL209W		0	0	6.526e-14	5.48651	2	1729.95	0.641169	62.2091	0
	High	LESYVASIEQTVTDPVLSSK	3	2	2	YDL229W;YNL209W		0	0	1.588e-10	5.45079	2	2166.12	0.911863	73.3709	0
	High	QRLESYVASIEQTVTDPVLSSK	3	2	2	YDL229W;YNL209W		0	0	2.755e-10	5.26358	3	2450.28	0.314274	73.4616	1
	High	IEAALSDALAALQIEDPSADELR	4	2	2	YDL229W;YNL209W		0	0	1.118e-11	4.69112	3	2411.24	2.06545	83.0175	0
	High	TFTTVSDNQTTVQFPVYQGER	2	1	1	YNL209W		0	0	2.86e-12	4.3414	3	2418.16	1.13144	55.0788	0
	High	RTFTTVSDNQTTVQFPVYQGER	4	1	1	YNL209W		0	0	6.805e-06	4.06935	3	2574.26	-1.08884	48.9761	1
	High	SQIDEVVLVGGSTR	3	2	2	YDL229W;YNL209W		0	0	1.477e-07	4.01101	2	1459.78	0.266475	41.3781	0
	High	QATKDAGAISGLNVLR	3	2	2	YDL229W;YNL209W		0	0	2.439e-09	3.99186	3	1613.9	-0.317723	45.2047	1
	High	AVITVPAYFNDAQR	5	2	2	YDL229W;YNL209W		0	0	1.582e-09	3.97001	3	1564.81	-1.10398	56.2607	0
	High	ARFEDLNAALFK	3	2	2	YDL229W;YNL209W		0	0	0.0001564	3.87534	2	1394.74	0.330069	55.416	1
	High	DAGAISGLNVLR	1	2	2	YDL229W;YNL209W		0	0	3.376e-08	3.5856	2	1185.66	0.357536	52.7231	0
	High	ENTLLGEFDLK	2	2	2	YDL229W;YNL209W		0	0	8.698e-06	3.45504	2	1278.66	1.78969	62.7359	0
	High	SSNITISNAVGR	2	2	2	YDL229W;YNL209W		0	0	6.526e-06	3.42166	2	1218.64	-0.314411	30.2603	0
	High	TFTTVSDnQTTVQFPVYQGER	1	1	1	YNL209W	N8(HexNAc)	0	0	0.0007503	3.38106	3	2621.23	-1.69097	47.0238	0
	High	TGLDISDDAR	5	2	2	YDL229W;YNL209W		0	0	1.629e-06	3.3324	2	1062.51	-0.209181	26.788	0
	High	TLSSVTQTTVEVDSLFDGEDFESSLTR	1	2	2	YDL229W;YNL209W		0	0	2.452e-06	2.93395	3	2963.4	0.358758	86.3305	0
	High	TFSPQEISAMVLTK	1	2	2	YDL229W;YNL209W		0	0	7.649e-06	2.87618	2	1551.81	1.56174	69.7848	0
	High	FEDLNAALFK	3	2	2	YDL229W;YNL209W		0	0	1.385e-06	2.79815	2	1167.6	0.0243972	57.9862	0
	High	LLSDFFDGK	4	2	2	YDL229W;YNL209W		0	0	0.002006	2.53052	2	1041.52	-0.700549	58.958	0
	High	NQAALNPR	1	2	2	YDL229W;YNL209W		0	0	0.003248	2.2037	2	883.473	-1.59738	11.3493	0
	High	FDDESVQK	1	2	2	YDL229W;YNL209W		0	0	0.002297	2.15114	2	967.436	-0.953743	14.9361	0
	High	LSSEEIEK	1	2	2	YDL229W;YNL209W		0	0.001	0.007514	2.16067	2	934.472	-0.898768	16.4889	0
	High	RFDDESVQK	2	2	2	YDL229W;YNL209W		0	0.002	0.02176	2.61029	2	1123.54	-1.29657	11.3925	1
	High	mVNQAEEFK	1	2	2	YDL229W;YNL209W	M1(Oxidation)	0	0.007	0.08118	1.3702	2	1111.51	-0.492952	18.4025	0
YLL024C	SSA2 SGDID:S000003947, Chr XII from 97485-95566, Genome Release 64-2-1, reverse complement, Verified ORF, "ATP-binding protein; involved in protein folding and vacuolar import of proteins; member of heat shock protein 70 (HSP70) family; associated with the chaperonin-containing T-complex; present in the cytoplasm, vacuolar membrane and cell wall; 98% identical with paralog Ssa1p, but subtle diffe…	213.199	42.88	2	4	24	71	639	69.4275	5.05908
	A2	Sequence	# PSMs	# Proteins	# Protein Groups	Protein Group Accessions	Modifications	ΔCn	q-Value	PEP	XCorr	Charge	MH+ [Da]	ΔM [ppm]	RT [min]	# Missed Cleavages
	High	IINEPTAAAIAYGLDK	4	4	3	YAL005C;YBL075C;YLL024C		0	0	8.382e-13	4.99358	3	1659.89	-0.73148	58.3664	0
	High	ATAGDTHLGGEDFDNR	9	3	3	YAL005C;YBL075C;YLL024C		0	0	1.072e-08	4.03905	2	1675.73	0.0054838	25.1686	0
	High	VNDAVVTVPAYFNDSQR	8	2	2	YAL005C;YLL024C		0	0	4.816e-08	4.02568	2	1894.93	0.348303	54.3428	0
	High	ARFEELcADLFR	7	4	3	YAL005C;YBL075C;YLL024C	C7(Carbamidomethyl)	0	0	1.747e-08	3.83666	3	1526.74	-0.743327	59.3781	1
	High	SINPDEAVAYGAAVQAAILTGDESSK	1	2	2	YAL005C;YLL024C		0	0	0.0005631	3.77633	3	2577.26	-2.7521	80.0204	0
	High	QATKDAGTIAGLNVLR	4	4	3	YAL005C;YLL024C;YJL034W		0	0	6.551e-10	3.61038	3	1627.91	-0.105388	47.0381	1
	High	KSEVFSTYADNQPGVLIQVFEGER	1	2	1	YLL024C		0	0	0.000331	3.48808	3	2713.35	-0.00160491	72.8072	1
	High	SEVFSTYADNQPGVLIQVFEGER	3	2	1	YLL024C		0	0	8.741e-05	3.48103	3	2585.26	1.29654	81.2082	0
	High	LDKSQVDEIVLVGGSTR	2	2	2	YAL005C;YLL024C		0	0	6.327e-06	3.45923	3	1815.98	-0.463388	48.6448	1
	High	NFNDPEVQGDmK	1	1	1	YLL024C	M11(Oxidation)	0	0	8.806e-08	3.43731	2	1409.6	-0.50468	21.7297	0
	High	VDIIANDQGNR	4	2	2	YAL005C;YLL024C		0	0	1.01e-07	3.40795	2	1214.61	-0.584026	23.4621	0
	High	FEELcADLFR	3	4	3	YAL005C;YBL075C;YLL024C	C5(Carbamidomethyl)	0	0	2.087e-05	3.25579	2	1299.61	1.08257	62.458	0
	High	LVNHFIQEFK	3	2	2	YAL005C;YLL024C		0	0	0.0001284	3.25249	2	1274.69	0.785952	43.7506	0
	High	DAGTIAGLNVLR	1	4	3	YAL005C;YLL024C;YJL034W		0	0	1.12e-08	3.24667	2	1199.67	-0.0744913	55.266	0
	High	NFNDPEVQGDMK	1	1	1	YLL024C		0	0	8.319e-07	3.18779	2	1393.61	0.57075	30.0006	0
	High	SQVDEIVLVGGSTR	2	2	2	YAL005C;YLL024C		0	0	1.27e-07	3.03944	2	1459.77	-0.653375	47.1262	0
	High	FELSGIPPAPR	5	4	3	YAL005C;YBL075C;YLL024C		0	0	5.635e-08	2.74233	2	1183.65	0.592555	49.3892	0
	High	TTPSFVGFTDTER	4	1	1	YLL024C		0	0	1.074e-05	2.72328	2	1457.69	-0.111096	49.1454	0
	High	NQLESIAYSLK	1	2	2	YAL005C;YLL024C		0	0	0.0003499	2.59928	2	1265.67	-1.44648	54.0753	0
	High	LIDVDGKPQIQVEFK	1	2	2	YAL005C;YLL024C		0	0	7.133e-05	2.52906	3	1728.95	0.887086	49.4876	0
	High	LVNHFIQEFKR	2	2	2	YAL005C;YLL024C		0	0	0.0009496	2.3244	3	1430.79	-0.215687	37.1929	1
	High	MKETAESYLGAK	1	2	2	YAL005C;YLL024C		0	0	0.00569	1.65079	3	1327.65	-1.20066	25.1819	1
	High	FKEEDEKESQR	1	2	2	YAL005C;YLL024C		0	0.002	0.02312	2.84297	2	1424.67	4.3189	8.6944	2
	High	ITITNDKGR	1	4	3	YAL005C;YBL075C;YLL024C		0	0.002	0.0218	2.35631	2	1017.57	-0.787733	11.9258	1
	High	NFTPEQISSMVLGK	1	2	2	YAL005C;YLL024C		0	0.003	0.03645	2.21138	2	1550.79	0.312524	70.1446	0
YGL008C	PMA1 SGDID:S000002976, Chr VII from 482666-479910, Genome Release 64-2-1, reverse complement, Verified ORF, "Plasma membrane P2-type H+-ATPase; pumps protons out of cell; major regulator of cytoplasmic pH and plasma membrane potential; long-lived protein asymmetrically distributed at plasma membrane between mother cells and buds; accumulates at high levels in mother cells during aging, buds emerg…	211.333	24.07	2	17	17	61	918	99.5562	5.10986
	A2	Sequence	# PSMs	# Proteins	# Protein Groups	Protein Group Accessions	Modifications	ΔCn	q-Value	PEP	XCorr	Charge	MH+ [Da]	ΔM [ppm]	RT [min]	# Missed Cleavages
	High	LGLGGGGDmPGSELADFVENADGFAEVFPQHK	4	2	1	YGL008C	M9(Oxidation)	0	0	9.337e-10	5.587	3	3277.52	3.16918	87.271	0
	High	SAADIVFLAPGLSAIIDALK	11	2	1	YGL008C		0	0	1.493e-14	5.56569	3	1985.14	1.65968	101.397	0
	High	GYLVAmTGDGVNDAPSLK	2	2	1	YGL008C	M6(Oxidation)	0	0	2.742e-07	4.83293	2	1823.89	0.313103	43.7749	0
	High	ADTGIAVEGATDAAR	13	2	1	YGL008C		0	0	7.742e-11	4.8306	2	1417.69	-0.883087	28.3762	0
	High	TVEEDHPIPEDVHENYENK	3	2	1	YGL008C		0	0	6.354e-15	4.63943	3	2294.02	0.827337	26.5172	0
	High	KADTGIAVEGATDAAR	3	2	1	YGL008C		0	0	1.825e-09	4.59035	2	1545.79	0.375093	20.2034	1
	High	GYLVAMTGDGVNDAPSLK	1	2	1	YGL008C		0	0	1.09e-09	4.56191	2	1807.89	1.35189	53.8681	0
	High	DDTAQTVSEAR	6	1	1	YGL008C		0	0	7.802e-08	4.19968	2	1192.54	-0.491949	15.1281	0
	High	KVTAVVESPEGER	2	2	1	YGL008C		0	0	5.131e-06	4.18446	2	1400.74	-0.506172	17.5546	1
	High	VTAVVESPEGER	4	2	1	YGL008C		0	0	6.116e-09	4.0748	2	1272.64	-0.845428	21.7235	0
	High	LSAIESLAGVEILcSDK	1	2	1	YGL008C	C14(Carbamidomethyl)	0	0	1.391e-10	3.61249	2	1804.94	2.37791	71.6933	0
	High	SVEDFmAAmQR	1	2	1	YGL008C	M6(Oxidation); M9(Oxidation)	0	0	3.952e-08	3.32502	2	1316.56	-0.517232	25.5891	0
	High	VVEILQNR	2	2	1	YGL008C		0	0	0.001854	3.03536	2	970.568	-0.262401	32.1184	0
	High	VLEFHPFDPVSK	2	2	1	YGL008C		0	0	1.058e-05	3.02051	2	1414.74	-0.670089	53.2896	0
	High	QLGLGTNIYNAER	1	2	1	YGL008C		0	0	1.622e-05	2.98176	2	1448.75	-0.138232	44.8823	0
	High	TLANTAVVIR	2	1	1	YGL008C		0	0	1.993e-07	2.92646	2	1057.64	-0.182702	34.2589	0
	High	HYGDQTFSSSTVK	1	1	1	YGL008C		0	0	7.841e-06	2.90216	2	1456.67	-0.0807909	20.8563	0
	High	GAPLFVLK	2	2	1	YGL008C		0	0.001	0.01142	1.25348	2	844.53	0.445549	52.328	0
YAL005C	SSA1 SGDID:S000000004, Chr I from 141431-139503, Genome Release 64-2-1, reverse complement, Verified ORF, "ATPase involved in protein folding and NLS-directed nuclear transport; member of HSP70 family; forms chaperone complex with Ydj1p; localized to nucleus, cytoplasm, and cell wall; 98% identical with paralog Ssa2p, but subtle differences between the two proteins provide functional specificity …	211.285	40.65	1	2	22	69	642	69.6146	5.10986
	A2	Sequence	# PSMs	# Proteins	# Protein Groups	Protein Group Accessions	Modifications	ΔCn	q-Value	PEP	XCorr	Charge	MH+ [Da]	ΔM [ppm]	RT [min]	# Missed Cleavages
	High	IINEPTAAAIAYGLDK	4	4	3	YAL005C;YBL075C;YLL024C		0	0	8.382e-13	4.99358	3	1659.89	-0.73148	58.3664	0
	High	SEIFSTYADNQPGVLIQVFEGER	4	1	1	YAL005C		0	0	4.585e-06	4.11213	3	2599.27	0.293698	83.381	0
	High	ATAGDTHLGGEDFDNR	9	3	3	YAL005C;YBL075C;YLL024C		0	0	1.072e-08	4.03905	2	1675.73	0.0054838	25.1686	0
	High	VNDAVVTVPAYFNDSQR	8	2	2	YAL005C;YLL024C		0	0	4.816e-08	4.02568	2	1894.93	0.348303	54.3428	0
	High	ARFEELcADLFR	7	4	3	YAL005C;YBL075C;YLL024C	C7(Carbamidomethyl)	0	0	1.747e-08	3.83666	3	1526.74	-0.743327	59.3781	1
	High	SINPDEAVAYGAAVQAAILTGDESSK	1	2	2	YAL005C;YLL024C		0	0	0.0005631	3.77633	3	2577.26	-2.7521	80.0204	0
	High	QATKDAGTIAGLNVLR	4	4	3	YAL005C;YLL024C;YJL034W		0	0	6.551e-10	3.61038	3	1627.91	-0.105388	47.0381	1
	High	LDKSQVDEIVLVGGSTR	2	2	2	YAL005C;YLL024C		0	0	6.327e-06	3.45923	3	1815.98	-0.463388	48.6448	1
	High	VDIIANDQGNR	4	2	2	YAL005C;YLL024C		0	0	1.01e-07	3.40795	2	1214.61	-0.584026	23.4621	0
	High	FEELcADLFR	3	4	3	YAL005C;YBL075C;YLL024C	C5(Carbamidomethyl)	0	0	2.087e-05	3.25579	2	1299.61	1.08257	62.458	0
	High	LVNHFIQEFK	3	2	2	YAL005C;YLL024C		0	0	0.0001284	3.25249	2	1274.69	0.785952	43.7506	0
	High	DAGTIAGLNVLR	1	4	3	YAL005C;YLL024C;YJL034W		0	0	1.12e-08	3.24667	2	1199.67	-0.0744913	55.266	0
	High	TTPSFVAFTDTER	4	1	1	YAL005C		0	0	3.553e-05	3.05834	2	1471.7	-1.62003	49.8132	0
	High	SQVDEIVLVGGSTR	2	2	2	YAL005C;YLL024C		0	0	1.27e-07	3.03944	2	1459.77	-0.653375	47.1262	0
	High	FELSGIPPAPR	5	4	3	YAL005C;YBL075C;YLL024C		0	0	5.635e-08	2.74233	2	1183.65	0.592555	49.3892	0
	High	NQLESIAYSLK	1	2	2	YAL005C;YLL024C		0	0	0.0003499	2.59928	2	1265.67	-1.44648	54.0753	0
	High	LIDVDGKPQIQVEFK	1	2	2	YAL005C;YLL024C		0	0	7.133e-05	2.52906	3	1728.95	0.887086	49.4876	0
	High	LVNHFIQEFKR	2	2	2	YAL005C;YLL024C		0	0	0.0009496	2.3244	3	1430.79	-0.215687	37.1929	1
	High	MKETAESYLGAK	1	2	2	YAL005C;YLL024C		0	0	0.00569	1.65079	3	1327.65	-1.20066	25.1819	1
	High	FKEEDEKESQR	1	2	2	YAL005C;YLL024C		0	0.002	0.02312	2.84297	2	1424.67	4.3189	8.6944	2
	High	ITITNDKGR	1	4	3	YAL005C;YBL075C;YLL024C		0	0.002	0.0218	2.35631	2	1017.57	-0.787733	11.9258	1
	High	NFTPEQISSMVLGK	1	2	2	YAL005C;YLL024C		0	0.003	0.03645	2.21138	2	1550.79	0.312524	70.1446	0
YJL130C	URA2 SGDID:S000003666, Chr X from 172367-165723, Genome Release 64-2-1, reverse complement, Verified ORF, "Bifunctional carbamoylphosphate synthetase/aspartate transcarbamylase; catalyzes the first two enzymatic steps in the de novo biosynthesis of pyrimidines; both activities are subject to feedback inhibition by UTP"	201.441	27.1	1	49	51	74	2214	244.887	5.8335
	A2	Sequence	# PSMs	# Proteins	# Protein Groups	Protein Group Accessions	Modifications	ΔCn	q-Value	PEP	XCorr	Charge	MH+ [Da]	ΔM [ppm]	RT [min]	# Missed Cleavages
	High	AAYALGGLGSGFANNEK	1	1	1	YJL130C		0	0	7.148e-10	5.38071	2	1639.81	-0.52023	50.9453	0
	High	EHPTQAFLDLFTIR	2	1	1	YJL130C		0	0	5.498e-09	4.81521	3	1687.89	3.24373	68.6456	0
	High	WLQNEGIPAVYGVDTR	3	1	1	YJL130C		0	0	1.122e-06	4.4379	2	1817.92	-1.01431	59.8562	0
	High	SDFHVLFAVAQELR	5	1	1	YJL130C		0	0	1.953e-07	4.13191	3	1631.86	1.31386	88.8104	0
	High	TADLASVLLLTSLQNR	3	1	1	YJL130C		0	0	8.617e-11	4.11082	2	1714.97	1.02271	82.6051	0
	High	NDLESYLNQAVEVSR	2	1	1	YJL130C		0	0	1.399e-09	4.00932	2	1736.85	1.2576	67.3696	0
	High	RSDFHVLFAVAQELR	1	1	1	YJL130C		0	0	3.085e-11	3.91318	3	1787.96	-0.0553832	68.6996	1
	High	ITAVAELLNQWPTEK	2	1	1	YJL130C		0	0	2.542e-09	3.89236	3	1712.92	0.716623	74.4348	0
	High	GHVITTIFFEPSTR	1	1	1	YJL130C		0	0	2.158e-07	3.76421	3	1604.84	-0.879406	54.6023	0
	High	SAFDVPEWVDPNVQNLVSK	3	1	1	YJL130C		0	0	3.292e-07	3.60513	2	2144.07	0.343594	75.344	0
	High	DTEFLFDVFIQAVK	1	1	1	YJL130C		0	0	4.836e-08	3.33656	2	1671.87	1.99013	101.352	0
	High	ELVAPGAIQNLIR	2	1	1	YJL130C		0	0	1.342e-06	3.29969	2	1393.82	0.758378	65.6741	0
	High	IVNVNPLVSSVK	1	1	1	YJL130C		0	0	1.384e-05	3.05839	2	1268.76	-0.152609	46.8653	0
	High	LYFETINLER	2	1	1	YJL130C		0	0	0.001634	2.8981	2	1297.68	-1.10013	60.3768	0
	High	FLDSNEVAIR	1	1	1	YJL130C		0	0	0.00159	2.7992	2	1163.61	-0.257039	41.0009	0
	High	VLGTPIDTIITTEDR	2	1	1	YJL130C		0	0	1.909e-08	2.76512	2	1643.89	0.258136	61.7368	0
	High	GHNIPcTSTISGR	1	1	1	YJL130C	C6(Carbamidomethyl)	0	0	0.0003021	2.748	2	1399.67	-0.868622	19.5118	0
	High	GETLQDTIR	1	1	1	YJL130C		0	0	2.445e-05	2.68196	2	1032.53	-0.0302939	27.586	0
	High	VYFVPVTAEFVR	1	1	1	YJL130C		0	0	6.815e-07	2.67414	2	1426.77	0.787896	68.1258	0
	High	LSNVLEAK	1	1	1	YJL130C		0	0	0.0007196	2.59225	2	873.504	-0.600681	25.7688	0
	High	DELVEELPR	2	1	1	YJL130C		0	0	7.016e-06	2.55637	2	1099.56	-0.448998	48.8183	0
	High	HLGVVGEcNIQYALNPVSK	2	1	1	YJL130C	C8(Carbamidomethyl)	0	0	0.001023	2.47477	3	2098.08	0.572793	51.5669	0
	High	VFAIANAFAK	1	1	1	YJL130C		0	0	0.0003183	2.47054	2	1051.59	-0.346192	55.8694	0
	High	LAVDYSVPLVTNVK	1	1	1	YJL130C		0	0	1.613e-05	2.46347	2	1517.86	0.748954	58.5818	0
	High	VVGVNLIELATK	1	1	1	YJL130C		0	0	9.581e-08	2.4619	2	1255.76	0.818484	66.6548	0
	High	TTAVNVIR	1	1	1	YJL130C		0	0	0.002026	2.37721	2	873.515	0.0985935	22.2559	0
	High	VTALFLPLR	1	1	1	YJL130C		0	0	3.024e-05	2.3341	2	1029.65	1.16041	65.2821	0
	High	NITLDVSER	1	1	1	YJL130C		0	0	0.001056	2.3062	2	1046.55	-1.10355	34.9423	0
	High	LLIEAISR	1	1	1	YJL130C		0	0	0.0001601	2.28139	2	914.566	-0.72113	45.7544	0
	High	TFEEAIQK	1	1	1	YJL130C		0	0	6.625e-05	2.18877	2	965.494	-0.251056	25.0622	0
	High	LHDLVQFAEK	1	1	1	YJL130C		0	0	0.00226	2.14176	3	1199.64	-0.492017	38.2022	0
	High	NITLDVSERDAQTSHR	1	1	1	YJL130C		0	0	0.0004339	2.14019	3	1841.91	-1.11142	25.7746	1
	High	TPVFGIcLGHQLIAR	1	1	1	YJL130C	C7(Carbamidomethyl)	0	0	1.144e-07	2.07631	3	1681.92	-0.318167	60.5822	0
	High	VPQFSFPR	2	1	1	YJL130C		0	0	0.0003762	2.05864	2	977.521	0.313223	49.2888	0
	High	LGLNIPLNEVK	1	1	1	YJL130C		0	0	0.001863	2.05854	2	1209.72	-0.764987	57.3666	0
	High	LTIDDIVLR	1	1	1	YJL130C		0	0	5.071e-05	2.02308	2	1057.62	-0.644825	59.3475	0
	High	ATGYPLAYTAAK	2	2	2	YJL130C;YJR109C		0	0	0.003513	1.92993	2	1226.64	-0.160014	35.6793	0
	High	EELPSLVLR	1	1	1	YJL130C		0	0	0.003676	1.87213	2	1055.61	0.649663	53.5892	0
	High	TDVLYcTR	1	1	1	YJL130C	C6(Carbamidomethyl)	0	0	0.002803	1.84878	2	1027.49	-0.253963	25.8172	0
	High	EIGFPVIVR	2	1	1	YJL130C		0	0	0.004766	1.7741	2	1029.61	1.04485	58.3818	0
	High	AGLLGVESIELTPHIISK	1	1	1	YJL130C		0	0	7.46e-05	1.30129	3	1877.08	0.901201	66.1924	0
	High	TITLPGLINIATYVPNASHVIK	1	1	1	YJL130C		0	0	0.0009302	0.801892	3	2335.34	0.859384	83.2215	0
	High	ALKEEGIYTILINPNIATIQTSK	1	1	1	YJL130C		0	0.001	0.007582	3.85236	3	2530.41	0.809264	70.6133	1
	High	INLVSPPELR	3	1	1	YJL130C		0	0.001	0.009929	2.48485	2	1137.66	0.0668259	49.311	0
	High	SISGPVITDVASLK	1	1	1	YJL130C		0	0.001	0.01173	2.39124	2	1386.78	0.294247	54.5312	0
	High	GPAELKETTR	1	1	1	YJL130C		0	0.001	0.013	2.23339	2	1101.59	1.19175	11.74	1
	High	NILLSIGSYK	1	1	1	YJL130C		0	0.002	0.02023	2.54168	2	1107.64	-0.289599	57.3455	0
	High	EVEYEVVR	1	2	2	YJL130C;YJR109C		0	0.002	0.02187	1.91487	2	1022.51	-0.392291	28.2437	0
	High	SLLATGFK	1	1	1	YJL130C		0	0.002	0.02214	1.81404	2	836.487	-0.308407	40.3884	0
	High	EYGITPFVK	1	1	1	YJL130C		0	0.002	0.0245	1.47111	2	1053.56	-1.1494	48.7207	0
	High	ISSFGTKEELPSLVLR	1	1	1	YJL130C		0	0.003	0.02862	2.11466	3	1775.99	0.21027	57.1979	1
YGR240C	PFK1 SGDID:S000003472, Chr VII from 973734-970771, Genome Release 64-2-1, reverse complement, Verified ORF, "Alpha subunit of heterooctameric phosphofructokinase; involved in glycolysis, indispensable for anaerobic growth, activated by fructose-2,6-bisphosphate and AMP, mutation inhibits glucose induction of cell cycle-related genes"	190.252	38.7	1	26	27	58	987	107.903	6.39209
	A2	Sequence	# PSMs	# Proteins	# Protein Groups	Protein Group Accessions	Modifications	ΔCn	q-Value	PEP	XCorr	Charge	MH+ [Da]	ΔM [ppm]	RT [min]	# Missed Cleavages
	High	NEQASSVYSTQLLADIISEASK	6	1	1	YGR240C		0	0	1.394e-11	5.06457	3	2354.18	1.5097	88.3998	0
	High	QAAGNLISQGIDALVVcGGDGSLTGADLFR	3	1	1	YGR240C	C17(Carbamidomethyl)	0	0	2.6e-07	4.92169	3	2975.49	-0.609779	77.6018	0
	High	RQAAGNLISQGIDALVVcGGDGSLTGADLFR	1	1	1	YGR240C	C18(Carbamidomethyl)	0	0	5.277e-08	4.86521	3	3131.6	2.1541	71.9296	1
	High	AVLEFTPETPSPLIGILENK	4	1	1	YGR240C		0	0	2.214e-08	4.60051	2	2168.19	0.714761	84.1344	0
	High	LNIGIVHVGAPSAALNAATR	3	1	1	YGR240C		0	0	3.803e-12	4.56045	3	1945.1	0.471819	57.7349	0
	High	SVASEDLGTIAYYFQK	7	1	1	YGR240C		0	0	3.591e-12	4.51032	2	1791.88	0.908596	74.9833	0
	High	LDGLIILGGFEGFR	3	1	1	YGR240C		0	0	8.762e-11	4.32545	2	1506.83	1.78839	86.1012	0
	High	GWLSEGGTLIGTAR	4	1	1	YGR240C		0	0	5.082e-10	4.01211	2	1417.74	0.326422	58.9993	0
	High	AEVAALAAENK	1	1	1	YGR240C		0	0	3.01e-05	3.90869	2	1086.58	-1.68903	23.7312	0
	High	TGIHFGcDVFAVYEGYEGLLR	2	1	1	YGR240C	C7(Carbamidomethyl)	0	0	1.007e-06	3.73657	3	2403.14	-0.148762	82.4469	0
	High	HEWPSLVDELVAEGR	3	1	1	YGR240C		0	0	2.498e-11	3.584	3	1736.86	0.710525	54.8031	0
	High	ELSWIDVENWHNLGGSEIGTNR	2	1	1	YGR240C		0	0	2.658e-05	3.42118	3	2526.2	0.772969	70.8847	0
	High	WLATLQGVDAVK	2	1	1	YGR240C		0	0	1.659e-06	3.16142	2	1300.73	-0.399649	52.7407	0
	High	IGDILSGR	1	1	1	YGR240C		0	0	0.0001772	2.80817	2	830.472	-0.760521	33.141	0
	High	NKLDGLIILGGFEGFR	2	1	1	YGR240C		0	0	1.412e-09	2.75219	3	1748.97	-0.259014	76.3621	1
	High	LSDTLVFLK	1	1	1	YGR240C		0	0	0.00111	2.67003	2	1035.61	-0.190549	58.6862	0
	High	AFVVEVmGR	1	2	2	YGR240C;YMR205C	M7(Oxidation)	0	0	9.978e-05	2.65596	2	1023.53	-1.45452	36.023	0
	High	SIITNDEALFK	1	1	1	YGR240C		0	0	0.0006753	2.63366	2	1250.66	0.0128135	50.6588	0
	High	IPQQEATNK	1	1	1	YGR240C		0	0	0.003649	2.61479	2	1028.54	-1.29028	9.29153	0
	High	TAIPGHVQQGGVPSSK	1	1	1	YGR240C		0	0	6.287e-06	2.56567	2	1562.83	0.662991	19.2156	0
	High	AFVVEVMGR	1	2	2	YGR240C;YMR205C		0	0	0.0001901	2.38316	2	1007.53	-1.13308	48.9641	0
	High	LSEVDASGFR	2	1	1	YGR240C		0	0	0.002994	2.36518	2	1080.53	0.978548	32.197	0
	High	FTKEEVAPYK	1	1	1	YGR240C		0	0	0.0009855	2.18535	3	1211.63	0.0244624	19.9057	1
	High	ASSDASDLLR	1	1	1	YGR240C		0	0.002	0.02422	2.04123	2	1034.51	-0.169455	33.096	0
	High	AISLRDTEFIELYENFLSTTVK	1	1	1	YGR240C		0	0.007	0.09078	2.69723	3	2589.36	4.17194	91.1177	1
	High	IDLASIREDITLLK	1	1	1	YGR240C		0	0.007	0.08139	1.268	3	1599.93	0.186666	76.8173	1
	High	VFVcEVQGGHSGYIASFTGLITGAVSVYTPEK	1	1	1	YGR240C	C4(Carbamidomethyl)	0	0.008	0.1129	2.40001	3	3373.68	0.153047	85.8763	0
	High	TAIPGHVQQGGVPSSKDR	1	1	1	YGR240C		0	0.008	0.1086	2.07595	3	1833.96	-0.184475	17.1619	1
YAL038W	CDC19 SGDID:S000000036, Chr I from 71786-73288, Genome Release 64-2-1, Verified ORF, "Pyruvate kinase; functions as a homotetramer in glycolysis to convert phosphoenolpyruvate to pyruvate, the input for aerobic (TCA cycle) or anaerobic (glucose fermentation) respiration; regulated via allosteric activation by fructose bisphosphate; CDC19 has a paralog, PYK2, that arose from the whole genome dupli…	184.071	57.2	2	29	29	69	500	54.5103	7.6792
	A2	Sequence	# PSMs	# Proteins	# Protein Groups	Protein Group Accessions	Modifications	ΔCn	q-Value	PEP	XCorr	Charge	MH+ [Da]	ΔM [ppm]	RT [min]	# Missed Cleavages
	High	GVFPFVFEKEPVSDWTDDVEAR	8	1	1	YAL038W		0	0	2.003e-12	4.50535	3	2569.23	0.460423	78.0279	1
	High	IENQQGVNNFDEILK	5	1	1	YAL038W		0	0	5.1e-06	4.24035	2	1760.88	0.742087	53.5034	0
	High	LTSLNVVAGSDLR	3	1	1	YAL038W		0	0	5.848e-11	4.09406	2	1344.75	0.450341	46.6797	0
	High	GDLGIEIPAPEVLAVQK	5	1	1	YAL038W		0	0	1.105e-08	3.70845	3	1748.98	0.0480307	71.1523	0
	High	AIIVLSTSGTTPR	1	1	1	YAL038W		0	0	8.896e-09	3.64184	2	1315.76	-0.145316	42.1442	0
	High	EPVSDWTDDVEAR	5	1	1	YAL038W		0	0	6.529e-08	3.63109	2	1518.67	0.195438	42.0735	0
	High	TNNPETLVALR	3	1	1	YAL038W		0	0	4.826e-08	3.51856	2	1227.67	-0.393045	42.968	0
	High	KSEELYPGRPLAIALDTKGPEIR	2	1	1	YAL038W		0	0	1.786e-07	3.51087	3	2553.4	0.246217	49.7952	2
	High	NcTPKPTSTTETVAASAVAAVFEQK	2	1	1	YAL038W	C2(Carbamidomethyl)	0	0	1.529e-05	3.36401	3	2608.29	-0.808171	78.0462	0
	High	GVNLPGTDVDLPALSEK	4	1	1	YAL038W		0	0	6.93e-07	3.32181	2	1724.91	1.23931	62.9153	0
	High	LTSLNVVAGSDLRR	2	1	1	YAL038W		0	0	0.004671	3.21432	2	1500.85	0.454332	41.9369	1
	High	YRPNcPIILVTR	3	1	1	YAL038W	C5(Carbamidomethyl)	0	0	1.591e-07	3.01283	3	1501.83	0.189141	41.5596	0
	High	GDTYVSIQGFK	2	1	1	YAL038W		0	0	0.0008045	2.8556	2	1214.6	-0.460597	46.9954	0
	High	TNNPETLVALRK	2	1	1	YAL038W		0	0	0.0007801	2.78835	2	1355.76	-0.175315	32.462	1
	High	TSIIGTIGPK	2	2	1	YAL038W		0	0	9.134e-07	2.70478	2	986.589	0.494948	40.1059	0
	High	VTDGVmVAR	1	1	1	YAL038W	M6(Oxidation)	0	0	5.555e-05	2.63459	2	963.492	-0.391348	16.1478	0
	High	MNFSHGSYEYHK	1	1	1	YAL038W		0	0	0.000819	2.17888	3	1499.64	-0.128846	22.1225	0
	High	RTSIIGTIGPK	1	2	1	YAL038W		0	0.001	0.009479	2.82443	2	1142.69	0.0133747	30.3076	1
	High	TANDVLTIR	2	1	1	YAL038W		0	0.001	0.01078	2.78586	2	1002.56	-0.33772	34.6259	0
	High	EVLGEQGK	1	1	1	YAL038W		0	0.001	0.009891	2.3285	2	859.452	0.0612785	12.3972	0
	High	INFGIEK	2	1	1	YAL038W		0	0.001	0.01539	1.99861	2	820.456	-0.0303162	37.6956	0
	High	mNFSHGSYEYHK	1	1	1	YAL038W	M1(Oxidation)	0	0.001	0.01531	1.98166	3	1515.63	-1.28274	15.5699	0
	High	GVFPFVFEK	4	1	1	YAL038W		0	0.002	0.0201	1.76046	2	1069.57	0.639502	73.3621	0
	High	GDLGIEIPAPEVLAVQKK	1	1	1	YAL038W		0	0.003	0.03465	2.14796	3	1877.08	0.597901	63.5416	1
	High	SEELYPGRPLAIALDTK	1	1	1	YAL038W		0	0.003	0.02873	1.61523	3	1873.01	-0.56217	55.6663	0
	High	KAGLNIVR	1	1	1	YAL038W		0	0.004	0.03878	2.42794	2	870.551	-1.42839	18.1938	1
	High	FSHLYR	1	1	1	YAL038W		0	0.007	0.09482	1.78195	2	822.425	-0.599207	16.4798	0
	High	LVSKYRPNcPIILVTR	1	1	1	YAL038W	C9(Carbamidomethyl)	0	0.008	0.1221	1.70926	3	1929.11	0.695736	57.4785	1
	High	KSEELYPGRPLAIALDTK	1	1	1	YAL038W		0	0.008	0.1178	1.53016	3	2001.1	-0.281827	48.3764	1
	High	GNYPINAVTTmAETAVIAEQAIAYLPNYDDMR	1	1	1	YAL038W	M11(Oxidation)	0	0.008	0.1058	1.47972	3	3531.71	9.51161	78.8766	0
YPL231W	FAS2 SGDID:S000006152, Chr XVI from 108652-114315, Genome Release 64-2-1, Verified ORF, "Alpha subunit of fatty acid synthetase; complex catalyzes the synthesis of long-chain saturated fatty acids; contains the acyl-carrier protein domain and beta-ketoacyl reductase, beta-ketoacyl synthase and self-pantetheinylation activities"	182.03	28.99	1	41	41	73	1887	206.818	5.43994
	A2	Sequence	# PSMs	# Proteins	# Protein Groups	Protein Group Accessions	Modifications	ΔCn	q-Value	PEP	XCorr	Charge	MH+ [Da]	ΔM [ppm]	RT [min]	# Missed Cleavages
	High	GSIGAEVLQGLLQGGAK	3	1	1	YPL231W		0	0	2.419e-12	4.91682	3	1597.89	0.351281	77.7195	0
	High	VIVVTGFAEVGPWGSAR	3	1	1	YPL231W		0	0	2.548e-10	4.44047	2	1744.94	0.546273	70.2757	0
	High	YVHVSEVGNcSGSGmGGVSALR	1	1	1	YPL231W	C10(Carbamidomethyl); M15(Oxidation)	0	0	2.879e-10	4.38532	3	2239.02	0.261495	32.6673	0
	High	TREIHNEAESQLR	2	1	1	YPL231W		0	0	1.401e-07	4.28062	2	1582.79	0.45591	12.7501	1
	High	EFGTTPEKPEETPLEELAETFQDTFSGALGK	1	1	1	YPL231W		0	0	6.624e-07	4.25991	3	3398.61	-1.02487	100.621	0
	High	QDGVLLVALSNEPAAR	4	1	1	YPL231W		0	0	1.563e-10	4.19066	2	1652.9	0.192967	60.1798	0
	High	QDVEALIEFIYDTEK	2	1	1	YPL231W		0	0	2.541e-06	3.75579	3	1812.89	1.19581	89.1974	0
	High	AAQQQWGNDFYK	2	1	1	YPL231W		0	0	5.608e-06	3.5482	2	1455.66	-0.33033	40.8723	0
	High	ATSNTLEEFEHGR	2	1	1	YPL231W		0	0	4.41e-06	3.53568	2	1490.69	-0.663148	34.7865	0
	High	QVTDYYQSIYAK	3	1	1	YPL231W		0	0	1.074e-07	3.3397	2	1478.72	-0.80332	42.7865	0
	High	SEGNPVIGVFQK	2	1	1	YPL231W		0	0	1.812e-06	3.26616	2	1274.67	-1.04833	48.1563	0
	High	QIAPAELEGLLDLER	4	1	1	YPL231W		0	0	1.449e-07	3.19254	2	1666.9	1.20131	72.9422	0
	High	EIYYTPDPSELAAK	1	1	1	YPL231W		0	0	0.001623	3.17038	2	1596.78	-0.0820194	47.7354	0
	High	WHSESWANQLTVcGAIIGWTR	2	1	1	YPL231W	C13(Carbamidomethyl)	0	0	0.0003441	3.10734	3	2472.19	0.746335	75.1766	0
	High	TLGEQLIENcK	1	1	1	YPL231W	C10(Carbamidomethyl)	0	0	1.893e-05	3.07151	2	1304.65	0.188324	39.7969	0
	High	KAVSIETALEHK	1	1	1	YPL231W		0	0	1.029e-06	3.06529	3	1325.74	-0.0434303	27.4928	1
	High	LVAGQIPTGWNAK	2	1	1	YPL231W		0	0	1.277e-05	3.064	2	1354.75	-0.706796	45.8327	0
	High	ESQPTIEEDLTR	3	1	1	YPL231W		0	0	2.642e-06	3.05657	2	1417.68	-0.51784	32.3638	0
	High	EIHNEAESQLR	2	1	1	YPL231W		0	0	0.0001396	2.94933	2	1325.64	-0.563457	15.5655	0
	High	DSYINANTIETAK	1	1	1	YPL231W		0	0	2.988e-06	2.76503	2	1439.7	-0.318147	40.5463	0
	High	ILEQFEYVLYPSK	2	1	1	YPL231W		0	0	0.0009079	2.54951	2	1628.86	-0.211343	69.9248	0
	High	ELVETSEVR	1	1	1	YPL231W		0	0	0.000704	2.53301	2	1061.55	-1.12206	23.5906	0
	High	LSLETLFNR	1	1	1	YPL231W		0	0	0.005599	2.42917	2	1092.61	0.291814	68.1199	0
	High	EHAPYTDELEEDVYLDPLAR	2	1	1	YPL231W		0	0	2.421e-09	2.41961	3	2375.11	1.00375	65.985	0
	High	ANIQLDFPELKPYK	3	1	1	YPL231W		0	0	1.89e-05	2.37698	3	1675.91	1.58953	58.1096	0
	High	QSLLSLYFEIIHGVLK	1	1	1	YPL231W		0	0	1.137e-07	2.35693	3	1860.06	0.662255	99.9882	0
	High	GALATYGLTIDDLGVASFHGTSTK	2	1	1	YPL231W		0	0	8.245e-06	2.25632	3	2395.22	0.56192	65.2403	0
	High	IMLTNILR	1	1	1	YPL231W		0	0	0.0002823	2.06679	2	973.586	-0.438828	58.7016	0
	High	TVSSTIPR	1	1	1	YPL231W		0	0	0.0005239	1.90781	2	860.483	-0.226923	17.3308	0
	High	TFDSSWNWAK	1	1	1	YPL231W		0	0	0.005039	1.50795	2	1241.56	1.20404	54.801	0
	High	GSTLIVVPFNQGSK	1	1	1	YPL231W		0	0.001	0.01331	3.50148	2	1446.8	0.451111	54.5821	0
	High	QLSSLFLDGLEK	3	1	1	YPL231W		0	0.001	0.01542	2.4887	2	1349.73	0.509599	63.4246	0
	High	ImLTNILR	1	1	1	YPL231W	M2(Oxidation)	0	0.001	0.01239	2.38414	2	989.581	-0.042385	53.9946	0
	High	YVLITGAGK	1	1	1	YPL231W		0	0.001	0.01639	1.67471	2	921.539	-1.63239	32.6926	0
	High	ASLLLHVLVAHK	1	1	1	YPL231W		0	0.001	0.007564	1.19038	3	1300.81	-0.601968	47.1442	0
	High	TAIDKNGNITYSEEPR	1	1	1	YPL231W		0	0.002	0.02018	2.0285	3	1807.88	0.992312	25.6565	1
	High	QQLQVLAR	2	1	1	YPL231W		0	0.002	0.01875	1.43292	2	955.568	0.0268675	28.4753	0
	High	GTGLmSANNIIAEGIEK	1	1	1	YPL231W	M5(Oxidation)	0	0.005	0.04924	2.74769	2	1733.87	-1.25419	51.9801	0
	High	AAFNGVTFK	1	1	1	YPL231W		0	0.005	0.04778	2.09725	2	954.505	0.245086	39.8123	0
	High	TPAEMSRPATTTR	1	1	1	YPL231W		0	0.005	0.04812	1.08547	3	1418.71	1.49223	7.96517	0
	High	NADNVDKILEQFEYVLYPSK	2	1	1	YPL231W		0	0.006	0.07076	2.33297	3	2385.2	1.30903	90.636	1
	High	GATLYIPK	1	1	1	YPL231W		0	0.008	0.1056	1.85945	2	862.502	-1.9441	35.3943	0
YNR016C	ACC1 SGDID:S000005299, Chr XIV from 661374-654673, Genome Release 64-2-1, reverse complement, Verified ORF, "Acetyl-CoA carboxylase, biotin containing enzyme; catalyzes carboxylation of cytosolic acetyl-CoA to form malonyl-CoA and regulates histone acetylation by regulating the availablity of acetyl-CoA; required for de novo biosynthesis of long-chain fatty acids; ACC1 has a paralog, HFA1, that a…	179.926	23.33	1	41	41	72	2233	250.197	6.27783
	A2	Sequence	# PSMs	# Proteins	# Protein Groups	Protein Group Accessions	Modifications	ΔCn	q-Value	PEP	XCorr	Charge	MH+ [Da]	ΔM [ppm]	RT [min]	# Missed Cleavages
	High	AIQVEGQPIILTGAPAINK	3	1	1	YNR016C		0	0	4.478e-12	5.02386	2	1933.11	0.100757	57.9372	0
	High	AVSVSDLSYVANSQSSPLR	4	1	1	YNR016C		0	0	1.746e-12	4.98053	2	1980.01	0.992584	55.4093	0
	High	TGHIRDDISIQEYLTSEANR	4	1	1	YNR016C		0	0	7.526e-08	4.41758	3	2318.14	0.855431	50.401	1
	High	HIEPALAFQLELGR	2	1	1	YNR016C		0	0	1.4e-12	3.99372	3	1593.88	0.12727	61.9319	0
	High	TIIGSEDGLGVEcLR	1	1	1	YNR016C	C13(Carbamidomethyl)	0	0	1.619e-09	3.83307	2	1618.81	0.231889	53.1585	0
	High	FQLPSAAFSTFPTVK	3	1	1	YNR016C		0	0	3.475e-07	3.66767	2	1640.87	2.1528	71.2542	0
	High	IGSFGPQEDEFFNK	1	1	1	YNR016C		0	0	5.945e-09	3.59964	2	1614.74	-0.58213	52.6585	0
	High	VHEGVTVPIVEWK	3	1	1	YNR016C		0	0	0.0001643	3.53858	2	1492.82	1.42647	52.0117	0
	High	LREILDLNKQELINASIR	1	1	1	YNR016C		0	0	0.00483	3.40572	3	2138.23	-0.170848	54.7283	2
	High	LSNFNIKPIFTDNR	3	1	1	YNR016C		0	0	1.34e-07	3.39164	3	1678.89	-0.504693	53.8472	0
	High	NIHVYEAVSK	1	1	1	YNR016C		0	0	0.001147	3.28304	2	1159.61	-0.305455	22.4354	0
	High	EILIQGALPSVK	1	1	1	YNR016C		0	0	3.54e-07	3.1292	2	1267.76	0.329297	54.6169	0
	High	QFVVVANDITFK	2	1	1	YNR016C		0	0	2.428e-06	3.11964	2	1380.75	-0.0858271	59.3453	0
	High	GSGLIAGATSR	1	1	1	YNR016C		0	0	0.00723	3.1103	2	989.537	-0.15282	22.8449	0
	High	GccTSPEDGLQK	1	1	1	YNR016C	C2(Carbamidomethyl); C3(Carbamidomethyl)	0	0	0.0015	3.04674	2	1351.56	0.0561401	14.0345	0
	High	ALINNVSGYVIK	1	1	1	YNR016C		0	0	3.115e-06	3.00781	2	1290.74	0.72827	53.635	0
	High	ITSEDPNDGFKPSGGTLHELNFR	4	1	1	YNR016C		0	0	6.237e-09	2.96334	3	2531.22	1.76	45.9481	0
	High	LGGIPLGVIGVETR	1	1	1	YNR016C		0	0	8.612e-07	2.95278	2	1380.82	0.0588205	64.492	0
	High	SVGIGAYLVR	2	1	1	YNR016C		0	0	6.65e-06	2.94051	2	1034.6	0.0594753	51.835	0
	High	SLAPEVHQQISK	2	1	1	YNR016C		0	0	0.0009768	2.90238	2	1336.72	-0.745433	21.6028	0
	High	IYLAANSGAR	1	1	1	YNR016C		0	0	1.053e-05	2.89415	2	1035.56	-0.174112	23.2202	0
	High	ADVDAVWAGWGHASENPLLPEK	3	1	1	YNR016C		0	0	3.497e-06	2.6485	3	2362.15	2.41789	68.5827	0
	High	DTWDRPVDFTPTNDETYDVR	4	1	1	YNR016C		0	0	1.88e-05	2.60807	3	2442.08	-0.805712	53.4817	0
	High	QLSDGGLLIAIGGK	1	1	1	YNR016C		0	0	0.000207	2.58017	2	1341.77	-0.630921	61.1276	0
	High	IIIKDPQTGAPVPLR	2	1	1	YNR016C		0	0	7.43e-08	2.4265	3	1617.97	-0.0866847	40.9717	1
	High	NNLILAILK	1	1	1	YNR016C		0	0	0.0001284	2.33268	2	1011.66	2.14545	73.2244	0
	High	RLSHQVGEASR	1	1	1	YNR016C		0	0	0.005871	2.32764	3	1239.66	-0.224553	8.58327	1
	High	AFLASEEAR	1	1	1	YNR016C		0	0	0.000509	2.32675	2	993.5	0.00633996	26.4737	0
	High	SLVSTLENILK	1	1	1	YNR016C		0	0	0.0003171	2.25415	2	1216.72	0.893069	87.3223	0
	High	LNEEYLIK	1	1	1	YNR016C		0	0	0.006237	2.20399	2	1021.56	-0.982599	38.3761	0
	High	AYTIGDIR	2	1	1	YNR016C		0	0	0.002381	2.10487	2	908.483	-0.349301	36.3327	0
	High	LSHQVGEASR	1	1	1	YNR016C		0	0	0.0006981	2.0655	2	1083.55	0.389208	9.09168	0
	High	ELEWTEAR	1	1	1	YNR016C		0	0	0.0001729	2.01015	2	1033.49	-0.147775	36.2071	0
	High	LLGAVVEPLADIAHK	1	1	1	YNR016C		0	0	1.954e-06	1.9087	3	1545.9	-0.390789	59.1652	0
	High	VSAIFSTPLQHIVELESK	3	1	1	YNR016C		0	0	1.268e-05	1.76023	3	1998.09	1.32907	72.9121	0
	High	IIEEAPVTIAK	1	1	1	YNR016C		0	0	0.005295	1.75426	2	1183.69	0.0639302	36.4085	0
	High	VAYGSSNPK	1	1	1	YNR016C		0	0	0.000765	1.51388	2	922.463	-0.0923035	10.0845	0
	High	FLVENGEHIIK	1	1	1	YNR016C		0	0.001	0.01203	1.62662	3	1298.71	-0.548162	38.0175	0
	High	TEQIEHILK	1	1	1	YNR016C		0	0.001	0.01463	1.62139	2	1110.62	-0.0984376	28.6944	0
	High	TTVEYLIK	2	1	1	YNR016C		0	0.002	0.02551	1.94839	2	966.551	0.562577	39.5846	0
	High	EWLQPK	1	1	1	YNR016C		0	0.008	0.1072	1.45278	2	800.431	0.623822	28.0694	0
YBR018C	GAL7 SGDID:S000000222, Chr II from 275527-274427, Genome Release 64-2-1, reverse complement, Verified ORF, "Galactose-1-phosphate uridyl transferase; synthesizes glucose-1-phosphate and UDP-galactose from UDP-D-glucose and alpha-D-galactose-1-phosphate in the second step of galactose catabolism"	176.338	49.18	1	15	15	60	366	42.3584	7.57666
	A2	Sequence	# PSMs	# Proteins	# Protein Groups	Protein Group Accessions	Modifications	ΔCn	q-Value	PEP	XCorr	Charge	MH+ [Da]	ΔM [ppm]	RT [min]	# Missed Cleavages
	High	QSDLVHIVNSWQALTDDLSR	16	1	1	YBR018C		0	0	4.029e-10	5.31496	3	2297.16	1.53777	73.8368	0
	High	YESTYIFPNDYAAVR	5	1	1	YBR018C		0	0	3.157e-07	4.23248	2	1808.85	0.413381	57.1762	0
	High	YNPLTDSWILVSPHR	6	1	1	YBR018C		0	0	9.647e-12	4.10882	2	1797.93	-1.17148	69.7874	0
	High	LDQPILPQNDSNEDNLK	4	1	1	YBR018C		0	0	2.764e-07	4.04844	2	1952.95	-1.16662	38.9432	0
	High	FLVGFELLGEPQR	1	1	1	YBR018C		0	0	2.771e-09	3.76526	2	1504.82	2.30077	77.0663	0
	High	KFLVGFELLGEPQR	2	1	1	YBR018C		0	0	7.599e-05	3.64347	2	1632.91	1.37315	67.1924	1
	High	EHNTDLFADYVK	5	1	1	YBR018C		0	0	3.609e-06	3.61571	2	1451.68	-2.57778	48.7516	0
	High	RYNPLTDSWILVSPHR	3	1	1	YBR018C		0	0	1.184e-07	3.49485	3	1954.03	-0.858323	59.4024	1
	High	NLDGQIHYLQR	5	1	1	YBR018C		0	0	0.0001049	3.10945	2	1356.7	0.569777	37.0121	0
	High	YVQIFENK	2	1	1	YBR018C		0	0	0.000249	2.76729	2	1040.54	0.0326696	37.5579	0
	High	GNcFVIcFSPNHNLTIPQmK	1	1	1	YBR018C	C3(Carbamidomethyl); C7(Carbamidomethyl); M19(Oxidation)	0	0	0.005272	2.73178	3	2393.12	1.36217	59.9069	0
	High	LDQPILPQNDSNEDNLKNR	5	1	1	YBR018C		0	0	0.0003574	2.65376	3	2223.1	-1.06152	34.3125	1
	High	ATGNLNPR	1	1	1	YBR018C		0	0.001	0.01681	1.86144	2	842.448	0.20818	10.4147	0
	High	GNcFVIcFSPNHNLTIPQMK	2	1	1	YBR018C	C3(Carbamidomethyl); C7(Carbamidomethyl)	0	0.002	0.02173	2.36831	3	2377.13	0.413293	66.781	0
	High	VVVENESFIVVVPYWAIWPFETLVISK	1	1	1	YBR018C		0	0.005	0.0507	2.81645	3	3163.71	-0.216351	102.318	0
	High	DLTSEQAAEK	1	1	1	YBR018C		0	0.005	0.05149	2.3945	2	1091.52	-0.809713	14.0068	0
YBL099W	ATP1 SGDID:S000000195, Chr II from 37053-38690, Genome Release 64-2-1, Verified ORF, "Alpha subunit of the F1 sector of mitochondrial F1F0 ATP synthase; which is a large, evolutionarily conserved enzyme complex required for ATP synthesis; F1 translationally regulates ATP6 and ATP8 expression to achieve a balanced output of ATP synthase genes encoded in nucleus and mitochondria; phosphorylated; N-…	171.759	50.28	1	24	24	56	545	58.5723	9.0415
	A2	Sequence	# PSMs	# Proteins	# Protein Groups	Protein Group Accessions	Modifications	ΔCn	q-Value	PEP	XCorr	Charge	MH+ [Da]	ΔM [ppm]	RT [min]	# Missed Cleavages
	High	EVAAFAQFGSDLDASTK	3	1	1	YBL099W		0	0	7.254e-12	4.92508	2	1756.84	0.62733	57.946	0
	High	VVDALGNPIDGKGPIDAAGR	7	1	1	YBL099W		0	0	6.334e-06	4.40141	2	1935.03	1.47539	42.3584	1
	High	IGEFESSFLSYLK	2	1	1	YBL099W		0	0	3.911e-08	4.25731	2	1519.77	0.67589	78.4088	0
	High	GVSDEANLNETGR	2	1	1	YBL099W		0	0	3.368e-06	4.2175	2	1361.63	-0.114114	21.3085	0
	High	VFGLNNIQAEELVEFSSGVK	4	1	1	YBL099W		0	0	3.841e-06	3.9678	2	2180.13	1.61432	79.6928	0
	High	RTGNIVDVPVGPGLLGR	1	1	1	YBL099W		0	0	3.091e-09	3.95383	3	1719.99	0.646932	54.8966	1
	High	IKGVSDEANLNETGR	4	1	1	YBL099W		0	0	1.727e-05	3.84981	3	1602.81	-0.615277	22.5706	1
	High	TGNIVDVPVGPGLLGR	4	1	1	YBL099W		0	0	7.635e-08	3.83147	2	1563.89	0.085905	62.4876	0
	High	TAVALDTILNQK	2	1	1	YBL099W		0	0	2.586e-06	3.56929	2	1286.73	-0.00651943	43.2511	0
	High	RSVHEPVQTGLK	2	1	1	YBL099W		0	0	3.392e-06	3.53137	2	1350.75	-0.944001	13.2949	1
	High	QNQYSPLATEEQVPLIYAGVNGHLDGIELSR	2	1	1	YBL099W		0	0	0.001778	3.5252	3	3411.73	3.23818	73.2693	0
	High	GIRPAINVGLSVSR	2	1	1	YBL099W		0	0	6.565e-05	3.46813	3	1438.85	-0.939954	41.9242	0
	High	LYcVYVAVGQK	1	1	1	YBL099W	C3(Carbamidomethyl)	0	0	6.53e-08	3.45001	2	1299.68	0.0600464	44.1977	0
	High	HALIVYDDLSK	4	1	1	YBL099W		0	0	2.227e-06	3.29772	2	1273.68	-0.0666055	36.108	0
	High	SNHNELLTEIR	2	1	1	YBL099W		0	0	6.219e-06	3.1006	2	1325.68	-0.749903	33.8543	0
	High	AVDALVPIGR	3	1	1	YBL099W		0	0	1.794e-05	2.91849	2	1010.6	0.343072	44.6568	0
	High	VVDALGNPIDGK	1	1	1	YBL099W		0	0	0.001624	2.69211	2	1197.65	0.86319	32.5065	0
	High	EAYPGDVFYLHSR	2	1	1	YBL099W		0	0	1.123e-05	2.62472	2	1553.74	0.214811	48.0084	0
	High	SATESFVATF	1	1	1	YBL099W		0	0	0.0004577	2.47431	2	1059.5	1.56948	61.6705	0
	High	VLAVGDGIAR	2	1	1	YBL099W		0	0	0.001571	2.41884	2	970.568	-0.283007	31.0608	0
	High	AQPTEVSSILEER	1	1	1	YBL099W		0	0	9.9e-06	2.02008	2	1458.74	-0.0517556	47.2186	0
	High	LFLAQYR	2	1	1	YBL099W		0	0.001	0.008167	2.07927	2	910.515	0.236977	44.3642	0
	High	ELIIGDR	1	1	1	YBL099W		0	0.002	0.02722	1.80734	2	815.462	0.317173	30.6055	0
	High	SVHEPVQTGLK	1	1	1	YBL099W		0	0.005	0.05105	2.16732	2	1194.65	0.0949629	17.4722	0
IPI00021304 IPI:IPI00021304.1	SWISS-PROT:P35908 Tax_Id=9606 Keratin, type II cytoskeletal 2 epidermal	159.087	61.4	8	25	33	51	645	65.8254	8.00146
	A2	Sequence	# PSMs	# Proteins	# Protein Groups	Protein Group Accessions	Modifications	ΔCn	q-Value	PEP	XCorr	Charge	MH+ [Da]	ΔM [ppm]	RT [min]	# Missed Cleavages
	High	GGGFGGGSGFGGGSGFGGGSGFSGGGFGGGGFGGGR	2	1	1	IPI00021304 IPI:IPI00021304.1		0	0	1.928e-15	4.92026	3	2831.2	1.14921	64.8475	0
	High	FLEQQNQVLQTK	2	4	2	IPI00021304 IPI:IPI00021304.1;IPI00556624 IPI:IPI00556624.1		0	0	8.543e-08	4.83321	2	1475.78	-0.245017	34.4451	0
	High	SISISVAGGGGGFGAAGGFGGR	2	1	1	IPI00021304 IPI:IPI00021304.1		0	0	4.87e-11	4.60241	2	1838.91	-0.284555	57.0142	0
	High	GGSSSGGGYGSGGGGSSSVK	1	1	1	IPI00021304 IPI:IPI00021304.1		0	0	2.94e-11	4.59033	2	1588.68	-0.194018	10.0486	0
	High	GSSSGGGYSSGSSSYGSGGR	3	1	1	IPI00021304 IPI:IPI00021304.1		0	0	3.847e-13	4.48753	2	1740.71	-0.220316	13.1981	0
	High	GFSSGSAVVSGGSR	1	1	1	IPI00021304 IPI:IPI00021304.1		0	0	1.507e-08	4.17488	2	1254.61	-0.894726	22.6165	0
	High	GGSISGGGYGSGGGK	1	1	1	IPI00021304 IPI:IPI00021304.1		0	0	2.81e-07	3.98592	2	1197.55	-0.539081	12.6252	0
	High	GGSGGGGSISGGGYGSGGGSGGR	3	1	1	IPI00021304 IPI:IPI00021304.1		0	0	2.007e-10	3.92155	2	1741.75	0.578738	14.9222	0
	High	LNDLEEALQQAK	1	1	1	IPI00021304 IPI:IPI00021304.1		0	0	3.174e-06	3.91865	2	1371.71	0.602584	52.0075	0
	High	VLYDAEISQIHQSVTDTNVILSmDNSR	2	1	1	IPI00021304 IPI:IPI00021304.1	M23(Oxidation)	0	0	1.013e-08	3.90835	3	3064.49	0.679023	65.0927	0
	High	HGGGGGGFGGGGFGSR	1	1	1	IPI00021304 IPI:IPI00021304.1		0	0	5.442e-07	3.86333	2	1320.58	-1.27742	21.0884	0
	High	VDLLNQEIEFLK	2	1	1	IPI00021304 IPI:IPI00021304.1		0	0	2.069e-07	3.74908	2	1460.8	2.26776	73.421	0
	High	NLDLDSIIAEVK	3	9	3	IPI00300725 IPI:IPI00300725.6;IPI00009867 IPI:IPI00009867.2;IPI00021304 IPI:IPI00021304.1		0	0	6.003e-08	3.55919	2	1329.73	2.04257	75.5986	0
	High	VLYDAEISQIHQSVTDTNVILSMDNSR	2	1	1	IPI00021304 IPI:IPI00021304.1		0	0	0.002567	3.42407	3	3048.5	1.79752	70.4363	0
	High	TAAENDFVTLKK	1	1	1	IPI00021304 IPI:IPI00021304.1		0	0	2.861e-05	3.22845	2	1336.71	0.0686225	29.1393	1
	High	NVQDAIADAEQR	1	1	1	IPI00021304 IPI:IPI00021304.1		0	0	0.005219	3.20256	2	1329.64	0.221666	22.7411	0
	High	TSQNSELNNmQDLVEDYKK	2	1	1	IPI00021304 IPI:IPI00021304.1	M10(Oxidation)	0	0	0.0007719	3.09124	3	2272.04	0.144797	33.6189	1
	High	LALDVEIATYR	1	11	3	IPI00300725 IPI:IPI00300725.6;IPI00021304 IPI:IPI00021304.1;IPI00009867 IPI:IPI00009867.2		0	0	3.979e-05	2.93456	2	1263.69	-2.31659	58.5794	0
	High	YLDGLTAER	2	1	1	IPI00021304 IPI:IPI00021304.1		0	0	4.654e-06	2.78824	2	1037.52	-1.59762	35.4583	0
	High	NKLNDLEEALQQAKEDLAR	2	1	1	IPI00021304 IPI:IPI00021304.1		0	0	0.0009977	2.77315	3	2198.14	1.30877	71.4847	2
	High	IEISELNR	2	3	2	IPI00021304 IPI:IPI00021304.1;IPI00556624 IPI:IPI00556624.1		0	0	3.915e-05	2.76687	2	973.532	0.655023	34.3101	0
	High	AQYEEIAQR	1	7	2	IPI00021304 IPI:IPI00021304.1;IPI00300725 IPI:IPI00300725.6		0	0	0.0002097	2.60417	2	1107.54	-0.161702	21.1756	0
	High	LLEGEEcR	1	13	4	IPI00300725 IPI:IPI00300725.6;IPI00021304 IPI:IPI00021304.1;IPI00009867 IPI:IPI00009867.2;IPI00479579 IPI:IPI00479579.1	C7(Carbamidomethyl)	0	0	0.002963	2.51944	2	1005.47	-0.726173	17.2479	0
	High	NKLNDLEEALQQAK	1	1	1	IPI00021304 IPI:IPI00021304.1		0	0	1.349e-05	2.501	3	1613.85	-0.984496	54.5632	1
	High	TAAENDFVTLK	1	1	1	IPI00021304 IPI:IPI00021304.1		0	0	0.0002988	2.49902	2	1208.62	-0.227687	39.358	0
	High	DVDNAYmIK	1	1	1	IPI00021304 IPI:IPI00021304.1	M7(Oxidation)	0	0	0.001019	2.46222	2	1084.5	0.0997454	27.1814	0
	High	TSQNSELNNMQDLVEDYKK	1	1	1	IPI00021304 IPI:IPI00021304.1		0	0	0.00196	2.176	3	2256.05	0.43496	54.0373	1
	High	SLVGLGGTK	1	1	1	IPI00021304 IPI:IPI00021304.1		0	0	0.001003	2.15982	2	831.493	-0.776735	28.3267	0
	High	DYQELMNVK	1	4	1	IPI00021304 IPI:IPI00021304.1		0	0	0.002356	2.08655	2	1139.54	-0.404417	43.1259	0
	High	LNDLEEALQQAKEDLAR	1	1	1	IPI00021304 IPI:IPI00021304.1		0	0	2.533e-05	2.05339	3	1956	0.140044	73.1653	1
	High	STSSFScLSR	1	1	1	IPI00021304 IPI:IPI00021304.1	C7(Carbamidomethyl)	0	0	0.0006595	1.87401	2	1131.51	-0.215771	27.3513	0
	High	FASFIDK	1	22	4	IPI00300725 IPI:IPI00300725.6;IPI00021304 IPI:IPI00021304.1;IPI00009867 IPI:IPI00009867.2;IPI00479579 IPI:IPI00479579.1		0	0.002	0.02038	2.19559	2	827.429	-0.399239	38.0546	0
	High	NVQDAIADAEQRGEHALK	1	1	1	IPI00021304 IPI:IPI00021304.1		0	0.002	0.01841	1.85337	3	1964.98	-0.647977	51.4737	1
	High	VDPEIQNVK	1	1	1	IPI00021304 IPI:IPI00021304.1		0	0.005	0.04635	2.21655	2	1041.56	0.108958	22.3055	0
	High	KLLEGEEcR	1	12	4	IPI00300725 IPI:IPI00300725.6;IPI00021304 IPI:IPI00021304.1;IPI00009867 IPI:IPI00009867.2;IPI00479579 IPI:IPI00479579.1	C8(Carbamidomethyl)	0	0.008	0.1171	2.13921	2	1133.56	-1.8819	14.4617	1
IPI00019359 IPI:IPI00019359.2	SWISS-PROT:P35527 REFSEQ_NP:NP_000217|ENSEMBL:ENSP00000246662 Tax_Id=9606 Keratin 9	158.699	59.23	3	24	25	46	623	62.0268	5.23682
	A2	Sequence	# PSMs	# Proteins	# Protein Groups	Protein Group Accessions	Modifications	ΔCn	q-Value	PEP	XCorr	Charge	MH+ [Da]	ΔM [ppm]	RT [min]	# Missed Cleavages
	High	GGSGGSHGGGSGFGGESGGSYGGGEEASGSGGGYGGGSGK	2	1	1	IPI00019359 IPI:IPI00019359.2		0	0	2.552e-17	7.39377	3	3223.28	-0.694066	22.5929	0
	High	GGSGGSYGGGGSGGGYGGGSGSR	2	1	1	IPI00019359 IPI:IPI00019359.2		0	0	1.524e-17	5.84392	2	1791.73	-0.937354	12.6724	0
	High	HGVQELEIELQSQLSK	3	1	1	IPI00019359 IPI:IPI00019359.2		0	0	3.387e-13	5.82626	2	1837.97	1.26756	61.2289	0
	High	GGGGSFGYSYGGGSGGGFSASSLGGGFGGGSR	1	1	1	IPI00019359 IPI:IPI00019359.2		0	0	2.303e-08	5.43485	3	2705.16	-1.04649	58.7318	0
	High	DIENQYETQITQIEHEVSSSGQEVQSSAK	2	1	1	IPI00019359 IPI:IPI00019359.2		0	0	6.415e-08	5.06437	3	3264.52	0.386154	72.8753	0
	High	YcGQLQmIQEQISNLEAQITDVR	2	1	1	IPI00019359 IPI:IPI00019359.2	C2(Carbamidomethyl); M7(Oxidation)	0	0	1.304e-07	5.03758	3	2753.33	1.7284	92.7836	0
	High	SGGGGGGGLGSGGSIR	1	1	1	IPI00019359 IPI:IPI00019359.2		0	0	2.167e-13	4.79496	2	1232.6	-0.845324	17.1919	0
	High	QEIEcQNQEYSLLLSIK	2	1	1	IPI00019359 IPI:IPI00019359.2	C5(Carbamidomethyl)	0	0	3.709e-10	4.71311	2	2095.04	-1.05836	66.4634	0
	High	EIETYHNLLEGGQEDFESSGAGK	2	1	1	IPI00019359 IPI:IPI00019359.2		0	0	8.617e-12	4.5386	3	2510.13	1.23961	51.9723	0
	High	VQALEEANNDLENK	1	1	1	IPI00019359 IPI:IPI00019359.2		0	0	3.538e-10	4.11773	2	1586.77	0.039936	33.6253	0
	High	LASYLDKVQALEEANNDLENK	2	1	1	IPI00019359 IPI:IPI00019359.2		0	0	2.13e-08	3.91492	3	2377.19	0.10492	58.6333	1
	High	IKFEMEQNLR	1	1	1	IPI00019359 IPI:IPI00019359.2		0	0	7.628e-07	3.87544	3	1307.68	-0.695382	38.7853	1
	High	SDLEmQYETLQEELmALK	1	1	1	IPI00019359 IPI:IPI00019359.2	M5(Oxidation); M15(Oxidation)	0	0	1.236e-05	3.77051	2	2203.02	1.27111	80.6145	0
	High	HGVQELEIELQSQLSKK	1	1	1	IPI00019359 IPI:IPI00019359.2		0	0	3.281e-15	3.33481	3	1966.06	-0.34268	56.2532	1
	High	NYSPYYNTIDDLKDQIVDLTVGNNK	2	1	1	IPI00019359 IPI:IPI00019359.2		0	0	0.0006826	3.03135	3	2902.42	2.21713	83.8412	1
	High	QGVDADINGLR	1	1	1	IPI00019359 IPI:IPI00019359.2		0	0	7.014e-05	2.92032	2	1157.59	-0.422947	34.5835	0
	High	YcGQLQMIQEQISNLEAQITDVR	1	1	1	IPI00019359 IPI:IPI00019359.2	C2(Carbamidomethyl)	0	0	0.0002051	2.91084	3	2737.33	0.371393	97.3169	0
	High	FSSSSGYGGGSSR	2	1	1	IPI00019359 IPI:IPI00019359.2		0	0	1.356e-06	2.8974	2	1235.53	-1.3064	13.8181	0
	High	QVLDNLTmEK	2	1	1	IPI00019359 IPI:IPI00019359.2	M8(Oxidation)	0	0	0.0002074	2.66124	2	1206.6	0.13177	32.7738	0
	High	SDLEmQYETLQEELmALKK	2	1	1	IPI00019359 IPI:IPI00019359.2	M5(Oxidation); M15(Oxidation)	0	0	0.002518	2.65511	3	2331.11	0.436496	72.3684	1
	High	TLLDIDNTR	3	1	1	IPI00019359 IPI:IPI00019359.2		0	0	5.112e-05	2.59873	2	1060.56	-0.0766379	40.7661	0
	High	STMQELNSR	2	1	1	IPI00019359 IPI:IPI00019359.2		0	0	0.001945	2.45903	2	1065.5	0.510773	18.395	0
	High	STmQELNSR	1	1	1	IPI00019359 IPI:IPI00019359.2	M3(Oxidation)	0	0	0.0003744	2.27322	2	1081.49	-0.0999323	10.4166	0
	High	MTLDDFR	1	1	1	IPI00019359 IPI:IPI00019359.2		0	0	0.002317	2.11146	2	897.413	-0.239197	44.0991	0
	High	LASYLDK	1	13	4	IPI00295684 IPI:IPI00295684.1;IPI00019359 IPI:IPI00019359.2;IPI00217963 IPI:IPI00217963.2;IPI00384444 IPI:IPI00384444.4		0	0	0.003257	1.96673	2	809.441	0.35715	23.785	0
	High	TLNDMRQEYEQLIAK	1	1	1	IPI00019359 IPI:IPI00019359.2		0	0	0.001049	1.47269	3	1851.93	0.21654	58.2722	1
	High	FEmEQNLR	1	1	1	IPI00019359 IPI:IPI00019359.2	M3(Oxidation)	0	0.001	0.01651	2.14167	2	1082.49	-1.23899	19.4777	0
	High	TLNDmRQEYEQLIAK	1	1	1	IPI00019359 IPI:IPI00019359.2	M5(Oxidation)	0	0.002	0.02715	2.25461	3	1867.92	-0.526634	43.662	1
	High	IKFEmEQNLR	1	1	1	IPI00019359 IPI:IPI00019359.2	M5(Oxidation)	0	0.005	0.0488	2.1941	2	1323.67	-0.155189	26.3765	1
	High	QVLDNLTMEK	1	1	1	IPI00019359 IPI:IPI00019359.2		0	0.009	0.1338	2.30626	2	1190.61	-1.26661	39.5951	0
YIL125W	KGD1 SGDID:S000001387, Chr IX from 122689-125733, Genome Release 64-2-1, Verified ORF, "Subunit of the mitochondrial alpha-ketoglutarate dehydrogenase complex; catalyzes a key step in the tricarboxylic acid (TCA) cycle, the oxidative decarboxylation of alpha-ketoglutarate to form succinyl-CoA"	142.783	39.05	1	28	28	52	1014	114.345	7.21045
	A2	Sequence	# PSMs	# Proteins	# Protein Groups	Protein Group Accessions	Modifications	ΔCn	q-Value	PEP	XCorr	Charge	MH+ [Da]	ΔM [ppm]	RT [min]	# Missed Cleavages
	High	HAVLHDQQSEAIYTPLSTLNNEK	4	1	1	YIL125W		0	0	1.11e-07	4.80874	3	2608.3	-0.509139	48.6384	0
	High	SGLVLSLPHGYDGQGPEHSSGR	2	1	1	YIL125W		0	0	1.505e-06	4.02078	3	2250.09	0.572573	44.7085	0
	High	LTWATSFESFLSTK	2	1	1	YIL125W		0	0	1.121e-06	3.79889	2	1617.82	-0.14827	83.4102	0
	High	WVWNLFEDAFEK	3	1	1	YIL125W		0	0	1.65e-07	3.74413	2	1583.76	3.1576	87.4149	0
	High	YVNLSLVANPSHLESQDPVVLGR	1	1	1	YIL125W		0	0	1.25e-09	3.67891	3	2507.33	0.896786	62.5864	0
	High	IEQLHPFPFAQLR	6	1	1	YIL125W		0	0	1.191e-11	3.42243	3	1595.87	0.622322	60.459	0
	High	FGLEGLESVVPGIK	3	1	1	YIL125W		0	0	3.384e-10	3.34065	2	1444.81	1.04418	74.876	0
	High	IEIPEPYQYTVDQK	2	1	1	YIL125W		0	0	0.0004033	3.16621	2	1722.86	0.228119	53.8952	0
	High	LNVLSNVVR	2	1	1	YIL125W		0	0	6.445e-06	2.99406	2	1013.61	0.206091	46.1997	0
	High	FLQLANEDPR	2	1	1	YIL125W		0	0	0.0001298	2.8719	2	1202.62	0.432106	40.1042	0
	High	KPNESIFSEFK	2	1	1	YIL125W		0	0	5.657e-06	2.79977	3	1325.67	-0.324282	46.4041	0
	High	ELATEILPHEPTNVPESTLK	2	1	1	YIL125W		0	0	3.1e-07	2.77017	3	2218.16	2.00873	50.793	0
	High	AHIDPLGISFGSNK	2	1	1	YIL125W		0	0	1.489e-06	2.76204	3	1455.76	-0.68692	51.0617	0
	High	DDIEGSGDVK	2	1	1	YIL125W		0	0	0.001626	2.717	2	1034.46	-0.874992	16.2485	0
	High	SSLSEFTEGGFQWIIEDIEHGK	3	1	1	YIL125W		0	0	0.002218	2.70999	3	2509.19	2.06571	95.2177	0
	High	QHQDcNFQVVYPTTPANLFHILR	1	1	1	YIL125W	C5(Carbamidomethyl)	0	0	6.156e-05	2.40434	3	2798.38	-0.371656	72.0003	0
	High	HDLDKEINLGPGILPR	1	1	1	YIL125W		0	0	0.001583	2.34433	3	1786.98	-1.29122	49.8871	1
	High	EINLGPGILPR	1	1	1	YIL125W		0	0	0.004988	2.31557	2	1178.69	0.936561	55.6792	0
	High	VSGEDVER	1	1	1	YIL125W		0	0	0.001668	1.98113	2	890.421	-0.498897	10.5967	0
	High	SVELGVEDIVLGMAHR	1	1	1	YIL125W		0	0	1.166e-05	1.76079	3	1724.9	-0.260873	74.2275	0
	High	AIDAPIFHVNANDVEAVTFIFNLAAEWR	1	1	1	YIL125W		0	0.001	0.01644	2.59262	3	3143.58	-3.64553	101.309	0
	High	GRLNVLSNVVR	1	1	1	YIL125W		0	0.001	0.009316	2.47211	3	1226.73	-0.164801	39.0599	1
	High	EWLTAAWEGFK	2	1	1	YIL125W		0	0.001	0.008059	2.45136	2	1337.65	1.538	73.7813	0
	High	KPLALFFSK	1	1	1	YIL125W		0	0.002	0.01834	2.19455	2	1050.63	-0.339183	50.2812	0
	High	HKFHTDAIIDVVGWR	1	1	1	YIL125W		0	0.002	0.01765	2.1307	3	1793.95	1.85617	50.8472	1
	High	VLSSWPEGFEVHK	1	1	1	YIL125W		0	0.004	0.04277	1.74905	3	1514.76	-0.129255	49.6854	0
	High	DYVPSQR	1	1	1	YIL125W		0	0.005	0.05148	1.70207	2	864.421	-0.451678	15.7491	0
	High	NNPVPPELTLDYYGFSK	1	1	1	YIL125W		0	0.007	0.08415	2.4681	2	1953.96	0.346597	68.8446	0
IPI00295684 IPI:IPI00295684.1	TREMBL:Q8N175 REFSEQ_NP:NP_000412|ENSEMBL:ENSP00000269576 Tax_Id=9606 Keratin 10	141.758	57.36	16	25	28	50	584	58.7916	5.16064
	A2	Sequence	# PSMs	# Proteins	# Protein Groups	Protein Group Accessions	Modifications	ΔCn	q-Value	PEP	XCorr	Charge	MH+ [Da]	ΔM [ppm]	RT [min]	# Missed Cleavages
	High	GSSGGGcFGGSSGGYGGLGGFGGGSFR	1	2	1	IPI00295684 IPI:IPI00295684.1	C7(Carbamidomethyl)	0	0	5.57e-12	5.53488	2	2342.98	0.190176	56.6507	0
	High	AETEcQNTEYQQLLDIK	2	2	1	IPI00295684 IPI:IPI00295684.1	C5(Carbamidomethyl)	0	0	1.07e-08	5.01028	2	2082.97	0.466936	56.3002	0
	High	SGGGGGGGGcGGGGGVSSLR	2	2	1	IPI00295684 IPI:IPI00295684.1	C10(Carbamidomethyl)	0	0	5.241e-11	4.98567	2	1549.68	0.150053	16.6353	0
	High	ELTTEIDNNIEQISSYK	2	3	1	IPI00295684 IPI:IPI00295684.1		0	0	1.424e-11	4.58307	2	1996.97	1.82059	63.2015	0
	High	GSLGGGFSSGGFSGGSFSR	1	3	1	IPI00295684 IPI:IPI00295684.1		0	0	9.336e-12	4.5752	2	1707.77	-0.623934	49.8763	0
	High	SQYEQLAEQNR	2	2	1	IPI00295684 IPI:IPI00295684.1		0	0	4.673e-07	4.20552	2	1365.64	-1.10301	23.6644	0
	High	IRLENEIQTYR	2	3	1	IPI00295684 IPI:IPI00295684.1		0	0	0.0008466	4.03127	2	1434.77	-0.379519	36.484	1
	High	QSLEASLAETEGR	1	3	1	IPI00295684 IPI:IPI00295684.1		0	0	9.833e-07	3.8319	2	1390.68	0.456505	40.7181	0
	High	ALEESNYELEGK	3	3	1	IPI00295684 IPI:IPI00295684.1		0	0	3.717e-08	3.71588	2	1381.65	-0.780934	30.563	0
	High	SLLEGEGSSGGGGR	2	3	1	IPI00295684 IPI:IPI00295684.1		0	0	1.133e-06	3.58662	2	1262.6	-0.576712	21.9368	0
	High	YcVQLSQIQAQISALEEQLQQIR	1	2	1	IPI00295684 IPI:IPI00295684.1	C2(Carbamidomethyl)	0	0	3.984e-05	3.30969	3	2746.42	-0.574034	97.2508	0
	High	SKELTTEIDNNIEQISSYK	2	3	1	IPI00295684 IPI:IPI00295684.1		0	0	0.0002743	3.16567	3	2212.1	-0.480684	47.2781	1
	High	ADLEmQIESLTEELAYLK	2	2	1	IPI00295684 IPI:IPI00295684.1	M5(Oxidation)	0	0	0.00359	2.99768	3	2112.04	0.0605904	98.9072	0
	High	VTmQNLNDR	2	8	3	IPI00295684 IPI:IPI00295684.1;IPI00217963 IPI:IPI00217963.2;IPI00384444 IPI:IPI00384444.4	M3(Oxidation)	0	0	0.0001221	2.93049	2	1106.52	-1.44299	11.2784	0
	High	YENEVALR	1	3	1	IPI00295684 IPI:IPI00295684.1		0	0	5.283e-05	2.86295	2	993.499	-0.772178	24.2574	0
	High	VLDELTLTK	2	2	1	IPI00295684 IPI:IPI00295684.1		0	0	2.972e-06	2.852	2	1031.6	-0.509289	43.6602	0
	High	LENEIQTYR	2	3	1	IPI00295684 IPI:IPI00295684.1		0	0	4.03e-05	2.84534	2	1165.58	-0.563885	27.0214	0
	High	TIDDLKNQILNLTTDNANILLQIDNAR	1	3	1	IPI00295684 IPI:IPI00295684.1		0	0	0.0004305	2.8238	3	3052.64	3.40697	90.7951	1
	High	ADLEmQIESLTEELAYLKK	4	2	1	IPI00295684 IPI:IPI00295684.1	M5(Oxidation)	0	0	3.727e-06	2.82182	3	2240.14	0.438886	87.4898	1
	High	NVSTGDVNVEmNAAPGVDLTQLLNNMR	2	3	1	IPI00295684 IPI:IPI00295684.1	M11(Oxidation)	0	0	0.0001688	2.53344	3	2888.39	2.09726	79.9752	0
	High	LKYENEVALR	2	3	1	IPI00295684 IPI:IPI00295684.1		0	0	0.001559	2.44659	3	1234.68	0.361818	28.8624	1
	High	DAEAWFNEK	1	5	1	IPI00295684 IPI:IPI00295684.1		0	0	0.0008139	2.32171	2	1109.49	-0.620068	45.3486	0
	High	VTMQNLNDR	1	8	3	IPI00295684 IPI:IPI00295684.1;IPI00217963 IPI:IPI00217963.2;IPI00384444 IPI:IPI00384444.4		0	0	0.0002697	2.30086	2	1090.53	-0.642131	22.2712	0
	High	NVSTGDVNVEmNAAPGVDLTQLLNNmR	1	3	1	IPI00295684 IPI:IPI00295684.1	M11(Oxidation); M26(Oxidation)	0	0	0.00378	2.11343	3	2904.39	1.16763	67.372	0
	High	LASYLDK	1	13	4	IPI00295684 IPI:IPI00295684.1;IPI00019359 IPI:IPI00019359.2;IPI00217963 IPI:IPI00217963.2;IPI00384444 IPI:IPI00384444.4		0	0	0.003257	1.96673	2	809.441	0.35715	23.785	0
	High	SEITELR	1	3	1	IPI00295684 IPI:IPI00295684.1		0	0	0.005628	1.87519	2	847.453	0.650122	25.2138	0
	High	LAADDFR	2	25	5	IPI00009866 IPI:IPI00009866.5;IPI00031423 IPI:IPI00031423.1;IPI00217963 IPI:IPI00217963.2;IPI00295684 IPI:IPI00295684.1;IPI00384444 IPI:IPI00384444.4		0	0.001	0.01094	1.93309	2	807.399	-0.765322	26.1889	0
	High	NHEEEmKDLR	2	2	1	IPI00295684 IPI:IPI00295684.1	M6(Oxidation)	0	0.003	0.03326	3.03207	2	1316.59	0.283558	8.53477	1
	High	IKEWYEK	1	2	1	IPI00295684 IPI:IPI00295684.1		0	0.003	0.02937	1.3791	2	995.519	-0.358197	23.7922	1
	High	SQYEQLAEQNRK	1	2	1	IPI00295684 IPI:IPI00295684.1		0	0.005	0.04822	1.61183	2	1493.73	-0.354181	18.1002	1
YBR031W	RPL4A SGDID:S000000235, Chr II from 300166-301254, Genome Release 64-2-1, Verified ORF, "Ribosomal 60S subunit protein L4A; N-terminally acetylated; homologous to mammalian ribosomal protein L4 and bacterial L4; RPL4A has a paralog, RPL4B, that arose from the whole genome duplication"	137.541	55.52	2	15	15	44	362	39.0682	10.6382
	A2	Sequence	# PSMs	# Proteins	# Protein Groups	Protein Group Accessions	Modifications	ΔCn	q-Value	PEP	XCorr	Charge	MH+ [Da]	ΔM [ppm]	RT [min]	# Missed Cleavages
	High	YATASAIAATAVASLVLAR	13	2	1	YBR031W		0	0	4.532e-12	5.31805	2	1820.03	1.83632	88.2269	0
	High	NVPGVETANVASLNLLQLAPGAHLGR	2	2	1	YBR031W		0	0	6.423e-09	4.50729	2	2611.44	2.65481	74.2145	0
	High	LDQVWGSETVASSK	3	2	1	YBR031W		0	0	4.124e-09	4.01497	2	1506.74	0.111925	39.186	0
	High	VGYTLPSHIISTSDVTR	5	2	1	YBR031W		0	0	6.349e-11	3.7689	2	1845.97	-1.02156	48.4778	0
	High	GPLVVYAEDNGIVK	1	2	1	YBR031W		0	0	2.247e-07	3.6066	2	1473.8	0.501104	47.7536	0
	High	IPEIPLVVSTDLESIQK	5	2	1	YBR031W		0	0	1.216e-08	3.5182	2	1881.06	0.72431	79.5165	0
	High	AGHQTSAESWGTGR	2	2	1	YBR031W		0	0	8.483e-09	3.50528	2	1444.66	-0.437462	15.6161	0
	High	AVGAHSDLLK	1	2	1	YBR031W		0	0	8.868e-05	3.06072	2	1010.56	-0.902451	18.6818	0
	High	FVIWTEAAFTK	3	2	1	YBR031W		0	0	8.583e-06	2.73728	2	1312.7	1.48011	68.2256	0
	High	IINSSEIQSAIRPAGQATQK	3	2	1	YBR031W		0	0	4.689e-07	2.70438	3	2112.14	0.0535135	41.2805	0
	High	SGQGAFGNmcR	1	2	1	YBR031W	M9(Oxidation); C10(Carbamidomethyl)	0	0	0.0005707	2.62414	2	1200.49	-1.37969	13.9236	0
	High	VEKIPEIPLVVSTDLESIQK	1	2	1	YBR031W		0	0	0.0001574	2.21428	3	2237.27	1.83226	74.6429	1
	High	RGPLVVYAEDNGIVK	2	2	1	YBR031W		0	0.001	0.01444	2.25062	3	1629.9	0.304432	41.0636	1
	High	QAYAVSEK	1	2	1	YBR031W		0	0.001	0.01732	1.30355	2	895.452	-0.327818	12.7178	0
	High	TGTKPAAVFTETLKHD	1	1	1	YBR031W		0	0.002	0.01867	1.9926	3	1715.9	-0.329387	33.2471	1
YPL131W	RPL5 SGDID:S000006052, Chr XVI from 303121-304014, Genome Release 64-2-1, Verified ORF, "Ribosomal 60S subunit protein L5; homologous to mammalian ribosomal protein L5 and bacterial L18; binds 5S rRNA and is required for 60S subunit assembly"	134.873	59.6	1	11	11	55	297	33.6942	6.82959
	A2	Sequence	# PSMs	# Proteins	# Protein Groups	Protein Group Accessions	Modifications	ΔCn	q-Value	PEP	XCorr	Charge	MH+ [Da]	ΔM [ppm]	RT [min]	# Missed Cleavages
	High	FTNKDIIcQIISSTITGDVVLAAAYSHELPR	1	1	1	YPL131W	C8(Carbamidomethyl)	0	0	3.729e-16	6.43923	3	3432.78	0.318006	99.8509	1
	High	YGITHGLTNWAAAYATGLLIAR	19	1	1	YPL131W		0	0	2.479e-12	4.969	2	2333.25	2.66761	82.0255	0
	High	FPGWDFETEEIDPELLR	10	1	1	YPL131W		0	0	3.805e-10	4.61377	2	2092.99	0.959178	82.776	0
	High	DIIcQIISSTITGDVVLAAAYSHELPR	1	1	1	YPL131W	C4(Carbamidomethyl)	0	0	2.025e-10	3.92391	3	2942.53	0.713985	101.023	0
	High	GASDGGLYVPHSENR	6	1	1	YPL131W		0	0	1.852e-09	3.86346	2	1558.72	-0.226215	23.6177	0
	High	VFLDIGLQR	4	1	1	YPL131W		0	0	3.519e-08	3.61114	2	1060.62	0.0250167	58.2665	0
	High	GYLADDIDADSLEDIYTSAHEAIR	7	1	1	YPL131W		0	0	1.325e-05	3.27891	3	2653.23	0.864086	69.7574	0
	High	GVEEVEGEYELTEAVEDGPRPFK	4	1	1	YPL131W		0	0	0.0001399	3.25418	3	2579.22	1.60009	58.6538	0
	High	SYIFGGHVSQYMEELADDDEER	1	1	1	YPL131W		0	0	0.0004123	2.29756	3	2590.1	0.343699	68.5305	0
	High	LGLDETYK	1	1	1	YPL131W		0	0	0.0004452	1.7768	2	938.483	-0.144505	31.1074	0
	High	TDYYQR	1	1	1	YPL131W		0	0.005	0.0524	1.76819	2	845.378	-0.769961	13.5652	0
YGL206C	CHC1 SGDID:S000003174, Chr VII from 107504-102543, Genome Release 64-2-1, reverse complement, Verified ORF, "Clathrin heavy chain; subunit of the major coat protein involved in intracellular protein transport and endocytosis; the clathrin triskelion is a trimeric molecule composed of three heavy chains that radiate from a vertex and three light chains which bind noncovalently near the vertex of t…	134.6	24.44	1	28	28	46	1653	187.117	5.23682
	A2	Sequence	# PSMs	# Proteins	# Protein Groups	Protein Group Accessions	Modifications	ΔCn	q-Value	PEP	XCorr	Charge	MH+ [Da]	ΔM [ppm]	RT [min]	# Missed Cleavages
	High	NIQAPPGAISPILLYFSTLLDK	2	1	1	YGL206C		0	0	2.919e-12	5.17031	3	2371.33	1.17653	101.204	0
	High	HANLNNTQIINFVANK	3	1	1	YGL206C		0	0	1.449e-13	4.94983	2	1810.96	0.639192	48.9244	0
	High	IILEPSPFNENVALQGLLLLSAIK	2	1	1	YGL206C		0	0	9.143e-13	4.66019	3	2592.5	0.668288	100.789	0
	High	IDGALILAYAELNK	2	1	1	YGL206C		0	0	1.098e-10	4.00819	2	1503.84	-0.126986	76.2973	0
	High	ILLPFLEQSLSQGIQDQAVYNALAK	3	1	1	YGL206C		0	0	6.429e-11	3.96821	3	2759.51	5.10081	89.4522	0
	High	FHPSLLVDLLTSLTPR	4	1	1	YGL206C		0	0	2.364e-08	3.79815	3	1809.03	-0.247586	79.0536	0
	High	SFTLDEPVIFWR	2	1	1	YGL206C		0	0	1.631e-05	3.58777	2	1509.78	2.59918	80.0759	0
	High	DPYLAYIAYEK	1	1	1	YGL206C		0	0	0.0001788	3.53336	2	1345.67	0.314326	56.9458	0
	High	WLSETTLGFVTAR	2	1	1	YGL206C		0	0	1.722e-09	3.52206	2	1480.78	0.622514	65.6777	0
	High	LNVEQSLAcLK	1	1	1	YGL206C	C9(Carbamidomethyl)	0	0	6.164e-07	3.46901	2	1274.68	-0.0483318	53.776	0
	High	VGYQPNFLVLISSLIR	2	1	1	YGL206C		0	0	1.567e-07	3.43582	2	1819.05	0.511412	101.302	0
	High	LcYSAVSNYSK	1	1	1	YGL206C	C2(Carbamidomethyl)	0	0	3.315e-06	3.40035	2	1291.6	0.0520143	31.5869	0
	High	cVVHTNALPIDWLVGYFGK	2	1	1	YGL206C	C1(Carbamidomethyl)	0	0	2.319e-07	3.39041	3	2189.12	-0.187992	89.0114	0
	High	VVEALLTYFVETGNR	1	1	1	YGL206C		0	0	1.699e-07	3.34865	3	1710.91	0.416857	79.0467	0
	High	AASYADKINTPELWSQIGTAQLDGLR	2	1	1	YGL206C		0	0	6.625e-05	3.20959	3	2818.44	0.796152	68.482	1
	High	ASEFAVSLLQNPETASQIDIEK	2	1	1	YGL206C		0	0	5.159e-06	3.17788	3	2390.21	0.579374	68.6305	0
	High	YGFIHLYELETGTNLFVNR	1	1	1	YGL206C		0	0	9.624e-05	3.01941	3	2286.16	1.20943	77.0722	0
	High	SDNLPLIKPFLINVLPK	3	1	1	YGL206C		0	0	1.411e-07	2.96883	3	1921.15	1.082	85.1434	0
	High	FSDLIGPSTLIK	1	1	1	YGL206C		0	0	0.0002059	2.94711	2	1290.73	0.152719	60.3258	0
	High	FIETYVQQVNPSK	1	1	1	YGL206C		0	0	0.0002543	2.84291	2	1552.79	-4.58958	43.2765	0
	High	YGIIYLLTK	1	1	1	YGL206C		0	0	0.0009979	2.69915	2	1083.64	-0.391754	69.7927	0
	High	VSNLEIYYK	1	1	1	YGL206C		0	0	0.0001668	2.54139	2	1128.59	0.416837	40.6907	0
	High	LELIELLEK	1	1	1	YGL206C		0	0	0.004094	2.3597	2	1099.66	-0.46679	75.0559	0
	High	IVKDNNVYDPER	1	1	1	YGL206C		0	0.002	0.02175	2.70378	2	1461.73	0.189369	19.9797	1
	High	NATTGAGELR	1	1	1	YGL206C		0	0.002	0.02019	2.35642	2	989.501	-0.201323	13.4751	0
	High	IGALLYR	1	1	1	YGL206C		0	0.002	0.02112	2.32862	2	805.493	-0.292802	37.5618	0
	High	AINFYVK	1	1	1	YGL206C		0	0.002	0.01741	2.0617	2	854.477	-0.491723	40.3994	0
	High	VSSYIEK	1	1	1	YGL206C		0	0.005	0.06227	1.42147	2	825.435	-0.360026	16.1084	0
YLR153C	ACS2 SGDID:S000004143, Chr XII from 447575-445524, Genome Release 64-2-1, reverse complement, Verified ORF, "Acetyl-coA synthetase isoform; along with Acs1p, acetyl-coA synthetase isoform is the nuclear source of acetyl-coA for histone acetylation; mutants affect global transcription; required for growth on glucose; expressed under anaerobic conditions"	120.788	34.11	1	20	21	44	683	75.4444	6.68311
	A2	Sequence	# PSMs	# Proteins	# Protein Groups	Protein Group Accessions	Modifications	ΔCn	q-Value	PEP	XCorr	Charge	MH+ [Da]	ΔM [ppm]	RT [min]	# Missed Cleavages
	High	TYLPPVScDAEDPLFLLYTSGSTGSPK	4	1	1	YLR153C	C8(Carbamidomethyl)	0	0	0.001004	4.16544	3	2915.4	-1.59576	82.1027	0
	High	GVVHTTGGYLLGAALTTR	3	1	1	YLR153C		0	0	2.85e-10	4.02866	2	1786.98	0.435271	53.509	0
	High	GRVDDVVNVSGHR	4	1	1	YLR153C		0	0	8.154e-09	3.83488	3	1409.72	-1.60966	15.8796	1
	High	IVDEGLNGVDLVSR	2	1	1	YLR153C		0	0	5.657e-05	3.42031	2	1485.79	-0.501174	49.5733	0
	High	APQHFYNSQPGK	1	1	1	YLR153C		0	0	3.247e-08	3.36682	3	1373.66	0.237697	14.9797	0
	High	VDDVVNVSGHR	2	2	2	YAL054C;YLR153C		0	0	8.087e-06	3.345	2	1196.6	-0.940743	18.1817	0
	High	VLGSVGEPISPDLWEWYHEK	7	1	1	YLR153C		0	0	1.135e-10	3.3365	3	2341.15	-0.0622938	71.7122	0
	High	ATHFYVAPTALR	1	1	1	YLR153C		0	0	0.004085	2.96427	2	1346.72	-0.352237	38.0638	0
	High	LNASYNcVDR	2	1	1	YLR153C	C7(Carbamidomethyl)	0	0	4.585e-07	2.91917	2	1211.55	0.323381	20.5235	0
	High	DHDGYYWIR	2	1	1	YLR153C		0	0	0.00492	2.73606	3	1224.54	-0.468398	47.8762	0
	High	IGAIHSVVFAGFSAGSLKDR	2	1	1	YLR153C		0	0	6.924e-11	2.73163	3	2032.1	0.523907	53.9014	1
	High	IGAIHSVVFAGFSAGSLK	1	1	1	YLR153C		0	0	2.305e-07	2.55642	3	1760.97	0.16435	60.5589	0
	High	GEIGPFASPK	1	1	1	YLR153C		0	0	0.001848	2.42058	2	1002.53	-0.0928418	36.8265	0
	High	DYWWHEEAAK	1	1	1	YLR153C		0	0	5.666e-05	2.25554	2	1334.58	-0.233622	44.3341	0
	High	KVSQIAGVLK	1	1	1	YLR153C		0	0	0.002028	2.10369	2	1042.66	-0.631862	26.2374	1
	High	ELILQVR	2	1	1	YLR153C		0	0	0.003636	2.03216	2	870.541	-0.155446	42.0569	0
	High	VGEAEIAK	1	1	1	YLR153C		0	0.002	0.02551	2.23857	2	816.446	0.0787879	13.7695	0
	High	SVWNHHDR	2	1	1	YLR153C		0	0.002	0.0256	1.92243	2	1050.49	-0.750127	11.0152	0
	High	IITFGELLR	2	1	1	YLR153C		0	0.003	0.03715	2.30613	2	1061.63	-0.563354	70.1259	0
	High	YDTSSLR	2	1	1	YLR153C		0	0.003	0.03202	1.57601	2	841.404	-1.19087	19.3773	0
	High	VVITcDEGK	1	1	1	YLR153C	C5(Carbamidomethyl)	0	0.004	0.03929	1.92708	2	1020.5	-1.35203	16.3481	0
YIL078W	THS1 SGDID:S000001340, Chr IX from 212499-214703, Genome Release 64-2-1, Verified ORF, "Threonyl-tRNA synthetase; essential cytoplasmic protein"	114.319	28.75	1	19	19	41	734	84.4665	7.03467
	A2	Sequence	# PSMs	# Proteins	# Protein Groups	Protein Group Accessions	Modifications	ΔCn	q-Value	PEP	XCorr	Charge	MH+ [Da]	ΔM [ppm]	RT [min]	# Missed Cleavages
	High	NSScYFLGDATNDSLQR	5	1	1	YIL078W	C4(Carbamidomethyl)	0	0	4.177e-12	4.48635	2	1947.85	-0.2137	47.6723	0
	High	NEFSGALSGLTR	1	1	1	YIL078W		0	0	1.68e-06	4.03032	2	1251.63	0.689731	52.4206	0
	High	TVSQADFPGLEGVAK	5	1	1	YIL078W		0	0	1.27e-07	3.94851	2	1518.78	0.176237	46.4937	0
	High	WGGNWEINAGDGAFYGPK	1	1	1	YIL078W		0	0	1.3e-13	3.84358	2	1938.88	0.487904	63.4907	0
	High	IYNTLVDLLR	4	1	1	YIL078W		0	0	5.864e-07	3.57625	2	1219.71	0.479152	72.149	0
	High	QQSLYLDPEPTFIEER	1	1	1	YIL078W		0	0	4.973e-06	3.35586	2	1964.96	1.02416	62.0687	0
	High	VPDGGATTVYR	3	1	1	YIL078W		0	0	0.002619	3.20075	2	1135.57	-0.533037	22.3854	0
	High	LWETSGHWANYK	1	1	1	YIL078W		0	0	3.149e-05	3.1674	2	1491.7	1.47593	40.9302	0
	High	VADFGVIHR	2	1	1	YIL078W		0	0	0.0004224	2.89941	2	1013.55	-0.321184	30.7952	0
	High	YQGYAEDVR	4	1	1	YIL078W		0	0	0.0008474	2.89065	2	1100.5	-1.07404	21.8644	0
	High	WPFWLSPR	3	1	1	YIL078W		0	0	0.0002847	2.82749	2	1088.57	0.797142	75.1979	0
	High	DISESPER	1	1	1	YIL078W		0	0	0.0001749	2.34336	2	932.431	-0.60832	12.8963	0
	High	IETWDAAESK	2	1	1	YIL078W		0	0	0.0002954	2.3432	2	1149.54	-0.121303	28.6923	0
	High	VYGISFPDK	3	1	1	YIL078W		0	0	0.003037	2.18578	2	1025.53	-1.60819	48.7898	0
	High	FELEFK	1	1	1	YIL078W		0	0	0.003838	2.09572	2	812.418	-0.588004	50.3369	0
	High	NATVSVEEVLK	1	1	1	YIL078W		0	0	0.00158	1.95454	2	1188.65	-0.889758	45.5662	0
	High	AILGSVER	1	1	1	YIL078W		0	0	0.006446	1.78772	2	844.489	-0.199305	27.104	0
	High	LIDLcVGPHIPHTGR	1	1	1	YIL078W	C5(Carbamidomethyl)	0	0.003	0.03267	1.74802	3	1684.9	0.0311736	44.2429	0
	High	TYLVQTK	1	1	1	YIL078W		0	0.003	0.03341	1.61348	2	852.481	-1.53966	20.2379	0
YOL086C	ADH1 SGDID:S000005446, Chr XV from 160594-159548, Genome Release 64-2-1, reverse complement, Verified ORF, "Alcohol dehydrogenase; fermentative isozyme active as homo- or heterotetramers; required for the reduction of acetaldehyde to ethanol, the last step in the glycolytic pathway; ADH1 has a paralog, ADH5, that arose from the whole genome duplication"	111.195	61.49	3	15	17	43	348	36.8257	6.68311
	A2	Sequence	# PSMs	# Proteins	# Protein Groups	Protein Group Accessions	Modifications	ΔCn	q-Value	PEP	XCorr	Charge	MH+ [Da]	ΔM [ppm]	RT [min]	# Missed Cleavages
	High	ATDGGAHGVINVSVSEAAIEASTR	8	1	1	YOL086C		0	0	4.835e-12	5.55303	2	2312.15	-0.764488	53.7688	0
	High	SISIVGSYVGNR	2	2	1	YOL086C		0	0	2.611e-06	4.01676	2	1251.67	-0.182467	44.8843	0
	High	SIGGEVFIDFTK	4	1	1	YOL086C		0	0	9.257e-08	3.89496	2	1312.68	-0.0144549	66.2375	0
	High	ANGTTVLVGmPAGAK	1	1	1	YOL086C	M10(Oxidation)	0	0	6.847e-09	3.86247	2	1402.74	0.378898	25.876	0
	High	VVGLSTLPEIYEK	1	1	1	YOL086C		0	0	1.584e-06	3.51788	2	1447.8	0.0259619	59.2902	0
	High	LPLVGGHEGAGVVVGMGENVK	1	2	1	YOL086C		0	0	1.931e-05	3.48498	3	2019.07	0.668886	50.3209	0
	High	VLGIDGGEGKEELFR	8	1	1	YOL086C		0	0	1.176e-05	3.40158	2	1618.85	1.09536	50.602	1
	High	ccSDVFNQVVK	1	1	1	YOL086C	C1(Carbamidomethyl); C2(Carbamidomethyl)	0	0	2.17e-05	3.18987	2	1355.61	0.385766	41.3326	0
	High	SANLmAGHWVAISGAAGGLGSLAVQYAK	1	1	1	YOL086C	M5(Oxidation)	0	0	0.006249	3.12023	3	2716.38	-0.995226	69.1292	0
	High	ANELLINVK	1	1	1	YOL086C		0	0	3.079e-05	2.95578	2	1013.6	-0.0954501	42.4573	0
	High	ANGTTVLVGMPAGAK	1	1	1	YOL086C		0	0	0.0009389	2.90317	2	1386.74	2.26208	39.0309	0
	High	LPLVGGHEGAGVVVGmGENVK	1	2	1	YOL086C	M16(Oxidation)	0	0	2.943e-05	2.65311	3	2035.06	-1.27646	41.762	0
	High	IGDYAGIK	1	2	1	YOL086C		0	0	0.0001593	2.58178	2	836.451	-0.51173	25.7671	0
	High	ccSDVFNQVVKSISIVGSYVGNR	1	1	1	YOL086C	C1(Carbamidomethyl); C2(Carbamidomethyl)	0	0	0.006412	2.51716	3	2588.25	-2.40207	99.7798	1
	High	EALDFFAR	5	3	1	YOL086C		0	0	8.443e-05	2.3268	2	968.484	-0.0332048	56.6469	0
	High	GVIFYESHGK	1	1	1	YOL086C		0	0.001	0.01697	2.15734	2	1136.57	0.333316	27.1317	0
	High	YSGVcHTDLHAWHGDWPLPVK	1	2	2	YMR083W;YOL086C	C5(Carbamidomethyl)	0	0.001	0.01278	1.88857	3	2475.17	1.28617	53.6079	0
	High	SANLMAGHWVAISGAAGGLGSLAVQYAK	1	1	1	YOL086C		0	0.002	0.02637	2.39819	3	2700.39	0.664385	74.6909	0
	High	VLGIDGGEGK	2	1	1	YOL086C		0	0.002	0.02256	1.7594	2	944.504	-0.509516	28.1501	0
	High	YVVDTSK	1	3	2	YMR083W;YOL086C		0	0.006	0.07106	1.16087	2	811.42	-0.109773	14.0012	0
YOR063W	RPL3 SGDID:S000005589, Chr XV from 444686-445849, Genome Release 64-2-1, Verified ORF, "Ribosomal 60S subunit protein L3; homologous to mammalian ribosomal protein L3 and bacterial L3; plays an important role in function of eIF5B in stimulating 3' end processing of 18S rRNA in context of 80S ribosomes that have not yet engaged in translation; involved in replication and maintenance of killer doub…	111.004	45.48	1	17	17	55	387	43.7304	10.2866
	A2	Sequence	# PSMs	# Proteins	# Protein Groups	Protein Group Accessions	Modifications	ΔCn	q-Value	PEP	XCorr	Charge	MH+ [Da]	ΔM [ppm]	RT [min]	# Missed Cleavages
	High	AHLAEIQLNGGSISEK	2	1	1	YOR063W		0	0	6.063e-12	4.2846	2	1666.88	0.922506	38.9925	0
	High	GDDEANGATSFDR	2	1	1	YOR063W		0	0	1.576e-07	3.76351	2	1354.55	0.221194	19.1486	0
	High	VGKGDDEANGATSFDR	1	1	1	YOR063W		0	0	6.967e-07	3.67603	2	1638.74	0.750965	18.5979	1
	High	SLTTVWAEHLSDEVK	6	1	1	YOR063W		0	0	6.047e-07	3.61111	2	1714.87	0.546331	57.9349	0
	High	SLTTVWAEHLSDEVKR	4	1	1	YOR063W		0	0	5.245e-05	3.29986	2	1870.97	0.411035	53.2392	1
	High	SKPVALTSFLGYK	4	1	1	YOR063W		0	0	1.153e-07	3.23467	3	1410.8	-0.680389	55.2624	0
	High	EVVEAVTVVDTPPVVVVGVVGYVETPR	18	1	1	YOR063W		0	0	0.002262	3.03842	3	2808.54	-0.680257	96.3344	0
	High	YAQDGAGIER	4	1	1	YOR063W		0	0	0.001881	2.80028	2	1079.51	-0.241926	15.8311	0
	High	HGHLGFLPR	2	1	1	YOR063W		0	0	0.0001785	2.43694	2	1033.57	-0.6234	26.1607	0
	High	KALEEVSLK	2	1	1	YOR063W		0	0	0.0007284	2.41741	2	1016.6	-0.430981	22.7145	1
	High	AGmTTIVR	1	1	1	YOR063W	M3(Oxidation)	0	0	0.003245	2.25043	2	864.46	-0.510784	13.2123	0
	High	AGMTTIVR	1	1	1	YOR063W		0	0	0.003757	2.1135	2	848.466	-0.470968	24.9639	0
	High	VLVHTQIR	2	1	1	YOR063W		0	0	0.002048	2.03863	2	965.588	-0.77241	18.0947	0
	High	VAcIGAWHPAHVMWSVAR	1	1	1	YOR063W	C3(Carbamidomethyl)	0	0	9.083e-07	1.81063	3	2048.01	-0.358129	52.9322	0
	High	GHGFEGVTHR	1	1	1	YOR063W		0	0.001	0.01594	2.79818	2	1096.53	-0.950292	10.7494	0
	High	KSLYTNTSR	1	1	1	YOR063W		0	0.001	0.01083	2.40556	2	1069.56	-0.365831	10.3646	1
	High	SLYTNTSR	1	1	1	YOR063W		0	0.001	0.01228	2.00131	2	941.469	0.231945	15.2009	0
	High	VAcIGAWHPAHVmWSVAR	1	1	1	YOR063W	C3(Carbamidomethyl); M13(Oxidation)	0	0.003	0.03217	1.86937	3	2064	-0.84882	48.267	0
	High	FQTPAEK	1	1	1	YOR063W		0	0.008	0.1192	1.70092	2	820.421	0.80393	14.8866	0
YLR259C	HSP60 SGDID:S000004249, Chr XII from 665002-663284, Genome Release 64-2-1, reverse complement, Verified ORF, "Tetradecameric mitochondrial chaperonin; required for ATP-dependent folding of precursor polypeptides and complex assembly; prevents aggregation and mediates protein refolding after heat shock; role in mtDNA transmission; phosphorylated"	110.696	33.04	1	16	16	35	572	60.7139	5.31299
	A2	Sequence	# PSMs	# Proteins	# Protein Groups	Protein Group Accessions	Modifications	ΔCn	q-Value	PEP	XCorr	Charge	MH+ [Da]	ΔM [ppm]	RT [min]	# Missed Cleavages
	High	GVETLAEAVAATLGPK	4	1	1	YLR259C		0	0	3.313e-12	4.70352	3	1526.84	0.814001	81.5856	0
	High	TNEAAGDGTTSATVLGR	2	1	1	YLR259C		0	0	4.947e-11	4.47141	2	1620.78	0.417917	25.976	0
	High	ISSIQDILPALEISNQSR	5	1	1	YLR259C		0	0	1.889e-11	4.092	3	1984.08	3.19262	75.6177	0
	High	KISSIQDILPALEISNQSR	3	1	1	YLR259C		0	0	0.0001272	3.9336	3	2112.16	-1.27741	69.2949	1
	High	AAVEEGILPGGGTALVK	3	1	1	YLR259C		0	0	9.484e-07	3.65729	2	1581.89	0.656486	51.0272	0
	High	VLDEVVVDNFDQK	5	1	1	YLR259C		0	0	8.195e-07	3.56746	2	1519.76	-1.43111	43.2125	0
	High	QIIENAGEEGSVIIGK	1	1	1	YLR259C		0	0	6.298e-09	3.54731	2	1656.88	-0.640505	44.9263	0
	High	NVLIEQPFGPPK	2	1	1	YLR259C		0	0	0.0001583	3.54268	2	1338.74	-0.498158	51.4653	0
	High	VGGASEVEVGEK	2	1	1	YLR259C		0	0	3.128e-08	3.48437	2	1160.58	-1.08455	18.5643	0
	High	GFISPYFITDPK	1	1	1	YLR259C		0	0	6.478e-06	3.08363	2	1384.72	0.784718	64.9401	0
	High	LSGGVAVIR	2	1	1	YLR259C		0	0	0.0005499	2.80155	2	871.535	-1.15951	28.108	0
	High	VIEFLSANK	1	1	1	YLR259C		0	0	4.941e-06	2.59621	2	1020.57	0.263744	44.2365	0
	High	VEFEKPLLLLSEK	1	1	1	YLR259C		0	0	1.167e-09	2.59346	3	1544.89	-0.180382	61.9757	0
	High	APGFGDNR	1	1	1	YLR259C		0	0	0.00346	1.83379	2	833.39	-0.108098	15.0771	0
	High	AIFTESVK	1	1	1	YLR259C		0	0.005	0.06071	1.3443	2	894.493	0.272184	31.0571	0
	High	LLQEVASK	1	1	1	YLR259C		0	0.006	0.06604	1.35265	2	887.519	-1.03199	19.8979	0
YBL076C	ILS1 SGDID:S000000172, Chr II from 84261-81043, Genome Release 64-2-1, reverse complement, Verified ORF, "Cytoplasmic isoleucine-tRNA synthetase; target of the G1-specific inhibitor reveromycin A"	107.788	25.56	1	24	24	39	1072	122.906	6.06201
	A2	Sequence	# PSMs	# Proteins	# Protein Groups	Protein Group Accessions	Modifications	ΔCn	q-Value	PEP	XCorr	Charge	MH+ [Da]	ΔM [ppm]	RT [min]	# Missed Cleavages
	High	GLPESAVQAGQETR	5	1	1	YBL076C		0	0	1.826e-09	4.8454	2	1442.72	0.483386	27.98	0
	High	VPANFISEGLDQTR	4	1	1	YBL076C		0	0	4.585e-10	4.20087	2	1546.79	0.544052	49.0086	0
	High	EYFDEAIETAVSR	1	1	1	YBL076C		0	0	3.953e-08	3.93597	2	1529.71	-0.432801	59.8588	0
	High	GWFYTLAVLGTHLFGSVPYK	1	1	1	YBL076C		0	0	5.867e-07	3.85623	3	2256.18	-0.237022	100.464	0
	High	LLNFIDELTNWYIR	2	1	1	YBL076C		0	0	3.88e-07	3.78059	2	1809.95	-4.34105	99.3649	0
	High	YLTNTGNLLLASQIR	1	1	1	YBL076C		0	0	1.727e-08	3.7504	2	1676.94	3.48198	60.3211	0
	High	ALNSLFDALFTFVR	2	1	1	YBL076C		0	0	1.954e-10	3.48797	2	1613.87	0.91921	90.0875	0
	High	SVHFLSYPVVK	3	1	1	YBL076C		0	0	6.559e-06	3.45453	3	1275.71	-0.23328	47.1464	0
	High	DRYFILLESLIK	1	1	1	YBL076C		0	0	9.043e-08	3.35399	3	1509.87	0.37513	83.5885	1
	High	YFILLESLIK	2	1	1	YBL076C		0	0	8.755e-06	3.12217	2	1238.74	2.57687	86.9561	0
	High	FANWIANAR	1	1	1	YBL076C		0	0	4.967e-06	3.11388	2	1062.55	0.0281696	45.9164	0
	High	YGLENYNNEcR	1	1	1	YBL076C	C10(Carbamidomethyl)	0	0	1.35e-07	3.10759	2	1431.6	0.402191	29.0457	0
	High	AmAPFTPFLSESIYLR	1	1	1	YBL076C	M2(Oxidation)	0	0	5.728e-06	2.80438	2	1858.94	1.2354	78.1627	0
	High	VLLPWWNSFK	1	1	1	YBL076C		0	0	0.001592	2.31632	2	1289.7	0.463837	80.8039	0
	High	LYLINSPVLK	2	1	1	YBL076C		0	0	2.114e-05	2.20965	2	1159.71	0.300596	57.6476	0
	High	AMAPFTPFLSESIYLR	1	1	1	YBL076C		0	0	0.0003901	2.04917	2	1842.95	2.59361	83.4795	0
	High	DVIDKLTIPSK	1	1	1	YBL076C		0	0.001	0.01654	2.32172	3	1228.71	-1.07202	42.4729	1
	High	DVVITSDEAK	1	1	1	YBL076C		0	0.001	0.01719	2.02861	2	1076.55	0.674184	19.7815	0
	High	NYIIEELNVR	1	1	1	YBL076C		0	0.001	0.0152	1.98301	2	1262.67	-0.365722	56.6067	0
	High	VKDALPSVTSEQVR	1	1	1	YBL076C		0	0.001	0.0164	1.95337	3	1528.83	-0.884745	29.8957	1
	High	FANWIANARDWNVSR	1	1	1	YBL076C		0	0.001	0.01596	1.55781	3	1819.9	0.61221	57.2408	1
	High	LKEYIPEAVLAK	2	1	1	YBL076C		0	0.003	0.03709	1.81774	3	1373.8	-1.05359	44.3436	1
	High	NITDLHR	1	1	1	YBL076C		0	0.003	0.02915	1.41874	2	868.463	-0.658682	16.3011	0
	High	YATMTGHHVER	1	1	1	YBL076C		0	0.004	0.03872	2.23313	3	1301.61	-0.0759948	10.5305	0
	High	FLDGQIALLK	1	1	1	YBL076C		0	0.005	0.05098	2.08824	2	1117.66	0.251895	58.8031	0
YDL171C	GLT1 SGDID:S000002330, Chr IV from 155640-149203, Genome Release 64-2-1, reverse complement, Verified ORF, "NAD(+)-dependent glutamate synthase (GOGAT); synthesizes glutamate from glutamine and alpha-ketoglutarate; with Gln1p, forms the secondary pathway for glutamate biosynthesis from ammonia; expression regulated by nitrogen source; assembles into filaments as cells approach stationary phase an…	107.342	12.45	1	20	20	34	2145	237.952	6.58057
	A2	Sequence	# PSMs	# Proteins	# Protein Groups	Protein Group Accessions	Modifications	ΔCn	q-Value	PEP	XCorr	Charge	MH+ [Da]	ΔM [ppm]	RT [min]	# Missed Cleavages
	High	VIVVGGGDTGNDcLGTSVR	3	1	1	YDL171C	C13(Carbamidomethyl)	0	0	1.414e-14	5.10551	2	1875.92	0.268781	41.2127	0
	High	SQVALILETGEAR	1	1	1	YDL171C		0	0	9.946e-10	4.67541	2	1386.76	0.560864	50.6738	0
	High	FGVTSYYLSDADEIQIK	2	1	1	YDL171C		0	0	1.58e-08	4.59769	2	1948.96	2.69002	65.3011	0
	High	GLPVNIDASIINTDR	2	1	1	YDL171C		0	0	1.987e-08	4.10604	2	1597.86	0.641515	58.1276	0
	High	QLFAQVTNPPIDPIR	2	1	1	YDL171C		0	0	9.467e-09	4.09829	2	1708.94	0.640914	61.8335	0
	High	HGAASVLNFELLPEPPVER	3	1	1	YDL171C		0	0	8.385e-07	3.76004	2	2075.09	-0.604016	67.8698	0
	High	EFIGNDEGEVTAIR	1	1	1	YDL171C		0	0	1.365e-07	3.66261	2	1549.75	-0.344833	45.2212	0
	High	NVVVQTDGQLR	3	1	1	YDL171C		0	0	3.393e-07	3.22203	2	1228.66	-0.997583	27.4869	0
	High	LIDEAEVTLDR	1	1	1	YDL171C		0	0	6.864e-07	3.04131	2	1273.66	-0.185052	42.724	0
	High	NVPVDSTILGDVALSR	2	1	1	YDL171C		0	0	4.506e-05	3.03246	2	1655.9	3.19924	61.6571	0
	High	GVTFEYLAQDAFSLHER	2	1	1	YDL171C		0	0	3.047e-08	2.68197	3	1982.96	1.40892	64.6508	0
	High	SNcGEGGEDAER	1	1	1	YDL171C	C3(Carbamidomethyl)	0	0	0.003003	2.61651	2	1280.48	0.402615	8.79138	0
	High	HVNEPTAIASLQDTVR	1	1	1	YDL171C		0	0	3.778e-05	2.56262	3	1750.91	0.724624	38.1948	0
	High	FSTNTFPSWDR	3	1	1	YDL171C		0	0	3.317e-05	2.53163	2	1357.62	1.4709	51.5249	0
	High	FNELLFK	1	1	1	YDL171C		0	0	0.0005765	2.29897	2	910.503	-0.780036	51.3297	0
	High	YcGAILDR	1	1	1	YDL171C	C2(Carbamidomethyl)	0	0	0.00199	2.06928	2	967.467	0.552318	27.9759	0
	High	YAVGNVFFK	1	1	1	YDL171C		0	0	0.004551	2.04864	2	1044.55	0.220162	54.182	0
	High	ALGSTLSYR	1	1	1	YDL171C		0	0	0.001306	1.91936	2	967.52	-0.391717	30.3038	0
	High	GQPEHVINFFYYLIQDLR	2	1	1	YDL171C		0	0.002	0.01784	2.83788	3	2252.15	0.923735	99.8087	0
	High	AGHTVTVYER	1	1	1	YDL171C		0	0.003	0.03417	2.13368	2	1132.57	-0.0625218	14.7286	0
YOR375C	GDH1 SGDID:S000005902, Chr XV from 1043042-1041678, Genome Release 64-2-1, reverse complement, Verified ORF, "NADP(+)-dependent glutamate dehydrogenase; synthesizes glutamate from ammonia and alpha-ketoglutarate; rate of alpha-ketoglutarate utilization differs from Gdh3p; expression regulated by nitrogen and carbon sources; GDH1 has a paralog, GDH3, that arose from the whole genome duplication"	95.9941	44.71	2	16	16	29	454	49.5389	5.69385
	A2	Sequence	# PSMs	# Proteins	# Protein Groups	Protein Group Accessions	Modifications	ΔCn	q-Value	PEP	XCorr	Charge	MH+ [Da]	ΔM [ppm]	RT [min]	# Missed Cleavages
	High	GcIISETGITSEQVADISSAK	2	1	1	YOR375C	C2(Carbamidomethyl)	0	0	3.351e-15	5.85743	2	2166.06	0.705176	54.7813	0
	High	HIGQDTDVPAGDIGVGGR	8	1	1	YOR375C		0	0	3.796e-15	5.29572	2	1763.87	0.711222	32.7776	0
	High	VTISGSGNVAQYAALK	1	2	1	YOR375C		0	0	6.6e-10	4.64758	2	1578.85	-0.219844	45.0152	0
	High	SLEQIVNEYSTFSENK	2	1	1	YOR375C		0	0	1.083e-12	4.54811	3	1887.9	0.812256	69.5872	0
	High	STATGPSEAVWYGPPK	2	1	1	YOR375C		0	0	5.923e-10	4.18208	2	1647.8	0.109219	43.0609	0
	High	FHPSVNLSILK	1	2	1	YOR375C		0	0	4.426e-08	3.60364	3	1254.72	-0.322282	51.0943	0
	High	VDIALPcATQNEVSGEEAK	1	1	1	YOR375C	C7(Carbamidomethyl)	0	0	2.649e-11	3.2852	2	2030.97	0.542418	46.7728	0
	High	FLGFEQIFK	1	2	1	YOR375C		0	0	2.319e-05	2.99691	2	1128.61	0.172857	76.2306	0
	High	VIELGGTVVSLSDSK	1	1	1	YOR375C		0	0	1.568e-07	2.82651	2	1503.83	3.03291	55.1324	0
	High	EIGYLFGAYR	2	2	1	YOR375C		0	0	1.907e-07	2.82385	2	1188.61	0.379359	60.7854	0
	High	VTWENDKGEQEVAQGYR	1	1	1	YOR375C		0	0	1.258e-06	2.53757	3	2008.94	-0.113078	32.4982	1
	High	VLPIVSVPER	2	2	1	YOR375C		0	0	0.003174	2.37746	2	1108.67	-0.659141	47.019	0
	High	GANIASFIK	1	1	1	YOR375C		0	0.001	0.01424	2.22862	2	920.519	-1.23174	47.3227	0
	High	GGLcVDLK	1	2	1	YOR375C	C4(Carbamidomethyl)	0	0.001	0.01504	2.18977	2	861.449	-0.682473	34.8606	0
	High	KVLPIVSVPER	1	2	1	YOR375C		0	0.002	0.02277	2.17124	2	1236.77	-0.392902	38.1178	1
	High	ITWTSER	2	1	1	YOR375C		0	0.005	0.06176	1.61511	2	892.452	-0.162769	27.2038	0
YBL075C	SSA3 SGDID:S000000171, Chr II from 86448-84499, Genome Release 64-2-1, reverse complement, Verified ORF, "ATPase involved in protein folding and the response to stress; plays a role in SRP-dependent cotranslational protein-membrane targeting and translocation; member of the heat shock protein 70 (HSP70) family; localized to the cytoplasm; SSA3 has a paralog, SSA4, that arose from the whole genome…	95.6774	13.41	1	1	7	30	649	70.5038	5.17334
	A2	Sequence	# PSMs	# Proteins	# Protein Groups	Protein Group Accessions	Modifications	ΔCn	q-Value	PEP	XCorr	Charge	MH+ [Da]	ΔM [ppm]	RT [min]	# Missed Cleavages
	High	IINEPTAAAIAYGLDK	4	4	3	YAL005C;YBL075C;YLL024C		0	0	8.382e-13	4.99358	3	1659.89	-0.73148	58.3664	0
	High	ATAGDTHLGGEDFDNR	9	3	3	YAL005C;YBL075C;YLL024C		0	0	1.072e-08	4.03905	2	1675.73	0.0054838	25.1686	0
	High	ARFEELcADLFR	7	4	3	YAL005C;YBL075C;YLL024C	C7(Carbamidomethyl)	0	0	1.747e-08	3.83666	3	1526.74	-0.743327	59.3781	1
	High	FEELcADLFR	3	4	3	YAL005C;YBL075C;YLL024C	C5(Carbamidomethyl)	0	0	2.087e-05	3.25579	2	1299.61	1.08257	62.458	0
	High	FELSGIPPAPR	5	4	3	YAL005C;YBL075C;YLL024C		0	0	5.635e-08	2.74233	2	1183.65	0.592555	49.3892	0
	High	SETFSTYADNQPGVLIQVFEGER	1	1	1	YBL075C		0	0.001	0.0118	2.48848	3	2587.25	8.98148	79.885	0
	High	ITITNDKGR	1	4	3	YAL005C;YBL075C;YLL024C		0	0.002	0.0218	2.35631	2	1017.57	-0.787733	11.9258	1
YMR205C	PFK2 SGDID:S000004818, Chr XIII from 674766-671887, Genome Release 64-2-1, reverse complement, Verified ORF, "Beta subunit of heterooctameric phosphofructokinase; involved in glycolysis; indispensable for anaerobic growth; activated by fructose-2,6-bisphosphate and AMP; mutation inhibits glucose induction of cell cycle-related genes"	95.6521	25.03	1	16	17	32	959	104.552	6.66846
	A2	Sequence	# PSMs	# Proteins	# Protein Groups	Protein Group Accessions	Modifications	ΔCn	q-Value	PEP	XCorr	Charge	MH+ [Da]	ΔM [ppm]	RT [min]	# Missed Cleavages
	High	SSPDENSTLLSNDSISLK	3	1	1	YMR205C		0	0	3.549e-10	4.63178	2	1906.92	0.27628	48.1421	0
	High	LLGAQHLIEAGVDALIVcGGDGSLTGADLFR	3	1	1	YMR205C	C18(Carbamidomethyl)	0	0	1.124e-06	4.51129	3	3138.62	-0.325791	92.4875	0
	High	AIDYVEATANSHSR	2	1	1	YMR205C		0	0	1.769e-06	4.43474	2	1533.73	0.340756	25.0858	0
	High	ILATLQGLEAVNAVLESTPDTPSPLIAVNENK	5	1	1	YMR205C		0	0	0.0003541	4.21295	3	3317.79	1.39494	91.0873	0
	High	GWSAEGGTNIGTAR	3	1	1	YMR205C		0	0	4.765e-09	3.88762	2	1376.65	-1.55846	31.2102	0
	High	AFVVMEGYEGLVR	1	1	1	YMR205C		0	0	4.743e-06	3.58207	2	1469.75	1.31789	65.1129	0
	High	SEWPSLIEELLK	3	1	1	YMR205C		0	0	7.788e-08	3.12277	2	1443.78	1.57563	92.0174	0
	High	VTPEEADLGMIAYYFQK	1	1	1	YMR205C		0	0	2.78e-07	2.97784	2	1974.95	-0.799204	84.1708	0
	High	SHATQSLVFNTSDILAVK	1	1	1	YMR205C		0	0	0.0003729	2.85252	3	1931.03	1.86914	60.1039	0
	High	AFVVEVmGR	1	2	2	YGR240C;YMR205C	M7(Oxidation)	0	0	9.978e-05	2.65596	2	1023.53	-1.45452	36.023	0
	High	ITTLGHVQR	1	1	1	YMR205C		0	0	0.001498	2.60051	2	1024.59	-1.2617	15.7852	0
	High	ISNEQYER	1	1	1	YMR205C		0	0	0.001879	2.50584	2	1038.48	-0.761467	12.2137	0
	High	VHSYTDLAYR	1	1	1	YMR205C		0	0	1.718e-05	2.38603	2	1224.6	-0.419708	28.3065	0
	High	AFVVEVMGR	1	2	2	YGR240C;YMR205C		0	0	0.0001901	2.38316	2	1007.53	-1.13308	48.9641	0
	High	AVAEAIQAK	1	1	1	YMR205C		0	0	2.881e-05	2.31318	2	900.515	-0.362347	15.6003	0
	High	AAEENFNADDK	2	1	1	YMR205C		0	0	0.0001284	2.30003	2	1223.52	-0.737333	14.8142	0
	High	FLSLENR	1	1	1	YMR205C		0	0.002	0.02489	2.17211	2	878.473	0.0566834	36.5348	0
	High	VIHWQATR	1	1	1	YMR205C		0	0.003	0.03461	1.5901	2	1010.55	-0.095216	22.4421	0
YPL106C	SSE1 SGDID:S000006027, Chr XVI from 352275-350194, Genome Release 64-2-1, reverse complement, Verified ORF, "ATPase component of heat shock protein Hsp90 chaperone complex; plays a role in determining prion variants; binds unfolded proteins; member of the heat shock protein 70 (HSP70) family; localized to the cytoplasm; deletion results in spindle elongation in S phase; SSE1 has a paralog, SSE2, …	94.5621	29.87	2	16	16	34	693	77.3185	5.22412
	A2	Sequence	# PSMs	# Proteins	# Protein Groups	Protein Group Accessions	Modifications	ΔCn	q-Value	PEP	XCorr	Charge	MH+ [Da]	ΔM [ppm]	RT [min]	# Missed Cleavages
	High	IVNDVTAAGVSYGIFK	4	1	1	YPL106C		0	0	7.469e-11	4.53095	2	1653.89	1.31032	62.2725	0
	High	LSAEEVDFVEIIGGTTR	6	1	1	YPL106C		0	0	1.546e-09	4.16688	2	1835.94	2.0693	76.402	0
	High	ANITDVcIAVPPWYTEEQR	2	1	1	YPL106C	C7(Carbamidomethyl)	0	0	0.0006763	3.81211	2	2262.09	1.59671	69.1643	0
	High	QSISEAFGKPLSTTLNQDEAIAK	2	1	1	YPL106C		0	0	3.454e-11	3.78843	3	2448.26	0.391365	53.1909	0
	High	GIDIVVNEVSNR	3	1	1	YPL106C		0	0	1.974e-08	3.67575	2	1314.7	-0.689373	47.5312	0
	High	GKLEEEYAPFASDAEK	1	1	1	YPL106C		0	0	3.128e-07	3.52428	2	1783.84	0.534711	41.3474	1
	High	KNTLEEYIYTLR	1	1	1	YPL106C		0	0	8.392e-07	3.50825	3	1542.82	-0.483807	60.0043	1
	High	GAAFIcAIHSPTLR	3	2	1	YPL106C	C6(Carbamidomethyl)	0	0	0.0001037	3.28505	2	1513.8	3.07476	47.9059	0
	High	YEELASLGNIIR	1	2	1	YPL106C		0	0	0.0009524	3.0258	2	1377.74	1.89039	63.2801	0
	High	NTLEEYIYTLR	1	1	1	YPL106C		0	0	4.461e-07	2.97872	2	1414.72	1.68168	68.6489	0
	High	EELEELVKPLLER	2	1	1	YPL106C		0	0	0.001321	2.76478	2	1596.89	1.25171	68.3228	0
	High	YNIADAAR	2	2	1	YPL106C		0	0	5.997e-05	2.64303	2	893.448	0.0303314	24.7792	0
	High	IAGLNPVR	2	2	1	YPL106C		0	0	0.001906	2.13421	2	839.51	-0.143115	28.2859	0
	High	DFDLAITEHFADEFK	1	1	1	YPL106C		0	0	0.001071	1.58526	3	1797.83	0.923138	78.4398	0
	High	TDLPEGEEKPR	2	1	1	YPL106C		0	0.002	0.02204	1.37746	3	1270.63	-0.309286	14.449	0
	High	STPSVVGFGPK	1	1	1	YPL106C		0	0.005	0.06055	1.81716	2	1075.58	-2.49371	36.7011	0
YPL160W	CDC60 SGDID:S000006081, Chr XVI from 246990-250262, Genome Release 64-2-1, Verified ORF, "Cytosolic leucyl tRNA synthetase; ligates leucine to the appropriate tRNA"	93.3979	19.63	1	16	16	29	1090	124.063	5.84619
	A2	Sequence	# PSMs	# Proteins	# Protein Groups	Protein Group Accessions	Modifications	ΔCn	q-Value	PEP	XCorr	Charge	MH+ [Da]	ΔM [ppm]	RT [min]	# Missed Cleavages
	High	IAFADAGDTVEDANFDESNANAAILR	4	1	1	YPL160W		0	0	1.138e-08	5.46076	3	2710.25	-2.45131	62.8837	0
	High	EFEYFYPLDVSISGK	2	1	1	YPL160W		0	0	5.098e-08	4.32028	2	1793.87	1.58048	76.9773	0
	High	SFVTTDANPYYDAFIR	4	1	1	YPL160W		0	0	6.624e-10	4.31909	2	1879.89	-0.132691	60.0865	0
	High	YIETQALLLAPIAPHFAEYIYR	2	1	1	YPL160W		0	0	1.531e-10	3.81901	3	2592.39	1.33863	83.3947	0
	High	EVLGNQTSVQNAK	1	1	1	YPL160W		0	0	1.15e-06	3.50566	2	1387.72	0.305449	18.8425	0
	High	NAFEGVLDWLK	2	1	1	YPL160W		0	0	8.136e-06	3.34244	2	1291.67	1.66791	84.5489	0
	High	GVLAALDYLR	2	1	1	YPL160W		0	0	9.912e-06	3.27196	2	1090.62	-1.03982	69.7263	0
	High	QSGEGVTPQEYIGVK	1	1	1	YPL160W		0	0	6.972e-07	3.15622	2	1591.8	0.78003	41.0513	0
	High	TYEQYALTNYK	1	1	1	YPL160W		0	0	4.313e-06	3.04135	2	1393.66	-0.388835	39.8029	0
	High	ELQFSEIDTVK	1	1	1	YPL160W		0	0	0.001184	3.04081	2	1308.67	-0.537365	46.6364	0
	High	LANEKPEDVFER	2	1	1	YPL160W		0	0	0.0003375	2.68382	2	1446.72	0.117838	32.0833	0
	High	NTNIPLPALQK	1	1	1	YPL160W		0	0	0.00319	2.60559	2	1208.7	-0.341591	46.7321	0
	High	YGLFDFQAAR	2	1	1	YPL160W		0	0	0.001424	2.35814	2	1187.59	0.588848	63.4806	0
	High	IVENAVPGNPGVVFQNI	2	1	1	YPL160W		0	0.001	0.0145	2.24242	2	1766.94	0.414408	70.7643	0
	High	NWAVcR	1	1	1	YPL160W	C5(Carbamidomethyl)	0	0.004	0.04003	1.70076	2	805.377	-0.805482	24.5025	0
	High	EWAEEITK	1	1	1	YPL160W		0	0.004	0.04247	1.52367	2	1005.49	0.137148	33.621	0
YKL148C	SDH1 SGDID:S000001631, Chr XI from 171129-169207, Genome Release 64-2-1, reverse complement, Verified ORF, "Flavoprotein subunit of succinate dehydrogenase; couples the oxidation of succinate to the transfer of electrons to ubiquinone as part of the TCA cycle and the mitochondrial respiratory chain; FAD binding to Sdh1p is required for the assembly of the succinate dehydrogenase subunits; SDH1 ha…	87.2764	30.31	1	8	12	30	640	70.1852	7.50342
	A2	Sequence	# PSMs	# Proteins	# Protein Groups	Protein Group Accessions	Modifications	ΔCn	q-Value	PEP	XCorr	Charge	MH+ [Da]	ΔM [ppm]	RT [min]	# Missed Cleavages
	High	LGANSLLDLVVFGR	8	2	2	YJL045W;YKL148C		0	0	1.658e-11	4.68454	2	1473.84	1.06554	89.7981	0
	High	SIIELEHYGVPFSR	3	1	1	YKL148C		0	0	0.001541	3.64333	2	1646.85	0.410732	59.0505	0
	High	GEGGFLVNSEGER	3	1	1	YKL148C		0	0	2.518e-06	3.58316	2	1350.63	-0.937665	34.5872	0
	High	AGFPLQDLEFVQFHPSGIYGSGcLITEGAR	5	1	1	YKL148C	C23(Carbamidomethyl)	0	0	9.869e-09	3.54945	3	3266.59	0.159894	82.9434	0
	High	TGHALLHTLYGQALR	2	1	1	YKL148C		0	0	2.005e-07	3.31479	2	1650.91	-0.285467	39.714	0
	High	SmIWNSDLVETLELQNLLTcASQTAVSAANR	1	1	1	YKL148C	M2(Oxidation); C20(Carbamidomethyl)	0	0	0.007128	2.74556	3	3451.69	1.40663	96.8049	0
	High	AYFScTSAHTcTGDGNAmVSR	2	2	2	YJL045W;YKL148C	C5(Carbamidomethyl); C11(Carbamidomethyl); M18(Oxidation)	0	0	6.749e-12	2.70042	3	2308.94	0.589856	25.5513	0
	High	AAFGLAEAGYK	1	2	2	YJL045W;YKL148C		0	0	6.987e-06	2.61076	2	1097.56	-0.307811	42.0082	0
	High	TQSSLDEGVR	2	1	1	YKL148C		0	0	3.106e-05	2.57055	2	1091.53	-0.585607	15.0246	0
	High	TIIATGGYGR	1	1	1	YKL148C		0	0	0.0001303	2.50398	2	1008.55	0.340808	27.3033	0
	High	LPGISETAAIFAGVDVTK	1	1	1	YKL148C		0	0	0.006855	1.71581	2	1788.98	0.409108	75.0921	0
	High	AITmEIR	1	2	2	YJL045W;YKL148C	M4(Oxidation)	0	0.003	0.02899	1.55087	2	849.449	-1.41182	18.8868	0
YLR081W	GAL2 SGDID:S000004071, Chr XII from 290212-291936, Genome Release 64-2-1, Verified ORF, "Galactose permease; required for utilization of galactose; also able to transport glucose"	87.0123	24.04	7	12	13	32	574	63.584	7.26904
	A2	Sequence	# PSMs	# Proteins	# Protein Groups	Protein Group Accessions	Modifications	ΔCn	q-Value	PEP	XCorr	Charge	MH+ [Da]	ΔM [ppm]	RT [min]	# Missed Cleavages
	High	VSPEDPAVQAELDLImAGIEAEK	4	1	1	YLR081W	M16(Oxidation)	0	0	2.476e-15	5.33024	3	2441.21	1.03279	85.3016	0
	High	VSPEDPAVQAELDLIMAGIEAEK	4	1	1	YLR081W		0	0	1.439e-12	4.49148	2	2425.21	-1.20258	92.9208	0
	High	LAGNASWGELFSTK	2	2	1	YLR081W		0	0	4.492e-09	3.7999	2	1480.74	0.542149	63.8485	0
	High	IISGLGVGGIAVLcPMLISEIAPK	2	1	1	YLR081W	C14(Carbamidomethyl)	0	0	1.244e-10	3.61083	3	2408.37	1.22081	93.75	0
	High	YLcEVNKVEDAKR	4	1	1	YLR081W	C3(Carbamidomethyl)	0	0	0.000161	3.52886	2	1623.82	-0.0873269	18.9054	2
	High	GLSLEEIQELWEEGVLPWK	4	1	1	YLR081W		0	0	9.073e-08	3.31177	2	2255.16	2.3507	94.1431	0
	High	WYQYFIGR	2	13	3	YDR342C;YLR081W;YMR011W		0	0	2.183e-06	2.61599	2	1132.56	-0.359245	56.3893	0
	High	SYSNSVQWR	2	1	1	YLR081W		0	0	0.001803	2.61349	2	1126.53	-0.854283	29.8465	0
	High	YLcEVNKVEDAK	1	1	1	YLR081W	C3(Carbamidomethyl)	0	0	0.007213	2.60643	2	1467.71	-3.14273	21.9632	1
	High	HKDGTHYLSNVR	1	1	1	YLR081W		0	0	0.0009133	2.39325	3	1426.72	-0.399217	13.9285	1
	High	SEGWIPSSR	3	1	1	YLR081W		0	0	0.0002321	2.17843	2	1018.49	-0.294178	34.3001	0
	High	DGTHYLSNVR	1	1	1	YLR081W		0	0	0.0009292	1.60319	2	1161.56	-1.04785	22.7602	0
	High	YSNDELK	1	1	1	YLR081W		0	0.003	0.03174	1.6226	2	868.404	-0.703551	13.6	0
	High	YLcEVNK	1	1	1	YLR081W	C3(Carbamidomethyl)	0	0.003	0.0375	1.563	2	925.444	-0.653599	17.2427	0
YLR342W	FKS1 SGDID:S000004334, Chr XII from 809997-815627, Genome Release 64-2-1, Verified ORF, "Catalytic subunit of 1,3-beta-D-glucan synthase; functionally redundant with alternate catalytic subunit Gsc2p; binds to regulatory subunit Rho1p; involved in cell wall synthesis and maintenance; localizes to sites of cell wall remodeling; FKS1 has a paralog, GSC2, that arose from the whole genome duplication"	85.3684	15.19	2	9	23	34	1876	214.712	7.2251
	A2	Sequence	# PSMs	# Proteins	# Protein Groups	Protein Group Accessions	Modifications	ΔCn	q-Value	PEP	XCorr	Charge	MH+ [Da]	ΔM [ppm]	RT [min]	# Missed Cleavages
	High	EYIFSENSGVLGDVAAGK	2	2	2	YGR032W;YLR342W		0	0	4.161e-13	5.33718	2	1855.91	1.09276	61.4196	0
	High	APTFFVSQDDNNFETEFFPR	3	2	2	YGR032W;YLR342W		0	0	2.551e-06	4.09751	2	2408.08	-0.00659809	78.9785	0
	High	FKPHELENAEFLLR	1	2	2	YGR032W;YLR342W		0	0	8.684e-12	3.67556	3	1742.92	-0.625633	50.048	0
	High	SVLAEFEELNVEQVNPYAPGLR	3	1	1	YLR342W		0	0	1.759e-11	3.67525	3	2474.26	1.66467	79.6051	0
	High	VQLSGNPILGDGK	1	2	2	YGR032W;YLR342W		0	0	0.0002957	3.50436	2	1297.71	0.184948	42.2316	0
	High	YEEQTTNHPVAIVGAR	2	1	1	YLR342W		0	0	1.368e-07	3.50027	2	1784.89	-0.0143293	26.0807	0
	High	LGDVVWDDVFFK	1	1	1	YLR342W		0	0	1.379e-07	3.40211	2	1439.72	0.59862	74.1964	0
	High	EYYYLGTQLPVDR	1	1	1	YLR342W		0	0	2.063e-09	3.33166	2	1616.8	0.558523	56.24	0
	High	DLGFGTILNFTTK	2	2	2	YGR032W;YLR342W		0	0	1.489e-08	2.90051	2	1426.76	2.57845	83.625	0
	High	IPFSILYSR	3	2	2	YGR032W;YLR342W		0	0	1.027e-06	2.65155	2	1095.62	-0.281973	61.3137	0
	High	AYPDLQIAYLDEEPPLTEGEEPR	1	1	1	YLR342W		0	0	0.001495	2.48336	3	2645.27	1.40091	70.6011	0
	High	EQTFGTLFAR	1	3	2	YGR032W;YLR342W		0	0	2.551e-05	2.42492	2	1169.59	-0.0898332	53.9402	0
	High	VITPIYHFIR	2	1	1	YLR342W		0	0	0.006578	2.28955	2	1258.73	0.539862	51.6064	0
	High	VTLLEYLK	2	2	2	YGR032W;YLR342W		0	0	0.001251	2.23126	2	978.588	0.604696	64.0181	0
	High	TWLHLVTNFNR	1	1	1	YLR342W		0	0	5.163e-07	2.18311	3	1400.74	-0.617153	58.4933	0
	High	SDNQNHALIFYR	1	2	2	YGR032W;YLR342W		0	0	0.0001385	1.92819	3	1477.72	-0.59581	41.0755	0
	High	LLYHQVPSEIEGK	1	2	2	YGR032W;YLR342W		0	0	0.006367	1.88197	3	1512.81	-0.176643	34.4578	0
	High	LIELPLEER	1	1	1	YLR342W		0	0.001	0.01142	2.21228	2	1111.64	0.529704	55.3065	0
	High	NSWIGYVR	1	2	2	YGR032W;YLR342W		0	0.002	0.02151	2.28295	2	994.51	-0.650613	45.5745	0
	High	GRDLGFGTILNFTTK	1	2	2	YGR032W;YLR342W		0	0.003	0.02777	2.40389	3	1639.88	-1.02207	69.1496	1
	High	EIIREDDQFSR	1	2	2	YGR032W;YLR342W		0	0.004	0.04132	1.43843	3	1407.69	-0.525512	25.9148	1
	High	QIRPPIYSLK	1	2	2	YGR032W;YLR342W		0	0.005	0.06338	1.39772	3	1214.72	-1.52527	38.0149	0
	High	TLSQIGGK	1	1	1	YLR342W		0	0.006	0.07629	1.48789	2	803.461	-0.957053	15.6393	0
YPL061W	ALD6 SGDID:S000005982, Chr XVI from 432588-434090, Genome Release 64-2-1, Verified ORF, "Cytosolic aldehyde dehydrogenase; activated by Mg2+ and utilizes NADP+ as the preferred coenzyme; required for conversion of acetaldehyde to acetate; constitutively expressed; locates to the mitochondrial outer surface upon oxidative stress"	84.0231	35.6	1	19	19	32	500	54.3798	5.43994
	A2	Sequence	# PSMs	# Proteins	# Protein Groups	Protein Group Accessions	Modifications	ΔCn	q-Value	PEP	XCorr	Charge	MH+ [Da]	ΔM [ppm]	RT [min]	# Missed Cleavages
	High	IYVQEGIYDELLAAFK	4	1	1	YPL061W		0	0	1.831e-12	5.21456	2	1871.98	2.23859	92.0217	0
	High	AFHDTEWATQDPR	5	1	1	YPL061W		0	0	5.257e-08	3.73588	2	1573.7	1.15669	30.1676	0
	High	NAGQIcSSGSR	1	1	1	YPL061W	C6(Carbamidomethyl)	0	0	5.487e-08	3.48257	2	1136.51	0.263067	9.58138	0
	High	IVKEEIFGPVVTVAK	1	1	1	YPL061W		0	0	0.005453	3.30669	3	1628.96	0.557175	49.9299	1
	High	ANFQGAITNR	2	1	1	YPL061W		0	0	0.0001198	3.0405	2	1091.56	-0.698104	25.4477	0
	High	LAFTGSTEVGK	1	1	1	YPL061W		0	0	0.0001217	2.95201	2	1109.59	1.22506	32.2369	0
	High	AGTVWINTYNDFDSR	1	1	1	YPL061W		0	0	0.0001087	2.93237	2	1758.81	1.19344	58.4128	0
	High	KVGIPAGVVNIVPGPGR	1	1	1	YPL061W		0	0	0.006783	2.81227	3	1629.98	-0.697154	50.7014	1
	High	TVGAALTNDPR	2	1	1	YPL061W		0	0	1.85e-08	2.78312	2	1114.59	0.0730109	22.1615	0
	High	VGIPAGVVNIVPGPGR	2	1	1	YPL061W		0	0	1.444e-06	2.47357	2	1501.89	0.267847	59.2884	0
	High	EEIFGPVVTVAK	2	1	1	YPL061W		0	0	0.00423	2.27419	2	1288.72	1.0171	52.9455	0
	High	LHFDTAEPVK	1	1	1	YPL061W		0	0	0.002333	2.16284	2	1156.6	0.0239876	27.3376	0
	High	AYLETEIK	1	1	1	YPL061W		0	0	0.0009483	2.03841	2	966.514	-0.381496	32.2118	0
	High	VGNPFDKANFQGAITNR	2	1	1	YPL061W		0	0	5.613e-07	1.88424	3	1848.93	-1.15348	46.0688	1
	High	SAHLVFDDANIKK	1	1	1	YPL061W		0	0	4.155e-05	1.02802	3	1457.78	0.615745	29.4535	1
	High	KLAFTGSTEVGK	1	1	1	YPL061W		0	0.002	0.0203	3.02551	2	1237.68	-0.87373	25.9714	1
	High	SVAVDSSESNLK	1	1	1	YPL061W		0	0.002	0.02502	2.90393	2	1235.61	-0.250659	19.9139	0
	High	SAHLVFDDANIK	2	1	1	YPL061W		0	0.003	0.03619	2.18098	3	1329.68	-0.656628	37.7691	0
	High	ITLELGGK	1	1	1	YPL061W		0	0.009	0.1256	2.19765	2	830.498	-0.617747	38.0088	0
YDL185W	VMA1 SGDID:S000002344, Chr IV from 126787-130002, Genome Release 64-2-1, Verified ORF, "Subunit A of the V1 peripheral membrane domain of V-ATPase; protein precursor undergoes self-catalyzed splicing to yield the extein Tfp1p and the intein Vde (PI-SceI), which is a site-specific endonuclease; the V1 peripheral membrane domain of the vacuolar H+-ATPase (V-ATPase) has eight subunits; involved in m…	83.8181	23.53	1	24	24	35	1071	118.562	6.16357
	A2	Sequence	# PSMs	# Proteins	# Protein Groups	Protein Group Accessions	Modifications	ΔCn	q-Value	PEP	XCorr	Charge	MH+ [Da]	ΔM [ppm]	RT [min]	# Missed Cleavages
	High	NNLNTENPLWDAIVGLGFLK	4	1	1	YDL185W		0	0	1.17e-13	5.28595	2	2228.17	-1.93238	100.991	0
	High	TTLVANTSNMPVAAR	1	1	1	YDL185W		0	0	6.981e-10	4.47946	2	1545.8	-1.39801	36.2201	0
	High	GTITWIAPAGEYTLDEK	1	1	1	YDL185W		0	0	1.375e-09	3.89344	2	1864.94	1.30137	62.5843	0
	High	FYDSNYPEFPVLR	2	1	1	YDL185W		0	0	4.241e-05	3.39105	2	1646.79	0.135141	66.0424	0
	High	LSADYPLLTGQR	1	1	1	YDL185W		0	0	0.001157	3.35715	2	1333.71	-0.171155	49.2868	0
	High	AIKEESQSIYIPR	1	1	1	YDL185W		0	0	0.006994	3.25212	3	1533.83	-1.04029	33.8875	1
	High	NIPSFLSTDNIGTR	1	1	1	YDL185W		0	0	3.635e-05	3.13584	2	1534.79	0.157143	56.1548	0
	High	ANELVESYRK	1	1	1	YDL185W		0	0	0.002908	2.92344	2	1208.63	0.184974	19.662	1
	High	ETFLAGLIDSDGYVTDEHGIK	3	1	1	YDL185W		0	0	1.236e-06	2.92335	3	2280.1	-0.753367	67.8309	0
	High	SDFTLYHTWPVR	2	1	1	YDL185W		0	0	0.004657	2.79096	2	1521.75	-1.24966	54.4209	0
	High	ANELVESYR	1	1	1	YDL185W		0	0	2.423e-06	2.78172	2	1080.53	-0.358611	27.6195	0
	High	VGHDNLVGEVIR	1	1	1	YDL185W		0	0	0.001476	2.64438	3	1307.71	0.379422	39.9685	0
	High	WQFTPGK	1	1	1	YDL185W		0	0	0.0001473	2.5528	2	863.441	-0.523422	37.0981	0
	High	AYFEWTIEAR	1	1	1	YDL185W		0	0	4.205e-05	2.53713	2	1285.62	0.04054	61.8804	0
	High	NNLNTENPLWDAIVGLGFLKDGVK	3	1	1	YDL185W		0	0	2.364e-06	2.45974	3	2627.39	2.5075	81.5914	1
	High	DGLVSLAR	2	1	1	YDL185W		0	0	0.002379	2.18036	2	830.473	0.194907	41.0781	0
	High	ATFSVDSR	2	1	1	YDL185W		0	0	0.001188	2.12236	2	882.431	-0.32783	22.7164	0
	High	TVNLYSK	1	1	1	YDL185W		0	0	0.006916	2.06254	2	824.452	0.467486	19.8609	0
	High	SYPISEGPER	1	1	1	YDL185W		0	0	0.006319	1.74302	2	1134.54	-0.404959	24.1599	0
	High	FTcNATHELVVR	1	1	1	YDL185W	C3(Carbamidomethyl)	0	0	0.000159	1.4716	3	1446.71	-1.1044	29.8889	0
	High	EESQSIYIPR	1	1	1	YDL185W		0	0	0.003426	1.43466	2	1221.61	-1.11702	35.5928	0
	High	AVALGSPDR	1	1	1	YDL185W		0	0.003	0.03224	2.15069	2	885.478	-1.08238	17.601	0
	High	FRPAPAAAFAR	1	1	1	YDL185W		0	0.004	0.04205	2.39878	2	1174.65	0.0490256	29.8235	0
	High	YTNVLNK	1	1	1	YDL185W		0	0.008	0.1219	1.53104	2	851.46	-2.09822	19.4345	0
YMR145C	NDE1 SGDID:S000004753, Chr XIII from 556475-554793, Genome Release 64-2-1, reverse complement, Verified ORF, "Mitochondrial external NADH dehydrogenase; type II NAD(P)H:quinone oxidoreductase that catalyzes the oxidation of cytosolic NADH; Nde1p and Nde2p provide cytosolic NADH to the mitochondrial respiratory chain; NDE1 has a paralog, NDE2, that arose from the whole genome duplication"	83.4514	31.79	2	15	15	29	560	62.7349	9.27588
	A2	Sequence	# PSMs	# Proteins	# Protein Groups	Protein Group Accessions	Modifications	ΔCn	q-Value	PEP	XCorr	Charge	MH+ [Da]	ΔM [ppm]	RT [min]	# Missed Cleavages
	High	SHGEVHYYEAEAYDVDPENK	1	1	1	YMR145C		0	0	7.875e-15	4.57026	3	2352	-0.108135	35.9464	0
	High	TGDGDIENIPYGVLVWATGNAPR	5	1	1	YMR145C		0	0	7.06e-08	4.53844	2	2415.2	2.26863	89.2216	0
	High	NYFLFTPLLPSTPVGTIELK	7	1	1	YMR145C		0	0	9.367e-09	4.50935	2	2250.25	1.78649	91.2049	0
	High	RSHGEVHYYEAEAYDVDPENK	1	1	1	YMR145C		0	0	2.861e-10	4.30771	3	2508.11	-0.119659	31.9574	1
	High	NLDTTLYNVVVVSPR	2	1	1	YMR145C		0	0	8.579e-07	3.59465	3	1689.91	-1.25459	65.6067	0
	High	LAGSFTFLFWK	1	1	1	YMR145C		0	0	1.946e-05	3.03222	2	1316.71	2.37371	85.2339	0
	High	GALAYIGSDK	1	1	1	YMR145C		0	0	0.001058	2.41705	2	994.519	-1.04126	33.1126	0
	High	IDQLNWK	1	1	1	YMR145C		0	0	0.005578	2.29476	2	916.489	-0.239333	36.4798	0
	High	EISDAQEIR	2	1	1	YMR145C		0	0	0.0003918	2.27319	2	1060.53	-0.534182	21.3548	0
	High	YLVDYAQDLFK	1	1	1	YMR145C		0	0	0.0001207	2.26853	2	1374.69	-0.631753	71.0026	0
	High	DYVDQDLR	3	1	1	YMR145C		0	0	7.723e-05	2.17769	2	1023.47	-0.389671	28.5636	0
	High	AIADLAVGEAK	1	1	1	YMR145C		0	0	0.003564	2.14036	2	1057.59	-0.420575	31.0209	0
	High	AASLSPKDPER	1	1	1	YMR145C		0	0.006	0.06693	2.85857	2	1170.61	-0.117585	13.1361	1
	High	SIVEPVR	1	2	1	YMR145C		0	0.008	0.1093	1.64549	2	799.467	-0.533889	21.1738	0
	High	GLLIDNKLQLLGAK	1	1	1	YMR145C		0	0.008	0.1155	1.59728	3	1495.92	-0.103562	61.6243	1
YGL062W	PYC1 SGDID:S000003030, Chr VII from 385196-388732, Genome Release 64-2-1, Verified ORF, "Pyruvate carboxylase isoform; cytoplasmic enzyme that converts pyruvate to oxaloacetate; differentially regulated than isoform Pyc2p; mutations in the human homolog are associated with lactic acidosis; PYC1 has a paralog, PYC2, that arose from the whole genome duplication"	81.5685	13.5	1	2	16	33	1178	130.018	6.22705
	A2	Sequence	# PSMs	# Proteins	# Protein Groups	Protein Group Accessions	Modifications	ΔCn	q-Value	PEP	XCorr	Charge	MH+ [Da]	ΔM [ppm]	RT [min]	# Missed Cleavages
	High	NAGTAEFLVDNQNR	3	2	2	YBR218C;YGL062W		0	0	7.073e-09	5.13853	2	1548.74	0.537918	37.3289	0
	High	VFDALNDLEQLK	4	2	2	YBR218C;YGL062W		0	0	1.449e-07	3.53258	2	1404.74	-0.351316	63.7657	0
	High	EGDDVADAFQR	8	2	2	YBR218C;YGL062W		0	0	1.728e-06	3.27084	2	1222.53	-1.13634	33.4663	0
	High	EANYLLGDIVK	2	2	2	YBR218C;YGL062W		0	0	1.982e-05	3.11426	2	1234.67	0.446484	59.3392	0
	High	FLHEDPWER	3	2	2	YBR218C;YGL062W		0	0	0.0001331	2.93841	3	1228.57	-0.979095	36.7127	0
	High	TAFGNGTcFVER	1	2	2	YBR218C;YGL062W	C8(Carbamidomethyl)	0	0	0.0004837	2.72446	2	1358.62	0.408729	39.2729	0
	High	ETYGDLSVLPTR	2	1	1	YGL062W		0	0	0.005321	2.46002	2	1350.69	-0.385415	48.6319	0
	High	HYFIEINPR	1	2	2	YBR218C;YGL062W		0	0	1.327e-05	2.13053	2	1188.62	0.585149	40.5961	0
	High	DNGVDIFR	1	2	2	YBR218C;YGL062W		0	0	0.000801	2.04442	2	935.458	0.267593	47.014	0
	High	SLVPNIPFQMLLR	1	2	2	YBR218C;YGL062W		0	0.001	0.01289	1.71713	2	1527.88	2.85551	85.9703	0
	High	NFQPDTGR	1	2	2	YBR218C;YGL062W		0	0.002	0.02341	1.76344	2	934.438	-0.163378	15.1263	0
	High	IREDLQNR	2	2	2	YBR218C;YGL062W		0	0.003	0.03593	2.62452	2	1043.56	-0.496264	11.6728	1
	High	GFAIQcR	1	1	1	YGL062W	C6(Carbamidomethyl)	0	0.003	0.02929	1.93924	2	851.419	-0.0449228	26.007	0
	High	DAILTDAVK	1	2	2	YBR218C;YGL062W		0	0.003	0.03756	1.70446	2	945.525	-0.384366	34.6309	0
	High	VYEDFQK	1	2	2	YBR218C;YGL062W		0	0.004	0.0402	1.6635	2	928.441	-0.146194	20.9897	0
	High	LQAVGDLNK	1	2	2	YBR218C;YGL062W		0	0.006	0.07342	1.76322	2	957.536	-0.379055	23.4581	0
YLL018C	DPS1 SGDID:S000003941, Chr XII from 111575-109902, Genome Release 64-2-1, reverse complement, Verified ORF, "Aspartyl-tRNA synthetase, primarily cytoplasmic; homodimeric enzyme that catalyzes the specific aspartylation of tRNA(Asp); class II aminoacyl tRNA synthetase; binding to its own mRNA may confer autoregulation; shares five highly conserved amino acids with human that when mutated cause leu…	77.8999	31.06	1	14	14	27	557	63.4759	6.58057
	A2	Sequence	# PSMs	# Proteins	# Protein Groups	Protein Group Accessions	Modifications	ΔCn	q-Value	PEP	XCorr	Charge	MH+ [Da]	ΔM [ppm]	RT [min]	# Missed Cleavages
	High	LLGAPSEGGSSVFEVTYFK	1	1	1	YLL018C		0	0	1.591e-10	4.33064	2	1988	1.62013	69.7291	0
	High	IYTISETPEALPILLEDASR	7	1	1	YLL018C		0	0	2.256e-10	4.28903	2	2231.18	1.12127	77.4894	0
	High	SEAEAEAAGLPVVNLDTR	3	1	1	YLL018C		0	0	9.469e-10	4.19888	2	1841.92	0.434864	53.9836	0
	High	WAGSLNLESIVLVR	2	1	1	YLL018C		0	0	7.532e-09	3.53657	2	1556.88	0.224238	78.3803	0
	High	GEEILSGAQR	1	1	1	YLL018C		0	0	3.009e-06	3.14259	2	1059.54	-1.10959	23.3232	0
	High	IQAGVcELFR	1	1	1	YLL018C	C6(Carbamidomethyl)	0	0	8.086e-06	2.89301	2	1192.62	0.66627	52.0502	0
	High	VYEIGPVFR	1	1	1	YLL018C		0	0	0.001625	2.63293	2	1079.59	-0.0229671	51.5692	0
	High	QQGATLAFLTLR	2	1	1	YLL018C		0	0	7.097e-05	2.62118	2	1318.75	1.22536	65.8571	0
	High	IHDHALLQER	2	1	1	YLL018C		0	0	7.144e-06	2.59223	3	1231.65	-1.19081	20.5373	0
	High	ALQLEAER	1	1	1	YLL018C		0	0	0.004052	2.21465	2	929.504	-0.796344	25.9617	0
	High	TVTNQAIFR	2	1	1	YLL018C		0	0	0.0008809	2.16794	2	1049.58	2.13048	31.1036	0
	High	QQLIVADFER	2	1	1	YLL018C		0	0.001	0.01315	1.47466	2	1218.65	-1.31748	46.7362	0
	High	SATVQNLEIHITK	1	1	1	YLL018C		0	0.002	0.01931	2.20221	3	1453.8	1.34118	39.4009	0
	High	AYLAQSPQFNK	1	1	1	YLL018C		0	0.008	0.1088	2.79306	2	1266.65	1.15756	32.5272	0
YMR012W	CLU1 SGDID:S000004614, Chr XIII from 291134-294967, Genome Release 64-2-1, Verified ORF, "Subunit of the eukaryotic translation initiation factor 3 (eIF3); component of unknown function; deletion causes defects in mitochondrial organization but not in growth or translation initiation; can rescue cytokinesis and mitochondrial organization defects of the Dictyostelium cluA- mutant"	77.7991	18.56	1	17	17	26	1277	145.076	6.39209
	A2	Sequence	# PSMs	# Proteins	# Protein Groups	Protein Group Accessions	Modifications	ΔCn	q-Value	PEP	XCorr	Charge	MH+ [Da]	ΔM [ppm]	RT [min]	# Missed Cleavages
	High	ALTNLAILEFSNESPYNATVVYNR	2	1	1	YMR012W		0	0	1.206e-08	4.54586	3	2699.37	-0.641788	77.6625	0
	High	YILDLANTYPLDINFAR	3	1	1	YMR012W		0	0	1.049e-08	4.50259	2	2012.05	3.06052	80.9664	0
	High	FVEPPTTFSLSDLTIIPR	4	1	1	YMR012W		0	0	5.256e-07	4.10786	2	2033.1	0.922896	83.7363	0
	High	LLTSESNIITPcVR	1	1	1	YMR012W	C12(Carbamidomethyl)	0	0	5.438e-06	4.09264	2	1602.85	1.25788	48.1195	0
	High	LQTAALDTTPER	2	1	1	YMR012W		0	0	2.524e-08	3.69184	2	1315.68	-1.43203	25.0656	0
	High	SLSFAPYNPVPPFYR	2	1	1	YMR012W		0	0	0.0001394	3.29671	2	1754.89	0.38371	70.3272	0
	High	ENTDENAHSSLIYYSLFDLIASR	2	1	1	YMR012W		0	0	7.626e-07	3.2836	3	2658.27	0.873387	88.7564	0
	High	FGIQLLNK	1	1	1	YMR012W		0	0	0.003711	3.2152	2	932.556	-0.826411	52.6142	0
	High	YLLTTVVEFAGR	1	1	1	YMR012W		0	0	1.747e-07	3.12521	2	1368.75	-0.792743	70.8416	0
	High	QNFDNIEETGNR	1	1	1	YMR012W		0	0	2.069e-05	2.998	2	1436.64	-0.890799	24.9886	0
	High	ISELEIVSR	1	1	1	YMR012W		0	0	7.62e-06	2.98546	2	1045.59	-0.289526	40.7199	0
	High	LGNLFAALK	1	1	1	YMR012W		0	0	7.853e-06	2.84773	2	946.571	-1.56043	61.097	0
	High	QSALTLLAQSITVLEDVNNILHPAVAEK	1	1	1	YMR012W		0	0	2.636e-05	2.77031	3	2987.64	-0.381716	101.528	0
	High	LALYPEAIAFcR	1	1	1	YMR012W	C11(Carbamidomethyl)	0	0	0.0001638	1.9414	2	1423.74	2.13411	65.5318	0
	High	SELLEAVSK	1	1	1	YMR012W		0	0	0.002011	1.67427	2	975.536	0.00191193	35.4963	0
	High	QTLLRPELVEK	1	1	1	YMR012W		0	0.003	0.03129	2.46156	3	1325.78	-0.766847	36.1057	0
	High	QNFDNIEETGNRYPHR	1	1	1	YMR012W		0	0.007	0.09343	1.32832	3	1989.92	-0.28028	27.6412	1
YMR116C	ASC1 SGDID:S000004722, Chr XIII from 499878-499456,500688-500152, Genome Release 64-2-1, reverse complement, Verified ORF, "G-protein beta subunit and guanine dissociation inhibitor for Gpa2p; ortholog of RACK1 that inhibits translation; core component of the small (40S) ribosomal subunit; regulates P-body formation induced by replication stress; represses Gcn4p in the absence of amino acid starv…	77.2455	49.53	1	10	10	29	319	34.7836	6.23975
	A2	Sequence	# PSMs	# Proteins	# Protein Groups	Protein Group Accessions	Modifications	ΔCn	q-Value	PEP	XCorr	Charge	MH+ [Da]	ΔM [ppm]	RT [min]	# Missed Cleavages
	High	AAEPHAVSLAWSADGQTLFAGYTDNVIR	6	1	1	YMR116C		0	0	2.436e-10	5.06208	3	2960.46	0.779804	69.894	0
	High	GTLEGHNGWVTSLATSAGQPNLLLSASR	2	1	1	YMR116C		0	0	1.884e-06	4.5744	3	2837.46	1.47168	68.2672	0
	High	LWDVATGETYQR	4	1	1	YMR116C		0	0	7.992e-09	4.38872	2	1438.7	0.369482	44.2328	0
	High	ADDDSVTIISAGNDK	1	1	1	YMR116C		0	0	7.388e-08	3.25625	2	1520.71	-0.0698624	33.291	0
	High	YWLAAATATGIK	1	1	1	YMR116C		0	0	3.791e-07	3.11561	2	1265.69	3.36696	54.3391	0
	High	VFSLDPQYLVDDLRPEFAGYSK	6	1	1	YMR116C		0	0	1.248e-06	2.9424	3	2559.28	0.629916	83.3143	0
	High	VVPNEKADDDSVTIISAGNDK	3	1	1	YMR116C		0	0	0.003036	2.59423	3	2187.07	-1.27936	33.4483	1
	High	GQcLATLLGHNDWVSQVR	4	1	1	YMR116C	C3(Carbamidomethyl)	0	0	2.893e-05	2.55086	3	2054.03	0.866841	62.683	0
	High	ASMIISGSR	1	1	1	YMR116C		0	0	8.344e-05	1.90997	2	921.482	-0.126972	23.272	0
	High	DKTLISWK	1	1	1	YMR116C		0	0.001	0.01361	1.98829	2	990.562	-0.14856	37.874	1
YBR218C	PYC2 SGDID:S000000422, Chr II from 662249-658707, Genome Release 64-2-1, reverse complement, Verified ORF, "Pyruvate carboxylase isoform; cytoplasmic enzyme that converts pyruvate to oxaloacetate; differentially regulated than isoform Pyc1p; mutations in the human homolog are associated with lactic acidosis; PYC2 has a paralog, PYC1, that arose from the whole genome duplication"	76.8201	12.46	1	1	15	31	1180	130.085	6.50732
	A2	Sequence	# PSMs	# Proteins	# Protein Groups	Protein Group Accessions	Modifications	ΔCn	q-Value	PEP	XCorr	Charge	MH+ [Da]	ΔM [ppm]	RT [min]	# Missed Cleavages
	High	NAGTAEFLVDNQNR	3	2	2	YBR218C;YGL062W		0	0	7.073e-09	5.13853	2	1548.74	0.537918	37.3289	0
	High	VFDALNDLEQLK	4	2	2	YBR218C;YGL062W		0	0	1.449e-07	3.53258	2	1404.74	-0.351316	63.7657	0
	High	EGDDVADAFQR	8	2	2	YBR218C;YGL062W		0	0	1.728e-06	3.27084	2	1222.53	-1.13634	33.4663	0
	High	EANYLLGDIVK	2	2	2	YBR218C;YGL062W		0	0	1.982e-05	3.11426	2	1234.67	0.446484	59.3392	0
	High	FLHEDPWER	3	2	2	YBR218C;YGL062W		0	0	0.0001331	2.93841	3	1228.57	-0.979095	36.7127	0
	High	TAFGNGTcFVER	1	2	2	YBR218C;YGL062W	C8(Carbamidomethyl)	0	0	0.0004837	2.72446	2	1358.62	0.408729	39.2729	0
	High	HYFIEINPR	1	2	2	YBR218C;YGL062W		0	0	1.327e-05	2.13053	2	1188.62	0.585149	40.5961	0
	High	DNGVDIFR	1	2	2	YBR218C;YGL062W		0	0	0.000801	2.04442	2	935.458	0.267593	47.014	0
	High	SLVPNIPFQMLLR	1	2	2	YBR218C;YGL062W		0	0.001	0.01289	1.71713	2	1527.88	2.85551	85.9703	0
	High	NFQPDTGR	1	2	2	YBR218C;YGL062W		0	0.002	0.02341	1.76344	2	934.438	-0.163378	15.1263	0
	High	IREDLQNR	2	2	2	YBR218C;YGL062W		0	0.003	0.03593	2.62452	2	1043.56	-0.496264	11.6728	1
	High	DAILTDAVK	1	2	2	YBR218C;YGL062W		0	0.003	0.03756	1.70446	2	945.525	-0.384366	34.6309	0
	High	VYEDFQK	1	2	2	YBR218C;YGL062W		0	0.004	0.0402	1.6635	2	928.441	-0.146194	20.9897	0
	High	GFSIQcR	1	1	1	YBR218C	C6(Carbamidomethyl)	0	0.005	0.05997	1.66737	2	867.414	0.124398	27.4027	0
	High	LQAVGDLNK	1	2	2	YBR218C;YGL062W		0	0.006	0.07342	1.76322	2	957.536	-0.379055	23.4581	0
YHR183W	GND1 SGDID:S000001226, Chr VIII from 470960-472429, Genome Release 64-2-1, Verified ORF, "6-phosphogluconate dehydrogenase (decarboxylating); catalyzes an NADPH regenerating reaction in the pentose phosphate pathway; required for growth on D-glucono-delta-lactone and adaptation to oxidative stress; GND1 has a paralog, GND2, that arose from the whole genome duplication"	76.4623	40.08	2	16	16	27	489	53.5093	6.63916
	A2	Sequence	# PSMs	# Proteins	# Protein Groups	Protein Group Accessions	Modifications	ΔCn	q-Value	PEP	XCorr	Charge	MH+ [Da]	ΔM [ppm]	RT [min]	# Missed Cleavages
	High	AGAPVDALINQIVPLLEK	4	1	1	YHR183W		0	0	5.064e-12	4.81083	3	1861.08	0.562678	96.1986	0
	High	AYREEPDLENLLFNK	3	1	1	YHR183W		0	0	2.454e-07	4.1721	3	1850.93	0.987954	64.646	1
	High	KSIALATTYGIPTPAFSTALSFYDGYR	1	1	1	YHR183W		0	0	0.0002018	3.79997	3	2911.49	0.808563	78.4265	1
	High	LPANLLQAQR	2	2	1	YHR183W		0	0	2.326e-05	3.74296	2	1123.66	0.198961	39.8389	0
	High	SIIGATSIEDFISK	3	1	1	YHR183W		0	0	8.575e-06	3.62299	2	1480.79	0.6142	61.5386	0
	High	EEPDLENLLFNK	1	1	1	YHR183W		0	0	8.642e-06	3.22054	2	1460.73	1.02537	71.4118	0
	High	WNNGVLDSFLVEITR	1	1	1	YHR183W		0	0	1.143e-05	3.02386	2	1762.92	1.83426	92.3189	0
	High	LGGFTDKEISDVFAK	2	1	1	YHR183W		0	0	0.0002645	2.93399	3	1626.84	-0.421794	54.3956	1
	High	SDGEPccEWVGPAGAGHYVK	1	1	1	YHR183W	C6(Carbamidomethyl); C7(Carbamidomethyl)	0	0	3.098e-08	2.54416	3	2175.92	-0.370583	41.3078	0
	High	SVFLGQITK	2	1	1	YHR183W		0	0	0.001775	2.35404	2	992.578	0.0725206	42.9801	0
	High	EQFVDDLEQALYASK	1	1	1	YHR183W		0	0	0.002715	1.71751	2	1755.84	-0.119551	60.0665	0
	High	FFADAVTK	2	1	1	YHR183W		0	0	0.006129	1.67389	2	898.466	-0.92296	33.9458	0
	High	DYFGAHTFR	1	2	1	YHR183W		0	0.001	0.009031	2.07711	2	1113.51	-0.0855877	36.8282	0
	High	SERLPANLLQAQR	1	2	1	YHR183W		0	0.002	0.01872	2.84493	3	1495.83	-0.042657	37.9654	1
	High	EAAATYGWK	1	1	1	YHR183W		0	0.002	0.01971	1.65112	2	996.478	-0.365575	28.1026	0
	High	NIFQSISAK	1	1	1	YHR183W		0	0.003	0.03163	1.49792	2	1007.55	-0.0722377	45.6144	0
YGL195W	GCN1 SGDID:S000003163, Chr VII from 131525-139543, Genome Release 64-2-1, Verified ORF, "Positive regulator of the Gcn2p kinase activity; forms a complex with Gcn20p; proposed to stimulate Gcn2p activation by an uncharged tRNA"	76.1277	7.97	1	16	16	24	2672	296.513	5.2749
	A2	Sequence	# PSMs	# Proteins	# Protein Groups	Protein Group Accessions	Modifications	ΔCn	q-Value	PEP	XCorr	Charge	MH+ [Da]	ΔM [ppm]	RT [min]	# Missed Cleavages
	High	LGSAQALAEVISGLGLTK	2	1	1	YGL195W		0	0	5.827e-12	4.62263	2	1727.99	1.34839	87.5367	0
	High	SPEVGFSILSELYAGVSPEK	3	1	1	YGL195W		0	0	1.053e-07	4.39235	2	2109.08	3.41461	88.0583	0
	High	LTEDVNNVFLQLSQNVSER	2	1	1	YGL195W		0	0	3.787e-07	3.81899	2	2205.12	1.81788	74.9349	0
	High	IHAVNLLQELFYK	4	1	1	YGL195W		0	0	1.34e-05	3.72555	3	1587.89	0.414072	78.1794	0
	High	LLYLcSEPNISK	1	1	1	YGL195W	C5(Carbamidomethyl)	0	0	1.226e-05	3.42179	2	1436.75	0.583345	49.1263	0
	High	NIAAQTLGDLVR	1	1	1	YGL195W		0	0	6.82e-05	3.37457	2	1270.71	1.85047	58.7929	0
	High	LFLGLATLR	1	1	1	YGL195W		0	0	4.821e-05	3.29445	2	1003.63	-0.244143	67.3201	0
	High	EIADFIWEFNK	1	1	1	YGL195W		0	0	3.693e-06	3.28894	2	1411.69	1.2583	76.7064	0
	High	FISDVVISNPATK	1	1	1	YGL195W		0	0	2.005e-07	3.28475	2	1390.76	-0.514607	46.3549	0
	High	VQELIPQQNTSFK	2	1	1	YGL195W		0	0	0.0003401	3.1958	2	1531.81	0.258483	40.9211	0
	High	AVLQPASNSTDVR	1	1	1	YGL195W		0	0	0.005311	2.98394	2	1357.71	0.627558	22.4678	0
	High	SLFPLFNQDDSGLR	1	1	1	YGL195W		0	0	5.549e-08	2.78727	2	1608.8	1.19043	76.5121	0
	High	VPFLQDISQLVR	1	1	1	YGL195W		0	0	1.197e-07	2.75479	2	1414.81	1.72854	80.7747	0
	High	SHVSEISTR	1	1	1	YGL195W		0	0	3.76e-05	2.48044	2	1015.52	-1.16273	10.2339	0
	High	VDPLVIELVTGAK	1	1	1	YGL195W		0	0	4.552e-05	1.98842	2	1353.8	1.3558	76.1005	0
	High	LGEEQFPDLIPR	1	1	1	YGL195W		0	0.002	0.02006	2.49847	2	1413.74	1.13734	62.594	0
YDR023W	SES1 SGDID:S000002430, Chr IV from 489508-490896, Genome Release 64-2-1, Verified ORF, "Cytosolic seryl-tRNA synthetase; class II aminoacyl-tRNA synthetase that aminoacylates tRNA(Ser), displays tRNA-dependent amino acid recognition which enhances discrimination of the serine substrate, interacts with peroxin Pex21p"	75.8577	43.07	1	15	15	27	462	53.2761	6.0874
	A2	Sequence	# PSMs	# Proteins	# Protein Groups	Protein Group Accessions	Modifications	ΔCn	q-Value	PEP	XCorr	Charge	MH+ [Da]	ΔM [ppm]	RT [min]	# Missed Cleavages
	High	VFQVGNIVHPSVVVSNDEENNELVR	3	1	1	YDR023W		0	0	3.989e-14	5.32447	3	2793.42	0.393245	58.818	0
	High	NYGVFLNQALINYGLQFLAAK	3	1	1	YDR023W		0	0	1.328e-15	4.60972	3	2357.26	-1.14705	100.378	0
	High	IVGIVSGELNNAAAK	2	1	1	YDR023W		0	0	2.162e-08	4.09183	2	1455.82	-0.80643	43.6701	0
	High	TAQLSEFDEELYK	1	1	1	YDR023W		0	0	0.0001087	3.9932	2	1572.74	1.00529	53.3343	0
	High	IEQFVITEPEK	1	1	1	YDR023W		0	0	1.036e-05	3.95312	2	1332.71	0.744879	44.6605	0
	High	ELVScSNcTDYQSR	3	1	1	YDR023W	C5(Carbamidomethyl); C8(Carbamidomethyl)	0	0	3.752e-09	3.76423	2	1718.71	0.115126	23.9403	0
	High	YDLEAWFPYQK	1	1	1	YDR023W		0	0	4.433e-08	3.19356	2	1459.69	-1.10409	71.7323	0
	High	TRFELDELNK	1	1	1	YDR023W		0	0	1.879e-06	2.79409	3	1264.65	-0.883672	38.6248	1
	High	LDGYDPDR	4	1	1	YDR023W		0	0	0.002766	2.2362	2	950.422	0.18531	19.1066	0
	High	YIPGEPEFLPFVNELPK	1	1	1	YDR023W		0	0	0.0001742	1.93083	2	1989.04	2.7162	83.56	0
	High	IEQFVITEPEKSWEEFEK	2	1	1	YDR023W		0	0	0.007008	1.74684	3	2268.11	-0.192978	64.8631	1
	High	YVHcLNSTLAATQR	1	1	1	YDR023W	C4(Carbamidomethyl)	0	0.001	0.008493	3.10383	3	1633.81	-0.179265	27.934	0
	High	DAWGVFR	2	1	1	YDR023W		0	0.003	0.02804	1.6574	2	850.421	-0.167576	57.2003	0
	High	NASVEIVDEIISDYKDWVK	1	1	1	YDR023W		0	0.007	0.0848	1.41764	3	2223.12	1.74082	94.9351	1
	High	EAGSHGKDAWGVFR	1	1	1	YDR023W		0	0.008	0.1167	2.67347	3	1516.73	2.64924	33.7376	1
YER043C	SAH1 SGDID:S000000845, Chr V from 237119-235770, Genome Release 64-2-1, reverse complement, Verified ORF, "S-adenosyl-L-homocysteine hydrolase; catabolizes S-adenosyl-L-homocysteine which is formed after donation of the activated methyl group of S-adenosyl-L-methionine (AdoMet) to an acceptor; regulates cellular lipid homoeostasis by regulating phosphatidylcholine(PC)synthesis and triacylglycerol…	75.7221	36.53	1	18	18	30	449	49.094	6.23975
	A2	Sequence	# PSMs	# Proteins	# Protein Groups	Protein Group Accessions	Modifications	ΔCn	q-Value	PEP	XCorr	Charge	MH+ [Da]	ΔM [ppm]	RT [min]	# Missed Cleavages
	High	IADISLAAFGR	3	1	1	YER043C		0	0	7.076e-08	4.33038	2	1133.63	-0.113013	59.7949	0
	High	VAVVAGYGDVGK	2	1	1	YER043C		0	0	9.706e-07	4.24643	2	1134.62	-0.22157	32.1668	0
	High	VQSEYLGIPEEGPFK	2	1	1	YER043C		0	0	1.865e-07	4.04102	2	1692.85	0.90593	59.1401	0
	High	VPAINVNDSVTK	1	1	1	YER043C		0	0	1.049e-08	3.6844	2	1256.68	-0.0441313	30.7918	0
	High	LKVPAINVNDSVTK	1	1	1	YER043C		0	0	9.027e-05	3.27962	3	1497.86	-0.61205	39.8425	1
	High	LNLILDDGGDLTTLVHEK	3	1	1	YER043C		0	0	6.174e-07	2.81981	3	1966.05	2.38391	71.3108	0
	High	FDNLYGcR	2	1	1	YER043C	C7(Carbamidomethyl)	0	0	0.001631	2.58579	2	1044.46	-0.059995	30.1241	0
	High	AYGDVQPLK	1	1	1	YER043C		0	0	1.019e-05	2.43665	2	990.526	0.23432	26.3291	0
	High	ATDVmLAGK	1	1	1	YER043C	M5(Oxidation)	0	0	0.000664	2.26589	2	921.47	-1.06022	16.2511	0
	High	HVILLANGR	1	1	1	YER043C		0	0	0.003335	2.17802	2	992.6	-0.121082	23.1311	0
	High	EcINIKPQVDR	2	1	1	YER043C	C2(Carbamidomethyl)	0	0	0.0006187	2.1762	2	1371.71	0.198654	25.7837	0
	High	ATDVMLAGK	1	1	1	YER043C		0	0	0.002619	2.0537	2	905.476	-0.425957	23.5061	0
	High	ILDEAVAK	1	1	1	YER043C		0	0	0.00131	1.80445	2	858.493	-0.439008	21.5403	0
	High	TGPFEVGVHVLPK	2	1	1	YER043C		0	0	8.79e-05	1.59901	3	1379.77	-0.0505203	47.7958	0
	High	KAYGDVQPLK	1	1	1	YER043C		0	0.001	0.009106	2.80291	2	1118.62	-0.501202	19.1443	1
	High	FHLGNLGVR	2	1	1	YER043C		0	0.001	0.008129	1.92989	2	1012.57	-0.43098	40.1545	0
	High	SKFDNLYGcR	2	1	1	YER043C	C9(Carbamidomethyl)	0	0.002	0.0202	2.42575	2	1259.58	0.591429	24.6979	1
	High	HIEFQK	1	1	1	YER043C		0	0.003	0.02935	1.83905	2	801.425	-0.0633028	13.7712	0
	High	ESLVDGIKR	1	1	1	YER043C		0	0.005	0.04968	1.97531	2	1016.57	-0.367494	25.4177	1
YFL039C	ACT1 SGDID:S000001855, Chr VI from 54377-53260,54696-54687, Genome Release 64-2-1, reverse complement, Verified ORF, "Actin; structural protein involved in cell polarization, endocytosis, and other cytoskeletal functions"	75.5395	44.53	1	11	11	27	375	41.6629	5.68115
	A2	Sequence	# PSMs	# Proteins	# Protein Groups	Protein Group Accessions	Modifications	ΔCn	q-Value	PEP	XCorr	Charge	MH+ [Da]	ΔM [ppm]	RT [min]	# Missed Cleavages
	High	TTGIVLDSGDGVTHVVPIYAGFSLPHAILR	2	1	1	YFL039C		0	0	7.346e-09	4.35739	3	3105.67	0.285334	77.487	0
	High	APEALFHPSVLGLESAGIDQTTYNSIMK	1	1	1	YFL039C		0	0	7.251e-10	4.00378	3	2989.5	1.50162	73.6326	0
	High	SYELPDGQVITIGNER	6	1	1	YFL039C		0	0	5.128e-11	3.7983	2	1790.89	0.217927	54.3408	0
	High	DSYVGDEAQSK	4	1	1	YFL039C		0	0	7.05e-06	3.31929	2	1198.52	-0.72706	14.59	0
	High	AGFAGDDAPR	3	1	1	YFL039C		0	0	7.505e-07	3.23415	2	976.448	-0.500549	18.4353	0
	High	GYSFSTTAER	3	1	1	YFL039C		0	0	3.871e-06	2.96632	2	1118.51	-0.247984	26.9355	0
	High	IWHHTFYNELR	3	1	1	YFL039C		0	0	2.593e-05	2.87003	2	1515.75	-0.965225	34.7678	0
	High	QEYDESGPSIVHHK	2	1	1	YFL039C		0	0	0.006786	2.13727	2	1625.75	-0.858298	18.0172	0
	High	VAPEEHPVLLTEAPMNPK	1	1	1	YFL039C		0	0.001	0.0134	2.38459	3	1972.02	-1.00215	42.6596	0
	High	AVFPSIVGRPR	1	1	1	YFL039C		0	0.003	0.0303	1.61189	2	1198.71	-0.371715	39.5788	0
	High	DLTDYLMK	1	1	1	YFL039C		0	0.004	0.04119	1.20558	2	998.486	0.0244608	57.5836	0
YGR087C	PDC6 SGDID:S000003319, Chr VII from 652981-651290, Genome Release 64-2-1, reverse complement, Verified ORF, "Minor isoform of pyruvate decarboxylase; decarboxylates pyruvate to acetaldehyde, involved in amino acid catabolism; transcription is glucose- and ethanol-dependent, and is strongly induced during sulfur limitation"	74.8047	10.3	1	1	4	17	563	61.5423	6.18896
	A2	Sequence	# PSMs	# Proteins	# Protein Groups	Protein Group Accessions	Modifications	ΔCn	q-Value	PEP	XCorr	Charge	MH+ [Da]	ΔM [ppm]	RT [min]	# Missed Cleavages
	High	WAGNANELNAAYAADGYAR	10	3	3	YGR087C;YLR044C;YLR134W		0	0	6.312e-14	6.50031	2	1997.91	0.596213	45.2908	0
	High	WGLKPYLFVLNNDGYTIEK	5	2	2	YGR087C;YLR044C		0	0	9.007e-11	4.43355	3	2270.19	1.38957	75.6495	0
	High	YGGVYVGTLSK	1	1	1	YGR087C		0	0	1.053e-05	2.43203	2	1143.6	0.157884	36.7421	0
	High	GSIDEQHPR	1	2	2	YGR087C;YLR044C		0	0	0.002038	2.33305	2	1038.5	-0.42763	8.96323	0
YGR094W	VAS1 SGDID:S000003326, Chr VII from 672186-675500, Genome Release 64-2-1, Verified ORF, "Mitochondrial and cytoplasmic valyl-tRNA synthetase"	73.5207	20.74	1	19	19	28	1104	125.691	6.96143
	A2	Sequence	# PSMs	# Proteins	# Protein Groups	Protein Group Accessions	Modifications	ΔCn	q-Value	PEP	XCorr	Charge	MH+ [Da]	ΔM [ppm]	RT [min]	# Missed Cleavages
	High	LNTAISNLEVENK	1	1	1	YGR094W		0	0	4.164e-08	4.45434	2	1444.77	0.554379	40.4412	0
	High	SANAYDLVLNITK	1	1	1	YGR094W		0	0	1.728e-08	3.81564	2	1421.76	0.139386	66.5034	0
	High	SSEAEYFHWLGNIQDWcISR	3	1	1	YGR094W	C17(Carbamidomethyl)	0	0	6.862e-08	3.69954	3	2498.12	1.23149	79.3136	0
	High	IDGDYWVAGR	1	1	1	YGR094W		0	0	7.281e-06	3.30524	2	1151.55	0.503915	42.1904	0
	High	YLIQEGSAIEK	1	1	1	YGR094W		0	0	3.724e-07	3.01849	2	1250.66	-0.467214	36.0296	0
	High	SLGNVIDPLDVITGIK	1	1	1	YGR094W		0	0	9.145e-11	2.9786	2	1653.94	0.698738	83.7276	0
	High	LGDDYQPPATEGLSGNESLVEK	2	1	1	YGR094W		0	0	0.001547	2.90745	3	2319.1	0.582342	47.9688	0
	High	FALcAYTTGGR	1	1	1	YGR094W	C4(Carbamidomethyl)	0	0	3.195e-07	2.88556	2	1216.58	0.270734	43.0593	0
	High	ASYPVYVSEYDDVK	1	1	1	YGR094W		0	0	2.413e-07	2.8752	2	1634.76	0.516065	43.9011	0
	High	DINLDILR	3	1	1	YGR094W		0	0	0.0009201	2.83811	2	971.553	0.480193	61.5536	0
	High	DGQITITPK	2	1	1	YGR094W		0	0	0.0007323	2.36244	2	972.535	-0.713954	25.1962	0
	High	SVEEAFVR	1	1	1	YGR094W		0	0	0.0001127	2.3148	2	936.478	-0.399675	31.5644	0
	High	LGASYDWSR	2	1	1	YGR094W		0	0	1.743e-05	2.30573	2	1054.49	-0.911343	36.021	0
	High	SLLSEYNILK	2	1	1	YGR094W		0	0	0.0004103	2.05926	2	1179.66	0.856317	63.1891	0
	High	LLQGNLDPR	2	1	1	YGR094W		0	0	0.0002478	1.91501	2	1025.57	-0.32896	30.0272	0
	High	TGVFEPEFTADGK	1	1	1	YGR094W		0	0.002	0.01889	2.87381	2	1397.66	-0.114889	47.0853	0
	High	ITPAHDQNDYNTGKR	1	1	1	YGR094W		0	0.002	0.02027	2.07231	3	1729.82	-0.917847	10.0206	1
	High	LVNWSVK	1	1	1	YGR094W		0	0.003	0.03578	1.68166	2	845.487	-0.984189	36.0091	0
	High	VWEWKEEYHSR	1	1	1	YGR094W		0	0.004	0.04567	1.78641	3	1548.72	-0.351259	33.3885	1
YHR203C	RPS4B SGDID:S000001246, Chr VIII from 505247-504476,505530-505517, Genome Release 64-2-1, reverse complement, Verified ORF, "Protein component of the small (40S) ribosomal subunit; homologous to mammalian ribosomal protein S4, no bacterial homolog; RPS4B has a paralog, RPS4A, that arose from the whole genome duplication"	72.3006	51.34	1	16	16	29	261	29.392	10.0815
	A2	Sequence	# PSMs	# Proteins	# Protein Groups	Protein Group Accessions	Modifications	ΔCn	q-Value	PEP	XCorr	Charge	MH+ [Da]	ΔM [ppm]	RT [min]	# Missed Cleavages
	High	HDGGFDLVHIK	2	1	1	YHR203C		0	0	1.078e-06	4.14714	3	1237.63	0.368758	40.6846	0
	High	LRESLPLIVFLR	4	1	1	YHR203C		0	0	1.545e-05	4.05062	3	1455.91	1.02395	74.8069	1
	High	LNNVFVIGEQGKPYISLPK	3	1	1	YHR203C		0	0	1.642e-09	3.66583	2	2116.18	1.28421	63.3597	0
	High	HDGGFDLVHIKDSLDNTFVTR	1	1	1	YHR203C		0	0	0.001138	3.23061	3	2386.18	2.11579	55.5643	1
	High	ESLPLIVFLR	3	1	1	YHR203C		0	0	1.6e-06	3.02875	2	1186.72	0.555373	82.8319	0
	High	KGVPYVVTHDGR	1	1	1	YHR203C		0	0	4.744e-06	2.71824	3	1327.71	0.738392	18.4503	1
	High	DSLDNTFVTR	1	1	1	YHR203C		0	0	2.882e-07	2.68402	2	1167.56	-0.172091	37.7123	0
	High	ITDEEASYK	3	1	1	YHR203C		0	0	1.507e-05	2.54204	2	1055.49	0.00193364	15.3248	0
	High	LVYVTGGR	2	1	1	YHR203C		0	0	0.0001865	2.49304	2	864.493	-0.834835	24.3947	0
	High	GVPYVVTHDGR	2	1	1	YHR203C		0	0	3.6e-05	2.39892	2	1199.62	-0.444112	24.9719	0
	High	TIRYPDPNIK	2	1	1	YHR203C		0	0	2.643e-05	2.25043	3	1216.67	0.100236	28.9503	1
	High	LAAPHHWLLDK	1	1	1	YHR203C		0	0	0.004521	1.56902	3	1300.72	-0.69785	36.3926	0
	High	TDTTYPAGFMDVITLDATNENFR	1	1	1	YHR203C		0	0.001	0.007594	3.25895	3	2592.2	3.4082	82.5347	0
	High	LSIAEER	1	1	1	YHR203C		0	0.001	0.01716	1.98271	2	817.441	-0.444879	21.3568	0
	High	YPDPNIK	1	1	1	YHR203C		0	0.005	0.05521	2.16188	2	846.435	-0.248019	22.0741	0
	High	LSIAEERDR	1	1	1	YHR203C		0	0.006	0.07181	2.36833	2	1088.57	-0.799385	17.108	1
YOR204W	DED1 SGDID:S000005730, Chr XV from 722911-724725, Genome Release 64-2-1, Verified ORF, "ATP-dependent DEAD (Asp-Glu-Ala-Asp)-box RNA helicase; required for translation initiation of all yeast mRNAs; binds to mRNA cap-associated factors, and binding stimulates Ded1p RNA-dependent ATPase activity; mutation in human homolog DBY is associated with male infertility; human homolog DDX3X complements ded…	72.1576	35.26	1	13	16	23	604	65.5125	7.82568
	A2	Sequence	# PSMs	# Proteins	# Protein Groups	Protein Group Accessions	Modifications	ΔCn	q-Value	PEP	XCorr	Charge	MH+ [Da]	ΔM [ppm]	RT [min]	# Missed Cleavages
	High	AGNTGLATAFFNSENSNIVK	2	1	1	YOR204W		0	0	1.458e-10	4.96586	2	2055.02	1.04803	62.4452	0
	High	AcVVYGGSPIGNQLR	1	1	1	YOR204W	C2(Carbamidomethyl)	0	0	1.071e-07	4.28505	2	1590.81	-0.104167	43.0766	0
	High	SGAATLLVATAVAAR	3	1	1	YOR204W		0	0	1.681e-08	4.16423	2	1371.8	0.487592	57.98	0
	High	TGPSPQPESQGSFYQR	2	1	1	YOR204W		0	0	1.933e-06	4.10716	2	1765.81	0.0414612	28.3666	0
	High	GLDIPNVTHVINYDLPSDVDDYVHR	1	1	1	YOR204W		0	0	4.934e-09	3.99562	3	2866.4	-0.568412	66.9939	0
	High	AGGASAGGWGSSR	1	1	1	YOR204W		0	0	1.014e-08	3.387	2	1120.51	-1.50035	17.0548	0
	High	KAGGASAGGWGSSR	1	1	1	YOR204W		0	0	6.607e-07	3.02366	2	1248.61	1.29379	12.2898	1
	High	ELATQIFDEAK	2	1	1	YOR204W		0	0	9.333e-06	2.99965	2	1264.64	0.188364	51.4243	0
	High	VGSTSENITQK	1	1	1	YOR204W		0	0	0.0004321	2.79212	2	1163.59	-0.77195	12.4349	0
	High	GcDLLVATPGR	2	2	2	YOR204W;YPL119C	C2(Carbamidomethyl)	0	0	0.0003746	2.76263	2	1158.59	-0.492082	37.8369	0
	High	GLHEILTEANQEVPSFLK	1	1	1	YOR204W		0	0	0.0002669	2.50393	3	2025.07	0.692426	73.1493	0
	High	LNDLLER	1	2	2	YOR204W;YPL119C		0	0	0.001183	2.48702	2	872.483	-0.235264	32.7262	0
	High	TGGFLFPVLSESFK	2	1	1	YOR204W		0	0	2.456e-05	2.4075	2	1528.81	1.23289	82.4383	0
	High	YLVLDEADR	1	2	2	YOR204W;YPL119C		0	0	7.06e-05	2.27844	2	1093.55	0.739749	39.5503	0
	High	DFLSDYIFLSVGR	1	1	1	YOR204W		0	0	3.888e-06	2.21548	2	1531.78	3.13481	90.3314	0
	High	HIVEDcDmTPVGER	1	1	1	YOR204W	C6(Carbamidomethyl); M8(Oxidation)	0	0	2.85e-05	2.12104	2	1673.73	0.150274	18.6641	0
YDR037W	KRS1 SGDID:S000002444, Chr IV from 525440-527215, Genome Release 64-2-1, Verified ORF, "Lysyl-tRNA synthetase"	71.9485	31.81	1	20	20	30	591	67.9152	6.12549
	A2	Sequence	# PSMs	# Proteins	# Protein Groups	Protein Group Accessions	Modifications	ΔCn	q-Value	PEP	XCorr	Charge	MH+ [Da]	ΔM [ppm]	RT [min]	# Missed Cleavages
	High	EIcNAYTELNDPFDQR	3	1	1	YDR037W	C3(Carbamidomethyl)	0	0	5.648e-10	4.36526	2	1984.87	-1.26744	56.3939	0
	High	KGGEGEVSVFVSR	1	1	1	YDR037W		0	0	7.839e-06	4.29677	2	1350.7	1.58098	32.0452	1
	High	TDLFADLDPSQYFETR	1	1	1	YDR037W		0	0	1.625e-06	3.8678	2	1917.89	0.1017	81.547	0
	High	GDIVGVEGYVGR	2	1	1	YDR037W		0	0	1.293e-08	3.8151	2	1220.63	0.266776	43.2491	0
	High	RGDIVGVEGYVGR	4	1	1	YDR037W		0	0	0.0001375	3.32387	2	1376.73	1.71061	35.9712	1
	High	KTDLFADLDPSQYFETR	1	1	1	YDR037W		0	0	5.146e-07	3.0738	3	2045.98	1.67018	73.6958	1
	High	EVLLFPTLKPDVLR	2	1	1	YDR037W		0	0	7.003e-06	3.04964	2	1639.98	0.196298	68.7343	0
	High	LAmFLTDSNTIR	2	1	1	YDR037W	M3(Oxidation)	0	0	5.893e-05	2.67405	2	1397.71	-0.872012	46.8158	0
	High	LAMFLTDSNTIR	1	1	1	YDR037W		0	0	3.954e-06	2.53803	2	1381.72	0.738502	57.2759	0
	High	FHVSISNPEFLAK	1	1	1	YDR037W		0	0	0.002044	2.48383	3	1488.79	0.600676	52.1487	0
	High	INMIEELEK	1	1	1	YDR037W		0	0	0.002044	2.42654	2	1118.58	-0.792364	54.5955	0
	High	FEVFVATK	1	1	1	YDR037W		0	0	0.002687	2.36683	2	940.514	-0.24759	43.8775	0
	High	QLVVGGLDR	1	1	1	YDR037W		0	0	0.001678	2.11056	2	956.553	0.196088	34.7639	0
	High	FPSGDQLHTAETGEFLK	2	1	1	YDR037W		0	0	8.482e-05	2.08087	3	1876.91	0.637393	48.6426	0
	High	DQPGLcER	1	1	1	YDR037W	C6(Carbamidomethyl)	0	0	7.403e-05	2.06716	2	974.436	-0.472916	15.5176	0
	High	THEPNPYPHK	1	1	1	YDR037W		0	0	4.422e-05	1.73225	3	1219.58	-0.515584	9.41963	0
	High	ELELNFSRPWK	1	1	1	YDR037W		0	0	0.0009047	1.67309	3	1418.74	-0.0221086	55.5567	0
	High	KTHEPNPYPHK	1	1	1	YDR037W		0	0.001	0.01334	3.55412	3	1347.68	0.100057	8.66909	1
	High	GGEGEVSVFVSR	1	1	1	YDR037W		0	0.001	0.009285	2.67302	2	1222.61	0.448077	40.0662	0
	High	IAPELFLK	1	1	1	YDR037W		0	0.003	0.02761	1.27389	2	930.566	-0.159944	53.6295	0
	High	KGETLPEEK	1	1	1	YDR037W		0	0.004	0.04237	2.94216	2	1030.54	-1.91445	11.4031	1
YDL055C	PSA1 SGDID:S000002213, Chr IV from 356759-355674, Genome Release 64-2-1, reverse complement, Verified ORF, "GDP-mannose pyrophosphorylase (mannose-1-phosphate guanyltransferase); synthesizes GDP-mannose from GTP and mannose-1-phosphate in cell wall biosynthesis; required for normal cell wall structure"	70.2986	31.58	1	8	8	20	361	39.541	6.34131
	A2	Sequence	# PSMs	# Proteins	# Protein Groups	Protein Group Accessions	Modifications	ΔCn	q-Value	PEP	XCorr	Charge	MH+ [Da]	ΔM [ppm]	RT [min]	# Missed Cleavages
	High	DFLSGTVLYLNSLAK	7	1	1	YDL055C		0	0	2.355e-09	4.75048	3	1640.89	0.0604669	95.3207	0
	High	STIVGWNSTVGQWcR	2	1	1	YDL055C	C14(Carbamidomethyl)	0	0	3.347e-07	4.17337	2	1750.83	-2.70765	58.3212	0
	High	IGPDVVIGPNVTIGDGVR	4	1	1	YDL055C		0	0	8.681e-06	4.09629	2	1777.98	0.743519	59.0739	0
	High	YGVIVHDIATPNLIDR	2	1	1	YDL055C		0	0	9.063e-06	3.89362	2	1795.97	-0.0227887	53.9188	0
	High	KDNSPFFVLNSDVIcEYPFK	1	1	1	YDL055C	C15(Carbamidomethyl)	0	0	1.159e-10	3.86751	3	2419.16	-0.370477	78.8129	1
	High	LATGANIVGNALIDPTAK	1	1	1	YDL055C		0	0	1.984e-09	3.66355	2	1738.97	0.926896	55.9379	0
	High	KLATGANIVGNALIDPTAK	1	1	1	YDL055C		0	0	0.000155	3.58108	3	1867.06	-1.33378	48.8668	1
	High	GLILVGGYGTR	2	1	1	YDL055C		0	0	0.0004329	3.06581	2	1105.64	0.377266	49.6598	0
YMR186W	HSC82 SGDID:S000004798, Chr XIII from 632355-634472, Genome Release 64-2-1, Verified ORF, "Cytoplasmic chaperone of the Hsp90 family; plays a role in determining prion variants; redundant in function and nearly identical with Hsp82p, and together they are essential; expressed constitutively at 10-fold higher basal levels than HSP82 and induced 2-3 fold by heat shock; contains two acid-rich unstru…	70.213	22.13	1	1	14	24	705	80.8497	4.83057
	A2	Sequence	# PSMs	# Proteins	# Protein Groups	Protein Group Accessions	Modifications	ΔCn	q-Value	PEP	XCorr	Charge	MH+ [Da]	ΔM [ppm]	RT [min]	# Missed Cleavages
	High	NPSDITQEEYNAFYK	1	2	2	YMR186W;YPL240C		0	0	1.044e-11	4.76373	2	1818.82	0.621373	50.083	0
	High	SVDELTSLTDYVTR	2	2	2	YMR186W;YPL240C		0	0	5.324e-11	4.67471	2	1598.79	-0.560867	65.8278	0
	High	GVVDSEDLPLNLSR	3	2	2	YMR186W;YPL240C		0	0	1.667e-07	4.38671	2	1513.79	-0.0324815	54.8398	0
	High	HSEFVAYPIQLLVTK	3	1	1	YMR186W		0	0	3.345e-06	3.68307	2	1744.97	1.05686	69.5274	0
	High	ELISNASDALDK	3	2	2	YMR186W;YPL240C		0	0	1.677e-06	3.55593	2	1275.64	0.0929448	31.1247	0
	High	HFSVEGQLEFR	1	2	2	YMR186W;YPL240C		0	0	0.0003662	3.16739	3	1348.66	-1.75603	45.2733	0
	High	LFLKDDQLEYLEEKR	2	2	2	YMR186W;YPL240C		0	0	0.0002687	3.09781	3	1939.02	0.526725	52.0293	2
	High	QLETEPDLFIR	1	2	2	YMR186W;YPL240C		0	0	0.0003091	2.50958	2	1360.71	0.785097	55.9812	0
	High	APFDLFESK	1	2	2	YMR186W;YPL240C		0	0	0.001206	2.4781	2	1053.53	0.581984	58.4687	0
	High	AELINNLGTIAK	1	2	2	YMR186W;YPL240C		0	0	9.73e-05	2.31036	2	1256.72	-0.73445	48.5078	0
	High	LGVHEDTQNR	1	2	2	YMR186W;YPL240C		0	0	1.355e-06	2.09025	2	1168.57	0.0281877	10.4241	0
	High	ELISnASDALDK	2	2	2	YMR186W;YPL240C	N5(HexNAc)	0	0.001	0.01466	3.53282	2	1478.72	-0.351036	35.4261	0
	High	ELISNASDALDKIR	1	2	2	YMR186W;YPL240C		0	0.001	0.009668	1.97993	3	1544.83	-1.36034	48.8935	1
	High	AILFIPK	1	2	2	YMR186W;YPL240C		0	0.002	0.02134	1.83353	2	801.522	-1.1788	51.3864	0
	High	LLDAPAAIR	1	2	2	YMR186W;YPL240C		0	0.009	0.1296	2.37572	2	939.561	-0.918907	33.4307	0
YCL040W	GLK1 SGDID:S000000545, Chr III from 50838-52340, Genome Release 64-2-1, Verified ORF, "Glucokinase; catalyzes the phosphorylation of glucose at C6 in the first irreversible step of glucose metabolism; one of three glucose phosphorylating enzymes; expression regulated by non-fermentable carbon sources; GLK1 has a paralog, EMI2, that arose from the whole genome duplication"	69.3438	30.2	1	10	11	24	500	55.3423	6.18896
	A2	Sequence	# PSMs	# Proteins	# Protein Groups	Protein Group Accessions	Modifications	ΔCn	q-Value	PEP	XCorr	Charge	MH+ [Da]	ΔM [ppm]	RT [min]	# Missed Cleavages
	High	NILVDLHSQGLLLQQYR	5	1	1	YCL040W		0	0	3.31e-12	4.47548	2	2010.11	0.695608	67.4879	0
	High	SAYLAAVPLAAILIK	4	2	2	YDR516C;YCL040W		0	0	1.382e-09	4.12342	2	1513.94	2.20942	86.9505	0
	High	YHGEVEIGcDGSVVEYYPGFR	2	1	1	YCL040W	C9(Carbamidomethyl)	0	0	5.715e-09	3.97332	3	2433.08	0.741409	56.1324	0
	High	GVLLAADLGGTNFR	2	1	1	YCL040W		0	0	7.874e-07	3.9279	2	1403.77	1.03386	59.4756	0
	High	HLTTPFQLSSEVLSHIEIDDSTGLR	4	1	1	YCL040W		0	0	2.861e-05	3.38672	3	2795.42	0.41284	82.0852	0
	High	ETELSLLQSLR	2	1	1	YCL040W		0	0	2.166e-05	3.32279	2	1288.71	-0.20523	64.4225	0
	High	HALALSPLGAEGER	1	1	1	YCL040W		0	0	1.742e-07	3.31021	2	1420.75	0.300573	36.4248	0
	High	VSGMFLGEVLR	1	1	1	YCL040W		0	0	0.0008649	2.81008	2	1207.65	1.52194	65.2863	0
	High	YDVVIDQK	1	1	1	YCL040W		0	0	0.002278	2.3875	2	979.509	-0.761273	28.442	0
	High	SKEQLPR	1	1	1	YCL040W		0	0.006	0.06535	1.8874	2	857.484	0.158747	9.74197	1
	High	LPTTPTER	1	1	1	YCL040W		0	0.009	0.1375	1.6558	2	914.494	-0.0919759	17.6608	0
YBL030C	PET9 SGDID:S000000126, Chr II from 163997-163041, Genome Release 64-2-1, reverse complement, Verified ORF, "Major ADP/ATP carrier of the mitochondrial inner membrane; exchanges cytosolic ADP for mitochondrially synthesized ATP; also imports heme and ATP; phosphorylated; required for viability in many lab strains that carry a sal1 mutation; PET9 has a paralog, AAC3, that arose from the whole genom…	68.7399	48.43	3	17	17	27	318	34.404	9.78857
	A2	Sequence	# PSMs	# Proteins	# Protein Groups	Protein Group Accessions	Modifications	ΔCn	q-Value	PEP	XCorr	Charge	MH+ [Da]	ΔM [ppm]	RT [min]	# Missed Cleavages
	High	ESNFLIDFLmGGVSAAVAK	1	1	1	YBL030C	M10(Oxidation)	0	0	1.92e-08	4.29006	2	1985	-0.320523	93.845	0
	High	KESNFLIDFLmGGVSAAVAK	2	1	1	YBL030C	M11(Oxidation)	0	0	4.925e-07	4.11782	3	2113.1	2.14803	85.1717	1
	High	TATQEGVISFWR	4	1	1	YBL030C		0	0	1.713e-05	3.78008	2	1394.71	0.434126	60.2227	0
	High	ESNFLIDFLMGGVSAAVAK	1	1	1	YBL030C		0	0	5.852e-10	3.57444	2	1969.01	1.18608	100.73	0
	High	GFLPSVVGIVVYR	2	1	1	YBL030C		0	0	4.622e-07	3.1934	2	1405.82	0.591271	77.4073	0
	High	LLIQNQDEmLK	1	2	1	YBL030C	M9(Oxidation)	0	0	1.581e-06	2.98048	2	1360.71	-1.33638	35.0845	0
	High	YFPTQALNFAFK	2	3	1	YBL030C		0	0	1.561e-06	2.82152	2	1446.74	0.649742	72.669	0
	High	KESNFLIDFLMGGVSAAVAK	1	1	1	YBL030C		0	0	0.0001275	2.73915	3	2097.11	1.4277	94.5802	1
	High	SDGVAGLYR	1	1	1	YBL030C		0	0	0.0002536	2.67546	2	937.474	0.316123	30.3832	0
	High	YDGAFDcLR	3	1	1	YBL030C	C7(Carbamidomethyl)	0	0	0.0004337	2.56908	2	1116.48	-0.294353	34.4958	0
	High	QFNGLIDVYK	1	2	1	YBL030C		0	0	0.0002783	2.53942	2	1196.63	-0.418289	53.3211	0
	High	IVAAEGVGSLFK	1	1	1	YBL030C		0	0	0.0001018	2.53687	2	1190.68	-0.201	55.2141	0
	High	TPLPPAPAPK	1	1	1	YBL030C		0	0	0.003673	2.22638	2	988.583	-0.023402	23.5024	0
	High	KYAGILDcFKR	1	1	1	YBL030C	C8(Carbamidomethyl)	0	0	0.003432	2.1069	3	1370.72	-0.687319	39.736	2
	High	GcGANILR	1	2	1	YBL030C	C2(Carbamidomethyl)	0	0	0.006082	2.02658	2	860.44	-1.02083	21.1413	0
	High	YAGILDcFKR	1	1	1	YBL030C	C7(Carbamidomethyl)	0	0.003	0.03137	1.68756	3	1242.63	0.984943	47.4599	1
	High	QFNGLIDVYKK	1	2	1	YBL030C		0	0.004	0.04065	1.82834	3	1324.73	0.142387	43.7627	1
	High	GNTANVIR	1	3	1	YBL030C		0	0.005	0.04795	2.17516	2	844.463	-0.978352	12.6709	0
	High	TAASPIER	1	2	1	YBL030C		0	0.005	0.06246	1.76169	2	844.452	0.0329701	13.0389	0
YBR181C	RPS6B SGDID:S000000385, Chr II from 592416-591712,592774-592769, Genome Release 64-2-1, reverse complement, Verified ORF, "Protein component of the small (40S) ribosomal subunit; homologous to mammalian ribosomal protein S6, no bacterial homolog; RPS6B has a paralog, RPS6A, that arose from the whole genome duplication"	67.196	40.68	1	10	10	25	236	26.9799	10.4478
	A2	Sequence	# PSMs	# Proteins	# Protein Groups	Protein Group Accessions	Modifications	ΔCn	q-Value	PEP	XCorr	Charge	MH+ [Da]	ΔM [ppm]	RT [min]	# Missed Cleavages
	High	IGQEVDGEAVGDEFK	5	1	1	YBR181C		0	0	1.922e-10	4.73344	2	1592.74	0.302035	40.8137	0
	High	GAIVGPDLAVLALVIVK	10	1	1	YBR181C		0	0	4.328e-13	4.56645	2	1648.04	0.641013	97.7664	0
	High	EAAAEYAQLLAK	1	1	1	YBR181C		0	0	5.365e-07	3.67455	2	1277.67	0.271191	48.3728	0
	High	GEQELEGLTDTTVPK	2	1	1	YBR181C		0	0	5.128e-06	3.10792	2	1616.8	1.72904	44.6626	0
	High	KGEQELEGLTDTTVPK	1	1	1	YBR181C		0	0	0.006619	2.752	2	1744.89	-0.985951	38.1479	1
	High	IGQEVDGEAVGDEFKGYVFK	1	1	1	YBR181C		0	0	5.841e-06	2.41357	3	2187.06	-0.656185	52.6654	1
	High	TFEIDDEHR	2	1	1	YBR181C		0	0	0.001792	1.87217	2	1161.52	-1.36957	23.9334	0
	High	QGVLLPTR	1	1	1	YBR181C		0	0.001	0.01461	1.39522	2	883.536	-0.37256	30.4246	0
	High	TFEIDDEHRIR	1	1	1	YBR181C		0	0.004	0.04019	1.87444	3	1430.7	0.45065	27.6488	1
	High	LNISYPVNGSQK	1	1	1	YBR181C		0	0.005	0.05491	2.09118	2	1319.7	2.906	36.7543	0
YNL178W	RPS3 SGDID:S000005122, Chr XIV from 302680-303402, Genome Release 64-2-1, Verified ORF, "Protein component of the small (40S) ribosomal subunit; has apurinic/apyrimidinic (AP) endonuclease activity; essential for viability; homologous to mammalian ribosomal protein S3 and bacterial S3"	66.6802	51.25	1	11	11	22	240	26.4862	9.40771
	A2	Sequence	# PSMs	# Proteins	# Protein Groups	Protein Group Accessions	Modifications	ΔCn	q-Value	PEP	XCorr	Charge	MH+ [Da]	ΔM [ppm]	RT [min]	# Missed Cleavages
	High	ELAEEGYSGVEVR	3	1	1	YNL178W		0	0	3.499e-07	4.33761	2	1437.68	-0.654746	35.453	0
	High	LVADGVFYAELNEFFTR	2	1	1	YNL178W		0	0	5.228e-08	4.21943	2	1991	2.03487	91.7918	0
	High	FADGFLIHSGQPVNDFIDTATR	9	1	1	YNL178W		0	0	5.616e-08	3.9477	3	2421.18	-0.611828	69.1411	0
	High	DYRPAEETEAQAEPVEA	1	1	1	YNL178W		0	0	3.812e-05	3.38113	2	1904.85	-1.438	32.6163	0
	High	KLVADGVFYAELNEFFTR	1	1	1	YNL178W		0	0	1.047e-05	3.35549	3	2119.09	1.38741	84.1608	1
	High	YAPGTIVLYAER	1	1	1	YNL178W		0	0	0.0001825	3.29178	2	1352.72	-0.577302	50.8257	0
	High	INELTLLVQK	1	1	1	YNL178W		0	0	0.0001549	2.56203	2	1170.71	0.604109	55.5009	0
	High	RINELTLLVQK	1	1	1	YNL178W		0	0	0.003085	2.40851	3	1326.81	0.741403	47.3712	1
	High	TQDVLGENGR	1	1	1	YNL178W		0	0	3.24e-05	2.30285	2	1088.53	-0.563142	17.9566	0
	High	LLNGLAIR	1	1	1	YNL178W		0	0	0.001851	2.06361	2	869.556	-0.575377	44.7528	0
	High	ALPDAVTIIEPK	1	1	1	YNL178W		0	0.003	0.03692	2.1163	2	1266.73	0.62955	54.9872	0
YML008C	ERG6 SGDID:S000004467, Chr XIII from 252990-251839, Genome Release 64-2-1, reverse complement, Verified ORF, "Delta(24)-sterol C-methyltransferase; converts zymosterol to fecosterol in the ergosterol biosynthetic pathway by methylating position C-24; localized to lipid particles, the plasma membrane-associated endoplasmic reticulum, and the mitochondrial outer membrane"	66.4376	32.64	1	11	11	20	383	43.4033	5.77002
	A2	Sequence	# PSMs	# Proteins	# Protein Groups	Protein Group Accessions	Modifications	ΔCn	q-Value	PEP	XCorr	Charge	MH+ [Da]	ΔM [ppm]	RT [min]	# Missed Cleavages
	High	KPENAETPSQTSQEATQ	3	1	1	YML008C		0	0	2.582e-12	4.70114	2	1845.85	-0.222433	11.7957	0
	High	FTGcNVIGLNNNDYQIAK	2	1	1	YML008C	C4(Carbamidomethyl)	0	0	5.775e-11	4.67817	2	2040.98	-1.10833	52.5673	0
	High	EVTAALENAAVGLVAGGK	3	1	1	YML008C		0	0	4.325e-09	4.33748	2	1669.92	2.41445	67.445	0
	High	YVQNLANLATFFR	4	1	1	YML008C		0	0	6.727e-09	3.89895	2	1556.82	1.50763	79.1812	0
	High	GDLVLDVGcGVGGPAR	2	1	1	YML008C	C9(Carbamidomethyl)	0	0	3.465e-06	3.82747	2	1541.77	-0.0388187	51.004	0
	High	FYKGESFAASIAR	1	1	1	YML008C		0	0	2.723e-07	3.41656	2	1446.74	0.130824	38.4299	1
	High	GESFAASIAR	1	1	1	YML008C		0	0	5.11e-05	2.80352	2	1008.51	-0.452836	32.8354	0
	High	LGLAPEGSKEVTAALENAAVGLVAGGK	1	1	1	YML008C		0	0	0.0007158	2.42126	3	2522.38	0.339244	81.6624	1
	High	YDENNPEHR	1	1	1	YML008C		0	0	0.0006359	2.2866	2	1173.49	-1.1275	9.30346	0
	High	LGLAPEGSK	1	1	1	YML008C		0	0	0.0005264	2.12934	2	871.488	-0.0245742	21.6256	0
	High	VYAIEATcHAPK	1	1	1	YML008C	C8(Carbamidomethyl)	0	0.007	0.08563	1.32248	3	1359.67	-0.0557458	23.8494	0
YKL081W	TEF4 SGDID:S000001564, Chr XI from 282891-283095,283422-284455, Genome Release 64-2-1, Verified ORF, "Gamma subunit of translational elongation factor eEF1B; stimulates the binding of aminoacyl-tRNA (AA-tRNA) to ribosomes by releasing eEF1A (Tef1p/Tef2p) from the ribosomal complex"	64.8504	28.16	1	9	10	26	412	46.4909	7.86963
	A2	Sequence	# PSMs	# Proteins	# Protein Groups	Protein Group Accessions	Modifications	ΔCn	q-Value	PEP	XCorr	Charge	MH+ [Da]	ΔM [ppm]	RT [min]	# Missed Cleavages
	High	NYASEALISYFK	2	1	1	YKL081W		0	0	3.173e-09	4.30393	2	1405.7	1.32777	68.6204	0
	High	IVDLEQSSEFASLFPLK	4	1	1	YKL081W		0	0	2.235e-12	4.16525	2	1923.01	0.0492442	82.1004	0
	High	GQDFAPAFDVAPDWESYEYTK	7	1	1	YKL081W		0	0	4.892e-09	4.15078	2	2436.07	0.884193	71.9564	0
	High	IDNLAAVFDAR	6	1	1	YKL081W		0	0	0.0004424	4.01544	2	1204.63	-2.3337	59.54	0
	High	WFNTVAASPIVK	1	1	1	YKL081W		0	0	2.512e-08	3.40136	2	1332.73	-0.0800387	53.9365	0
	High	DVDAcFVK	1	1	1	YKL081W	C5(Carbamidomethyl)	0	0.001	0.01226	1.65083	2	953.44	0.0635588	31.7102	0
	High	STFVLDDWKR	2	2	2	YKL081W;YPL048W		0	0.001	0.01015	1.49972	3	1266.65	-0.989047	47.1774	1
	High	GLIPYNK	1	1	1	YKL081W		0	0.006	0.077	1.39612	2	804.461	-0.187735	32.3102	0
	High	QAPAFLGPK	1	1	1	YKL081W		0	0.007	0.0859	1.82931	2	928.525	-0.655452	32.3681	0
	High	LLGSDVIEK	1	1	1	YKL081W		0	0.007	0.08481	1.46072	2	973.556	-0.800816	34.9372	0
YML126C	ERG13 SGDID:S000004595, Chr XIII from 20535-19060, Genome Release 64-2-1, reverse complement, Verified ORF, "3-hydroxy-3-methylglutaryl-CoA (HMG-CoA) synthase; catalyzes the formation of HMG-CoA from acetyl-CoA and acetoacetyl-CoA; involved in the second step in mevalonate biosynthesis"	64.1481	25.25	1	13	13	25	491	54.9789	8.1626
	A2	Sequence	# PSMs	# Proteins	# Protein Groups	Protein Group Accessions	Modifications	ΔCn	q-Value	PEP	XCorr	Charge	MH+ [Da]	ΔM [ppm]	RT [min]	# Missed Cleavages
	High	VGLFSYGSGLAASLYScK	3	1	1	YML126C	C17(Carbamidomethyl)	0	0	5.822e-13	4.43879	2	1879.93	-0.0513059	75.7018	0
	High	ITETPKDYEAAIELR	3	1	1	YML126C		0	0	1.215e-06	3.64324	3	1748.91	0.213985	45.7906	1
	High	ANPQLFPEVDAELATR	7	1	1	YML126C		0	0	4.102e-09	3.4978	2	1770.9	0.532198	58.6292	0
	High	LEVGTETLIDK	1	1	1	YML126C		0	0	0.0001527	3.0424	2	1217.66	0.284172	42.6887	0
	High	LLYNDFR	2	1	1	YML126C		0	0	0.0002978	2.79783	2	940.488	-0.417285	42.8772	0
	High	DYEAAIELR	1	1	1	YML126C		0	0	2.295e-05	2.60204	2	1079.54	-0.923637	43.6659	0
	High	GLVSDPAGSDALNVLK	2	1	1	YML126C		0	0	3.344e-05	2.43681	2	1555.83	0.619901	56.1159	0
	High	ALDQVYK	1	1	1	YML126C		0	0	0.002147	1.87982	2	836.451	-0.280867	21.8126	0
	High	IVGDVQHIIK	1	1	1	YML126C		0	0	0.001406	1.83562	2	1121.67	0.00080962	32.3599	0
	High	YFDYNVFHVPTcK	1	1	1	YML126C	C12(Carbamidomethyl)	0	0	0.0005886	1.71918	3	1689.77	0.119668	57.6497	0
	High	SYNIDTNK	1	1	1	YML126C		0	0.005	0.05629	2.27954	2	954.452	-0.55033	16.1975	0
	High	RITETPKDYEAAIELR	1	1	1	YML126C		0	0.007	0.08329	2.59902	3	1905.01	0.55689	40.4584	2
	High	LEVGTETLIDKSK	1	1	1	YML126C		0	0.009	0.1369	1.99666	3	1432.79	0.3485	35.9859	1
YPL240C	HSP82 SGDID:S000006161, Chr XVI from 98625-96496, Genome Release 64-2-1, reverse complement, Verified ORF, "Hsp90 chaperone; redundant in function with Hsc82p; required for pheromone signaling, negative regulation of Hsf1p; docks with Tom70p for mitochondrial preprotein delivery; promotes telomerase DNA binding, nucleotide addition; protein abundance increases in response to DNA replication stres…	63.5202	22	1	1	14	22	709	81.356	4.90674
	A2	Sequence	# PSMs	# Proteins	# Protein Groups	Protein Group Accessions	Modifications	ΔCn	q-Value	PEP	XCorr	Charge	MH+ [Da]	ΔM [ppm]	RT [min]	# Missed Cleavages
	High	NPSDITQEEYNAFYK	1	2	2	YMR186W;YPL240C		0	0	1.044e-11	4.76373	2	1818.82	0.621373	50.083	0
	High	SVDELTSLTDYVTR	2	2	2	YMR186W;YPL240C		0	0	5.324e-11	4.67471	2	1598.79	-0.560867	65.8278	0
	High	GVVDSEDLPLNLSR	3	2	2	YMR186W;YPL240C		0	0	1.667e-07	4.38671	2	1513.79	-0.0324815	54.8398	0
	High	ELISNASDALDK	3	2	2	YMR186W;YPL240C		0	0	1.677e-06	3.55593	2	1275.64	0.0929448	31.1247	0
	High	HFSVEGQLEFR	1	2	2	YMR186W;YPL240C		0	0	0.0003662	3.16739	3	1348.66	-1.75603	45.2733	0
	High	LFLKDDQLEYLEEKR	2	2	2	YMR186W;YPL240C		0	0	0.0002687	3.09781	3	1939.02	0.526725	52.0293	2
	High	HSEFVAYPIQLVVTK	1	1	1	YPL240C		0	0	8.632e-07	2.7077	3	1730.95	1.35418	61.7109	0
	High	QLETEPDLFIR	1	2	2	YMR186W;YPL240C		0	0	0.0003091	2.50958	2	1360.71	0.785097	55.9812	0
	High	APFDLFESK	1	2	2	YMR186W;YPL240C		0	0	0.001206	2.4781	2	1053.53	0.581984	58.4687	0
	High	AELINNLGTIAK	1	2	2	YMR186W;YPL240C		0	0	9.73e-05	2.31036	2	1256.72	-0.73445	48.5078	0
	High	LGVHEDTQNR	1	2	2	YMR186W;YPL240C		0	0	1.355e-06	2.09025	2	1168.57	0.0281877	10.4241	0
	High	ELISnASDALDK	2	2	2	YMR186W;YPL240C	N5(HexNAc)	0	0.001	0.01466	3.53282	2	1478.72	-0.351036	35.4261	0
	High	ELISNASDALDKIR	1	2	2	YMR186W;YPL240C		0	0.001	0.009668	1.97993	3	1544.83	-1.36034	48.8935	1
	High	AILFIPK	1	2	2	YMR186W;YPL240C		0	0.002	0.02134	1.83353	2	801.522	-1.1788	51.3864	0
	High	LLDAPAAIR	1	2	2	YMR186W;YPL240C		0	0.009	0.1296	2.37572	2	939.561	-0.918907	33.4307	0
YHR174W	ENO2 SGDID:S000001217, Chr VIII from 451327-452640, Genome Release 64-2-1, Verified ORF, "Enolase II, a phosphopyruvate hydratase; catalyzes conversion of 2-phosphoglycerate to phosphoenolpyruvate during glycolysis and the reverse reaction during gluconeogenesis; expression induced in response to glucose; ENO2 has a paralog, ENO1, that arose from the whole genome duplication"	63.5092	25.4	1	1	7	18	437	46.885	5.99854
	A2	Sequence	# PSMs	# Proteins	# Protein Groups	Protein Group Accessions	Modifications	ΔCn	q-Value	PEP	XCorr	Charge	MH+ [Da]	ΔM [ppm]	RT [min]	# Missed Cleavages
	High	YGASAGNVGDEGGVAPNIQTAEEALDLIVDAIK	10	2	2	YGR254W;YHR174W		0	0	2.785e-11	4.97995	3	3257.62	0.644229	101.453	0
	High	TAGIQIVADDLTVTNPAR	3	1	1	YHR174W		0	0	1.11e-08	4.70944	2	1854.99	0.620143	53.1712	0
	High	GNPTVEVELTTEK	1	2	2	YGR254W;YHR174W		0	0	1.768e-07	3.63618	2	1416.72	0.255659	37.5117	0
	High	IGSEVYHNLK	1	2	2	YGR254W;YHR174W		0	0	3.054e-05	3.21571	2	1159.61	-0.726529	21.9011	0
	High	SGETEDTFIADLVVGLR	1	2	2	YGR254W;YHR174W		0	0	7.497e-09	3.06364	2	1821.93	3.90795	83.863	0
	High	VNQIGTLSESIK	1	2	2	YGR254W;YHR174W		0	0	3.326e-06	2.57934	2	1288.71	-1.15246	39.9336	0
	High	AADALLLK	1	2	2	YGR254W;YHR174W		0	0.001	0.01673	1.05637	2	814.503	-0.284767	33.7253	0
YDL145C	COP1 SGDID:S000002304, Chr IV from 198176-194571, Genome Release 64-2-1, reverse complement, Verified ORF, "Alpha subunit of COPI vesicle coatomer complex; complex surrounds transport vesicles in the early secretory pathway"	62.8472	21.73	1	19	19	28	1201	135.523	5.98584
	A2	Sequence	# PSMs	# Proteins	# Protein Groups	Protein Group Accessions	Modifications	ΔCn	q-Value	PEP	XCorr	Charge	MH+ [Da]	ΔM [ppm]	RT [min]	# Missed Cleavages
	High	LPAVLVAAGAFDAAVQALSK	4	1	1	YDL145C		0	0	4.109e-13	4.43513	2	1912.09	2.1268	101.109	0
	High	SSIFAEGGSLPLAYAVAK	1	1	1	YDL145C		0	0	5.668e-08	4.40419	2	1780.95	0.539548	69.9937	0
	High	NFLQASYFAGEFLK	1	1	1	YDL145C		0	0	2.179e-08	3.51064	2	1634.82	1.09273	79.9872	0
	High	LIKDSNLVGQNIISYLQK	1	1	1	YDL145C		0	0	3.27e-10	3.46338	3	2046.16	1.35046	68.8821	1
	High	GVNWASFHPTLPLIVSGSDDR	4	1	1	YDL145C		0	0	3.581e-08	3.37694	3	2268.15	2.70948	73.3875	0
	High	ELPWIISASDDQTIR	1	1	1	YDL145C		0	0	1.287e-08	3.06559	2	1743.89	0.496672	69.381	0
	High	QPVGAVEPTSVTQDTGNFATFVGR	1	1	1	YDL145C		0	0	2.223e-05	2.54635	3	2478.23	0.240651	59.3997	0
	High	FALVILPK	1	1	1	YDL145C		0	0	3.831e-05	2.32166	2	900.592	0.645636	61.8189	0
	High	IWDISGLR	1	1	1	YDL145C		0	0	0.001458	2.23699	2	959.53	-0.519205	55.7543	0
	High	GIGQPWDAFR	2	1	1	YDL145C		0	0	0.000275	2.2266	2	1146.57	0.326458	50.016	0
	High	AWEVDTcR	1	1	1	YDL145C	C7(Carbamidomethyl)	0	0	0.0006177	2.05814	2	1036.45	-1.05763	28.3469	0
	High	SGYPEIALQFVQDPHIR	1	1	1	YDL145C		0	0	0.003272	1.461	3	1970.01	0.518765	66.8635	0
	High	SAAWDETGVLIYSTLNHIR	3	1	1	YDL145C		0	0.001	0.01403	2.02788	3	2146.1	2.1835	84.9761	0
	High	IWNWQNR	1	1	1	YDL145C		0	0.001	0.008858	1.77843	2	1016.51	-0.321097	42.421	0
	High	FEDHEGPVR	1	1	1	YDL145C		0	0.002	0.02403	2.05881	2	1085.5	-1.53298	13.1766	0
	High	IGAPASGLR	1	1	1	YDL145C		0	0.003	0.03293	1.52645	2	841.49	0.774053	21.2813	0
	High	VASLPYASLK	1	1	1	YDL145C		0	0.006	0.06837	2.1169	2	1048.6	-1.12019	42.4297	0
	High	LVYcLNR	1	1	1	YDL145C	C4(Carbamidomethyl)	0	0.006	0.0761	1.62722	2	937.493	0.448164	31.8365	0
	High	SISYNPSQHSVLVNEANGK	1	1	1	YDL145C		0	0.007	0.08169	1.83005	3	2044.01	-0.55595	34.6017	0
YJR109C	CPA2 SGDID:S000003870, Chr X from 632941-629585, Genome Release 64-2-1, reverse complement, Verified ORF, "Large subunit of carbamoyl phosphate synthetase; carbamoyl phosphate synthetase catalyzes a step in the synthesis of citrulline, an arginine precursor"	61.8499	17.89	1	16	18	28	1118	123.838	5.31299
	A2	Sequence	# PSMs	# Proteins	# Protein Groups	Protein Group Accessions	Modifications	ΔCn	q-Value	PEP	XCorr	Charge	MH+ [Da]	ΔM [ppm]	RT [min]	# Missed Cleavages
	High	HLGVIGEcNVQYALQPDGLDYR	2	1	1	YJR109C	C8(Carbamidomethyl)	0	0	2.84e-06	4.02835	3	2517.22	0.717505	58.2875	0
	High	IGLGYTLPELPNPITK	1	1	1	YJR109C		0	0	4.002e-08	3.71771	2	1725.98	0.461428	72.3705	0
	High	EYLGQVASIVATIGYR	1	1	1	YJR109C		0	0	2.167e-09	3.56605	2	1739.94	3.40525	79.477	0
	High	TTVANFEPSLDYIVAK	3	1	1	YJR109C		0	0	0.0001585	3.39089	2	1767.92	0.76978	59.0252	0
	High	LYFEELSYER	1	1	1	YJR109C		0	0	2.024e-06	3.25692	2	1348.64	-0.0726643	56.3438	0
	High	NAIDFAIPLFNEPQTALLFAK	5	1	1	YJR109C		0	0	0.0002191	2.60989	3	2333.26	2.15025	95.1228	0
	High	ATGYPLAYTAAK	2	2	2	YJL130C;YJR109C		0	0	0.003513	1.92993	2	1226.64	-0.160014	35.6793	0
	High	NYEEAFQK	1	1	1	YJR109C		0	0	0.0003297	1.88501	2	1028.47	-0.544756	25.5969	0
	High	VPQFSFTR	2	1	1	YJR109C		0	0	0.00198	1.78916	2	981.516	1.02051	44.3793	0
	High	IYTTNETTK	1	1	1	YJR109C		0	0.001	0.0125	2.4594	2	1070.53	-2.07748	12.0476	0
	High	SWDEFIGFK	1	1	1	YJR109C		0	0.001	0.01389	2.27616	2	1128.54	1.05246	67.4287	0
	High	VIEcNIR	2	1	1	YJR109C	C4(Carbamidomethyl)	0	0.001	0.01268	2.14027	2	903.471	-0.583671	18.3438	0
	High	AVFNLASK	1	1	1	YJR109C		0	0.002	0.02362	1.98772	2	849.482	-0.531884	34.9935	0
	High	EVEYEVVR	1	2	2	YJL130C;YJR109C		0	0.002	0.02187	1.91487	2	1022.51	-0.392291	28.2437	0
	High	TLGIIPFVK	1	1	1	YJR109C		0	0.003	0.03557	1.81139	2	987.624	0.602367	65.1882	0
	High	VIEVNAR	1	1	1	YJR109C		0	0.003	0.03355	1.50762	2	800.462	-1.00414	16.7543	0
	High	FQYVDR	1	1	1	YJR109C		0	0.003	0.02907	1.36676	2	827.405	0.0717722	22.7184	0
	High	QIAVTINK	1	1	1	YJR109C		0	0.007	0.08353	1.37294	2	886.534	-1.36472	25.3688	0
YLR134W	PDC5 SGDID:S000004124, Chr XII from 410723-412414, Genome Release 64-2-1, Verified ORF, "Minor isoform of pyruvate decarboxylase; key enzyme in alcoholic fermentation, decarboxylates pyruvate to acetaldehyde, regulation is glucose- and ethanol-dependent, repressed by thiamine, involved in amino acid catabolism"	60.9917	9.59	1	1	3	15	563	61.873	6.43018
	A2	Sequence	# PSMs	# Proteins	# Protein Groups	Protein Group Accessions	Modifications	ΔCn	q-Value	PEP	XCorr	Charge	MH+ [Da]	ΔM [ppm]	RT [min]	# Missed Cleavages
	High	WAGNANELNAAYAADGYAR	10	3	3	YGR087C;YLR044C;YLR134W		0	0	6.312e-14	6.50031	2	1997.91	0.596213	45.2908	0
	High	TTYTTQRPVYLGLPANLVDLNVPAK	2	1	1	YLR134W		0	0	0.0008214	2.98481	3	2744.52	7.94761	73.7973	0
	High	NATFPGVQmK	2	2	2	YLR044C;YLR134W	M9(Oxidation)	0	0.005	0.06071	2.06532	2	1108.55	-0.363256	26.239	0
	High	NATFPGVQMK	1	2	2	YLR044C;YLR134W		0	0.005	0.04791	1.95959	2	1092.55	-0.330175	37.8258	0
YKL210W	UBA1 SGDID:S000001693, Chr XI from 39163-42237, Genome Release 64-2-1, Verified ORF, "Ubiquitin activating enzyme (E1); involved in ubiquitin-mediated protein degradation and essential for viability; protein abundance increases in response to DNA replication stress"	60.7133	15.92	1	13	13	24	1024	114.195	5.10986
	A2	Sequence	# PSMs	# Proteins	# Protein Groups	Protein Group Accessions	Modifications	ΔCn	q-Value	PEP	XCorr	Charge	MH+ [Da]	ΔM [ppm]	RT [min]	# Missed Cleavages
	High	IIPAIATTTSLVTGLVNLELYK	4	1	1	YKL210W		0	0	1.508e-10	3.95308	2	2330.36	2.71556	100.998	0
	High	YDNQIAVFGLDFQK	1	1	1	YKL210W		0	0	6.299e-10	3.94646	2	1657.82	-0.0990982	70.1365	0
	High	GDIPGVVAFFGGLVAQEVLK	2	1	1	YKL210W		0	0	3.65e-13	3.83835	2	2016.12	1.18187	101.57	0
	High	QQLSNPEFVFSDFAK	2	1	1	YKL210W		0	0	8.991e-09	3.58474	2	1756.86	1.61077	68.932	0
	High	AQNYFIETADR	2	1	1	YKL210W		0	0	2.466e-05	3.54597	2	1327.63	-0.473405	38.5026	0
	High	VEVLGPFAFR	2	1	1	YKL210W		0	0	2.945e-07	3.11613	2	1134.63	1.17598	67.1772	0
	High	AAQLHLGFQALHQFAVR	1	1	1	YKL210W		0	0	1.124e-08	2.75749	3	1907.04	0.773286	57.2953	0
	High	HGLEDGNFVR	3	1	1	YKL210W		0	0	0.0007887	2.75164	2	1143.55	-0.387182	24.5895	0
	High	LNLPITQLVK	2	1	1	YKL210W		0	0	0.0001518	2.5021	2	1138.72	0.694765	64.7539	0
	High	LTESYSSSR	1	1	1	YKL210W		0	0	1.675e-05	2.30315	2	1029.48	0.0364354	13.6682	0
	High	KPLLESGTLGTK	2	1	1	YKL210W		0	0.001	0.01578	2.95909	2	1243.72	-0.635338	27.4996	0
	High	LTESYSSSRDPPEK	1	1	1	YKL210W		0	0.007	0.09668	1.67653	3	1595.75	0.104465	14.9862	1
	High	QLLFNFPK	1	1	1	YKL210W		0	0.009	0.1268	1.39854	2	1006.57	0.119071	62.8957	0
YBR127C	VMA2 SGDID:S000000331, Chr II from 492822-491269, Genome Release 64-2-1, reverse complement, Verified ORF, "Subunit B of V1 peripheral membrane domain of vacuolar H+-ATPase; an electrogenic proton pump found throughout the endomembrane system; contains nucleotide binding sites; also detected in the cytoplasm; protein abundance increases in response to DNA replication stress"	59.5999	33.85	1	12	12	21	517	57.7134	5.07178
	A2	Sequence	# PSMs	# Proteins	# Protein Groups	Protein Group Accessions	Modifications	ΔCn	q-Value	PEP	XCorr	Charge	MH+ [Da]	ΔM [ppm]	RT [min]	# Missed Cleavages
	High	LALTTAEYLAYQTER	2	1	1	YBR127C		0	0	1.679e-10	4.05733	2	1742.9	0.380254	58.5499	0
	High	TSLFLNLANDPTIER	2	1	1	YBR127C		0	0	1.226e-08	3.8336	2	1703.9	0.320961	66.2392	0
	High	VFAEDYLDINGSPINPYAR	1	1	1	YBR127C		0	0	7.755e-10	3.79069	2	2154.06	2.51635	68.7503	0
	High	LNYNTVSGVNGPLVILEK	1	1	1	YBR127C		0	0	1.79e-07	3.71933	2	1930.06	-0.748898	67.2705	0
	High	ARDDADEDEEDPDTR	3	1	1	YBR127C		0	0	3.136e-09	3.70826	3	1748.68	-0.298126	9.6602	1
	High	TVFESLDQAWSLLR	2	1	1	YBR127C		0	0	2.353e-07	3.56174	2	1664.87	1.67685	88.6391	0
	High	IPIFSASGLPHNEIAAQIcR	1	1	1	YBR127C	C19(Carbamidomethyl)	0	0	4.267e-14	3.22738	3	2194.15	0.833461	60.5545	0
	High	YNEIVNLTLPDGTVR	2	1	1	YBR127C		0	0	3.862e-05	3.01232	2	1703.9	0.541755	61.3064	0
	High	TFITQGAYEDR	3	1	1	YBR127C		0	0	0.004108	2.9246	2	1300.62	-0.080333	33.9823	0
	High	TTVEFTGESLR	1	1	1	YBR127C		0	0	0.0003276	2.25516	2	1239.62	-1.1669	38.5177	0
	High	ILDEFYDR	1	1	1	YBR127C		0	0	0.005387	1.46825	2	1070.52	0.195446	43.2648	0
	High	GIYPPINVLPSLSR	2	1	1	YBR127C		0	0.003	0.03074	2.4788	2	1525.88	1.72955	69.6747	0
YOR335C	ALA1 SGDID:S000005862, Chr XV from 949109-946233, Genome Release 64-2-1, reverse complement, Verified ORF, "Cytoplasmic and mitochondrial alanyl-tRNA synthetase; required for protein synthesis; point mutation (cdc64-1 allele) causes cell cycle arrest at G1; lethality of null mutation is functionally complemented by human homolog"	59.2404	16.91	1	13	13	19	958	107.211	5.52881
	A2	Sequence	# PSMs	# Proteins	# Protein Groups	Protein Group Accessions	Modifications	ΔCn	q-Value	PEP	XCorr	Charge	MH+ [Da]	ΔM [ppm]	RT [min]	# Missed Cleavages
	High	SNYDTDVFTPLFER	4	1	1	YOR335C		0	0	3.741e-08	4.46909	2	1703.79	0.420483	70.2237	0
	High	IVAVTGTEAFEAQR	2	1	1	YOR335C		0	0	3.498e-09	4.05918	2	1491.78	-0.041785	41.5151	0
	High	TLTFALADGGVPNNEGR	3	1	1	YOR335C		0	0	9.137e-07	4.0511	2	1731.87	0.496377	52.5629	0
	High	VVSVGKPIEELLANPANEEWTK	1	1	1	YOR335C		0	0	8.507e-08	3.60741	3	2423.28	1.07525	69.4909	0
	High	SIYLLAGNDPEGR	1	1	1	YOR335C		0	0	9.064e-08	3.59407	2	1404.71	0.440405	48.6361	0
	High	TFFETNENAPYLVK	1	1	1	YOR335C		0	0	1.656e-07	3.40672	2	1672.82	0.615848	56.1611	0
	High	AVFGETYPDPVR	1	1	1	YOR335C		0	0	0.0008443	3.34101	2	1350.67	-0.112929	45.6127	0
	High	YGSANVEGTILK	1	1	1	YOR335C		0	0	1.547e-05	2.99667	2	1251.66	0.207264	38.1433	0
	High	ETLGNDVDQK	1	1	1	YOR335C		0	0	0.0005436	2.65577	2	1118.53	-1.36779	15.6431	0
	High	LGLEPDTEAR	1	1	1	YOR335C		0	0	6.007e-05	2.59556	2	1100.56	0.761731	28.2084	0
	High	NTFLDYFK	1	1	1	YOR335C		0	0	0.006214	2.34469	2	1047.52	0.906171	68.4518	0
	High	LVSVLQDVR	1	1	1	YOR335C		0	0.003	0.03391	2.20609	2	1028.61	2.71939	44.9846	0
	High	VLADHVR	1	1	1	YOR335C		0	0.005	0.05026	1.37835	2	809.463	0.786002	10.1803	0
YHR020W	YHR020W SGDID:S000001062, Chr VIII from 143996-146062, Genome Release 64-2-1, Verified ORF, "Prolyl-tRNA synthetase; N-terminal domain shows weak homology to prokaryotic posttransfer editing domain, but does not possess posttransfer editing activity; may interact with ribosomes, based on co-purification experiments"	57.6445	23.11	1	13	13	19	688	77.3374	6.40479
	A2	Sequence	# PSMs	# Proteins	# Protein Groups	Protein Group Accessions	Modifications	ΔCn	q-Value	PEP	XCorr	Charge	MH+ [Da]	ΔM [ppm]	RT [min]	# Missed Cleavages
	High	GIQGATSHHLGQNFSK	1	1	1	YHR020W		0	0	2.832e-08	4.26988	2	1681.84	0.696322	19.6228	0
	High	FAGGDFTTTcEGYIPQTGR	2	1	1	YHR020W	C10(Carbamidomethyl)	0	0	1.725e-10	4.20161	2	2077.93	1.55102	49.293	0
	High	VSQFQSVVIPVGITK	2	1	1	YHR020W		0	0	4.618e-06	4.12056	2	1601.93	0.230954	59.1874	0
	High	AGTAAAAAAAALEDAK	2	1	1	YHR020W		0	0	6.039e-08	3.80893	2	1372.71	0.216761	46.7106	0
	High	IFAYQNSWGLSTR	1	1	1	YHR020W		0	0	1.359e-09	3.76381	2	1542.77	0.913034	56.8973	0
	High	ALDFPGWYQQILTK	1	1	1	YHR020W		0	0	2.15e-09	3.67459	2	1679.88	0.634166	78.4111	0
	High	LNQWNSVVR	2	1	1	YHR020W		0	0	9.542e-06	2.91385	2	1115.6	-0.248107	35.5494	0
	High	YVVSFDELEAR	2	1	1	YHR020W		0	0	3.292e-05	2.82831	2	1327.65	-0.115799	56.7701	0
	High	VIVNEWSGFVPALNK	1	1	1	YHR020W		0	0	1.388e-07	2.79006	2	1672.91	-0.0681765	70.5028	0
	High	VIVNEWSGFVPALNKK	1	1	1	YHR020W		0	0	2.044e-08	2.56979	3	1801	0.132934	62.8779	1
	High	AFGDYNDNYTPGWK	2	1	1	YHR020W		0	0	7.628e-08	2.4833	2	1647.71	-0.528451	49.2101	0
	High	QAFQSESAR	1	1	1	YHR020W		0	0	0.00638	2.34821	2	1023.48	-1.59167	12.2258	0
	High	HPQPFLR	1	1	1	YHR020W		0	0.003	0.03163	1.83351	2	894.493	-1.28293	19.4739	0
YHR019C	DED81 SGDID:S000001061, Chr VIII from 143558-141894, Genome Release 64-2-1, reverse complement, Verified ORF, "Cytosolic asparaginyl-tRNA synthetase; required for protein synthesis, catalyzes the specific attachment of asparagine to its cognate tRNA"	57.5124	21.84	1	11	11	18	554	62.1676	5.84619
	A2	Sequence	# PSMs	# Proteins	# Protein Groups	Protein Group Accessions	Modifications	ΔCn	q-Value	PEP	XCorr	Charge	MH+ [Da]	ΔM [ppm]	RT [min]	# Missed Cleavages
	High	EGIDTDAYYWFIDQR	5	1	1	YHR019C		0	0	3.851e-11	4.6933	2	1891.85	0.256905	76.6365	0
	High	SVQYVLEDPIAGPLVK	2	1	1	YHR019C		0	0	9.45e-08	4.24717	2	1727.96	-0.116959	66.2431	0
	High	IAEGSDPSLLLDQR	1	1	1	YHR019C		0	0	8.801e-07	4.1203	2	1513.78	-0.516316	44.1415	0
	High	YGTcPHGGYGIGTER	2	1	1	YHR019C	C4(Carbamidomethyl)	0	0	1.668e-07	3.78916	3	1624.72	-0.786433	23.2847	0
	High	FGDDIAEAAER	1	1	1	YHR019C		0	0	5.265e-08	3.49433	2	1193.54	0.00105542	34.4937	0
	High	TEDNEYQEISASALK	1	1	1	YHR019C		0	0	8.214e-07	3.45878	2	1697.79	0.667902	43.5549	0
	High	TPAYALFASQQK	1	1	1	YHR019C		0	0	2.044e-07	3.34687	2	1324.69	-0.367473	46.0529	0
	High	ILAWLcDR	2	1	1	YHR019C	C6(Carbamidomethyl)	0	0	0.000246	2.3401	2	1046.54	-0.8181	57.3686	0
	High	KYGTcPHGGYGIGTER	1	1	1	YHR019C	C5(Carbamidomethyl)	0	0	0.002735	2.17493	3	1752.81	-1.39016	18.7513	1
	High	VIFVVLR	1	1	1	YHR019C		0	0	0.001537	2.08607	2	845.561	-0.148766	56.3168	0
	High	QLNPNFK	1	1	1	YHR019C		0	0.003	0.03304	1.47668	2	860.462	-0.213174	22.2613	0
YPR010C	RPA135 SGDID:S000006214, Chr XVI from 581196-577585, Genome Release 64-2-1, reverse complement, Verified ORF, "RNA polymerase I second largest subunit A135"	57.4087	22.11	1	18	18	25	1203	135.656	7.6499
	A2	Sequence	# PSMs	# Proteins	# Protein Groups	Protein Group Accessions	Modifications	ΔCn	q-Value	PEP	XCorr	Charge	MH+ [Da]	ΔM [ppm]	RT [min]	# Missed Cleavages
	High	VVFQASPDQSDLEVGQEVLDR	4	1	1	YPR010C		0	0	3.817e-09	5.02326	2	2331.14	-0.890804	61.486	0
	High	IPSILYSLGVAPASHTFAAGPSLccVQIDGK	1	1	1	YPR010C	C24(Carbamidomethyl); C25(Carbamidomethyl)	0	0	0.0005451	4.91496	3	3229.65	2.33214	77.4279	0
	High	LLNSSDYTQASVcR	1	1	1	YPR010C	C13(Carbamidomethyl)	0	0	6.529e-10	4.17185	2	1613.76	0.524151	33.6855	0
	High	EcGSILTTQQSVPR	1	1	1	YPR010C	C2(Carbamidomethyl)	0	0	5.714e-09	3.34529	2	1575.78	-0.469043	34.1823	0
	High	EKIDEYLQNIIAQVR	1	1	1	YPR010C		0	0	1.953e-06	3.26761	3	1831.99	0.463603	76.0503	1
	High	GQYPGLYLFGGHSR	3	1	1	YPR010C		0	0	0.0009736	3.23897	2	1551.77	-0.0915726	54.8612	0
	High	IDEYLQNIIAQVR	1	1	1	YPR010C		0	0	1.238e-07	3.09883	2	1574.85	0.42951	72.2102	0
	High	DALIGHGTSFLLQDR	1	1	1	YPR010C		0	0	3.597e-06	3.05342	3	1642.85	-0.328149	55.3782	0
	High	SVRPDQTSQTNVLHYLNDGQVTFR	1	1	1	YPR010C		0	0	0.0002565	2.97072	3	2775.38	-0.050014	53.6435	0
	High	TPGLPIDLEIGYVPPSTR	1	1	1	YPR010C		0	0	9.825e-07	2.70719	2	1925.04	-0.153787	70.4974	0
	High	VNENIGSK	1	1	1	YPR010C		0	0	0.006175	2.21485	2	860.447	-0.0105892	10.3258	0
	High	TQVLQYLGDKFR	1	1	1	YPR010C		0	0	6.211e-05	1.9662	3	1467.8	0.799642	53.5132	1
	High	DSFLTDRLELLLR	1	1	1	YPR010C		0	0	0.000166	1.37529	3	1590.89	0.142536	83.7733	1
	High	GSFFAQLK	1	1	1	YPR010C		0	0.002	0.02068	2.14826	2	897.483	0.176633	49.1125	0
	High	ISTQQSDVSR	2	1	1	YPR010C		0	0.003	0.03722	2.73534	2	1120.56	-1.26934	11.0775	0
	High	IIADTLR	2	1	1	YPR010C		0	0.005	0.06495	1.43241	2	801.482	-0.639891	22.8073	0
	High	GASYSHYGIQIR	1	1	1	YPR010C		0	0.007	0.08307	1.03439	3	1351.68	0.0949999	33.1876	0
	High	mQYFLSTGNLVSQSGLDLQQVSGYTVVAEK	1	1	1	YPR010C	M1(Oxidation)	0	0.008	0.1103	2.13616	3	3278.66	9.91552	71.9263	0
YJL138C	TIF2 SGDID:S000003674, Chr X from 154691-153504, Genome Release 64-2-1, reverse complement, Verified ORF, "Translation initiation factor eIF4A; DEA(D/H)-box RNA helicase that couples ATPase activity to RNA binding and unwinding; forms a dumbbell structure of two compact domains connected by a linker; interacts with eIF4G; protein abundance increases in response to DNA replication stress; TIF2 has…	57.3005	37.22	1	13	13	21	395	44.669	5.12256
	A2	Sequence	# PSMs	# Proteins	# Protein Groups	Protein Group Accessions	Modifications	ΔCn	q-Value	PEP	XCorr	Charge	MH+ [Da]	ΔM [ppm]	RT [min]	# Missed Cleavages
	High	GVFGYGFEEPSAIQQR	2	1	1	YJL138C		0	0	2.148e-12	5.24015	2	1784.86	-0.765877	58.9031	0
	High	GIDVQQVSLVINYDLPANK	2	1	1	YJL138C		0	0	1.756e-06	3.63101	2	2086.12	1.04667	70.4668	0
	High	TGTFSIAALQR	2	1	1	YJL138C		0	0	5.166e-08	3.58861	2	1164.64	-0.268651	50.1741	0
	High	DAQIVVGTPGR	1	1	1	YJL138C		0	0	0.0001125	2.83254	2	1112.61	0.632462	27.5323	0
	High	VHAcIGGTSFVEDAEGLR	1	1	1	YJL138C	C4(Carbamidomethyl)	0	0	0.006673	2.82638	3	1917.91	0.261578	51.1532	0
	High	APQALmLAPTR	1	1	1	YJL138C	M6(Oxidation)	0	0	1.86e-07	2.73516	2	1184.65	-0.411178	33.5367	0
	High	AImPIIEGHDVLAQAQSGTGK	1	1	1	YJL138C	M3(Oxidation)	0	0	6.015e-05	2.55967	3	2152.11	1.21409	48.7401	0
	High	ILISTDLLAR	5	1	1	YJL138C		0	0	0.0002113	2.50939	2	1114.68	-0.16361	59.6044	0
	High	VFDNIQR	2	1	1	YJL138C		0	0	0.002028	2.22598	2	891.468	-0.435454	21.307	0
	High	ENYIHR	1	1	1	YJL138C		0	0.001	0.01133	1.95631	2	831.41	-0.412926	11.6769	0
	High	ELALQIQK	1	1	1	YJL138C		0	0.002	0.02396	2.06271	2	942.563	0.750437	35.7208	0
	High	KVEELTTK	1	1	1	YJL138C		0	0.005	0.05618	2.3933	2	947.541	-0.0128932	10.4183	1
	High	RKVEELTTK	1	1	1	YJL138C		0	0.007	0.09596	2.07295	2	1103.64	-1.37984	9.25146	2
YGR032W	GSC2 SGDID:S000003264, Chr VII from 548264-553951, Genome Release 64-2-1, Verified ORF, "Catalytic subunit of 1,3-beta-glucan synthase; involved in formation of the inner layer of the spore wall; activity positively regulated by Rho1p and negatively by Smk1p; GSC2 has a paralog, FKS1, that arose from the whole genome duplication"	56.3472	9.02	2	1	15	23	1895	216.85	7.02002
	A2	Sequence	# PSMs	# Proteins	# Protein Groups	Protein Group Accessions	Modifications	ΔCn	q-Value	PEP	XCorr	Charge	MH+ [Da]	ΔM [ppm]	RT [min]	# Missed Cleavages
	High	EYIFSENSGVLGDVAAGK	2	2	2	YGR032W;YLR342W		0	0	4.161e-13	5.33718	2	1855.91	1.09276	61.4196	0
	High	APTFFVSQDDNNFETEFFPR	3	2	2	YGR032W;YLR342W		0	0	2.551e-06	4.09751	2	2408.08	-0.00659809	78.9785	0
	High	FKPHELENAEFLLR	1	2	2	YGR032W;YLR342W		0	0	8.684e-12	3.67556	3	1742.92	-0.625633	50.048	0
	High	VQLSGNPILGDGK	1	2	2	YGR032W;YLR342W		0	0	0.0002957	3.50436	2	1297.71	0.184948	42.2316	0
	High	SQVYEIVDGR	2	1	1	YGR032W		0	0	0.0002645	2.96232	2	1165.59	0.160637	36.4058	0
	High	DLGFGTILNFTTK	2	2	2	YGR032W;YLR342W		0	0	1.489e-08	2.90051	2	1426.76	2.57845	83.625	0
	High	IPFSILYSR	3	2	2	YGR032W;YLR342W		0	0	1.027e-06	2.65155	2	1095.62	-0.281973	61.3137	0
	High	EQTFGTLFAR	1	3	2	YGR032W;YLR342W		0	0	2.551e-05	2.42492	2	1169.59	-0.0898332	53.9402	0
	High	VTLLEYLK	2	2	2	YGR032W;YLR342W		0	0	0.001251	2.23126	2	978.588	0.604696	64.0181	0
	High	SDNQNHALIFYR	1	2	2	YGR032W;YLR342W		0	0	0.0001385	1.92819	3	1477.72	-0.59581	41.0755	0
	High	LLYHQVPSEIEGK	1	2	2	YGR032W;YLR342W		0	0	0.006367	1.88197	3	1512.81	-0.176643	34.4578	0
	High	NSWIGYVR	1	2	2	YGR032W;YLR342W		0	0.002	0.02151	2.28295	2	994.51	-0.650613	45.5745	0
	High	GRDLGFGTILNFTTK	1	2	2	YGR032W;YLR342W		0	0.003	0.02777	2.40389	3	1639.88	-1.02207	69.1496	1
	High	EIIREDDQFSR	1	2	2	YGR032W;YLR342W		0	0.004	0.04132	1.43843	3	1407.69	-0.525512	25.9148	1
	High	QIRPPIYSLK	1	2	2	YGR032W;YLR342W		0	0.005	0.06338	1.39772	3	1214.72	-1.52527	38.0149	0
YGR254W	ENO1 SGDID:S000003486, Chr VII from 1000927-1002240, Genome Release 64-2-1, Verified ORF, "Enolase I, a phosphopyruvate hydratase; catalyzes conversion of 2-phosphoglycerate to phosphoenolpyruvate during glycolysis and the reverse reaction during gluconeogenesis; expression repressed in response to glucose; protein abundance increases in response to DNA replication stress; N-terminally propionyla…	56.1851	27.46	1	2	8	17	437	46.7873	6.62451
	A2	Sequence	# PSMs	# Proteins	# Protein Groups	Protein Group Accessions	Modifications	ΔCn	q-Value	PEP	XCorr	Charge	MH+ [Da]	ΔM [ppm]	RT [min]	# Missed Cleavages
	High	YGASAGNVGDEGGVAPNIQTAEEALDLIVDAIK	10	2	2	YGR254W;YHR174W		0	0	2.785e-11	4.97995	3	3257.62	0.644229	101.453	0
	High	GNPTVEVELTTEK	1	2	2	YGR254W;YHR174W		0	0	1.768e-07	3.63618	2	1416.72	0.255659	37.5117	0
	High	IGSEVYHNLK	1	2	2	YGR254W;YHR174W		0	0	3.054e-05	3.21571	2	1159.61	-0.726529	21.9011	0
	High	SGETEDTFIADLVVGLR	1	2	2	YGR254W;YHR174W		0	0	7.497e-09	3.06364	2	1821.93	3.90795	83.863	0
	High	LGANAILGVSLAASR	1	1	1	YGR254W		0	0	0.0002185	3.02685	2	1412.82	-0.692784	60.1423	0
	High	NVNDVIAPAFVK	1	1	1	YGR254W		0	0	0.0004916	2.82969	2	1286.71	0.469257	50.8659	0
	High	VNQIGTLSESIK	1	2	2	YGR254W;YHR174W		0	0	3.326e-06	2.57934	2	1288.71	-1.15246	39.9336	0
	High	AADALLLK	1	2	2	YGR254W;YHR174W		0	0.001	0.01673	1.05637	2	814.503	-0.284767	33.7253	0
YLR075W	RPL10 SGDID:S000004065, Chr XII from 282927-283592, Genome Release 64-2-1, Verified ORF, "Ribosomal 60S subunit protein L10; responsible for joining the 40S and 60S subunits; regulates translation initiation; similar to members of the QM gene family; homologous to mammalian ribosomal protein L10 and bacterial L16; protein abundance increases in response to DNA replication stress; mutations in the…	53.5583	65.16	1	14	14	23	221	25.3454	10.0229
	A2	Sequence	# PSMs	# Proteins	# Protein Groups	Protein Group Accessions	Modifications	ΔCn	q-Value	PEP	XCorr	Charge	MH+ [Da]	ΔM [ppm]	RT [min]	# Missed Cleavages
	High	ATVDEFPLcVHLVSNELEQLSSEALEAAR	2	1	1	YLR075W	C9(Carbamidomethyl)	0	0	1.139e-08	5.4624	3	3227.59	1.6037	99.3262	0
	High	EAGEVKDDGAFVK	5	1	1	YLR075W		0	0	2.635e-06	3.85027	2	1364.67	0.117166	18.768	1
	High	KATVDEFPLcVHLVSNELEQLSSEALEAAR	1	1	1	YLR075W	C10(Carbamidomethyl)	0	0	4.588e-05	3.73371	3	3355.69	1.90646	94.9975	1
	High	VDIGQIIFSVR	3	1	1	YLR075W		0	0	3.645e-05	3.3662	2	1246.72	1.59902	77.0562	0
	High	EFPEYFAAQA	3	1	1	YLR075W		0	0	0.0001053	3.2315	2	1172.53	1.36638	61.601	0
	High	TKDSNKDVVVEGLR	1	1	1	YLR075W		0	0	3.193e-05	2.95062	3	1559.84	-0.939738	22.5394	2
	High	DVVVEGLR	1	1	1	YLR075W		0	0	0.00117	2.45371	2	886.499	-0.202176	33.5491	0
	High	WGFTNLDRPEYLK	1	1	1	YLR075W		0	0.001	0.01433	1.86915	3	1638.83	-1.06937	56.3763	0
	High	GSLENNIR	1	1	1	YLR075W		0	0.002	0.02108	1.43682	2	902.469	-0.562725	17.817	0
	High	GAWGKPHGLAAR	1	1	1	YLR075W		0	0.003	0.03707	1.7957	3	1220.67	0.247336	17.2852	0
	High	YKFPGQQK	1	1	1	YLR075W		0	0.003	0.03767	1.79557	2	995.53	-0.54165	19.2391	1
	High	MLScAGADR	1	1	1	YLR075W	C4(Carbamidomethyl)	0	0.003	0.03859	1.56978	2	980.429	-0.243602	14.7694	0
	High	YMTTVSGR	1	1	1	YLR075W		0	0.005	0.05262	1.758	2	914.44	0.321416	16.8153	0
	High	VHPFHVLR	1	1	1	YLR075W		0	0.005	0.04799	1.45001	2	1004.58	-0.158658	21.1342	0
YOR374W	ALD4 SGDID:S000005901, Chr XV from 1039840-1041399, Genome Release 64-2-1, Verified ORF, "Mitochondrial aldehyde dehydrogenase; required for growth on ethanol and conversion of acetaldehyde to acetate; phosphorylated; activity is K+ dependent; utilizes NADP+ or NAD+ equally as coenzymes; expression is glucose repressed; can substitute for cytosolic NADP-dependent aldehyde dehydrogenase when direc…	53.3503	40.27	1	15	15	20	519	56.6882	6.7417
	A2	Sequence	# PSMs	# Proteins	# Protein Groups	Protein Group Accessions	Modifications	ΔCn	q-Value	PEP	XCorr	Charge	MH+ [Da]	ΔM [ppm]	RT [min]	# Missed Cleavages
	High	EDDVEEAVQAADR	2	1	1	YOR374W		0	0	2.507e-08	3.66675	2	1446.63	-0.552164	30.7511	0
	High	NEGATLITGGER	1	1	1	YOR374W		0	0	9.421e-08	3.66568	2	1217.61	0.590719	27.534	0
	High	VAFTGSTATGR	1	1	1	YOR374W		0	0	9.585e-07	3.52633	2	1067.55	-0.371205	20.1869	0
	High	YVDIGKNEGATLITGGER	2	1	1	YOR374W		0	0	0.001086	3.28198	3	1892.98	3.2382	41.939	1
	High	YIPQAGIPPGVINIVSGFGK	3	1	1	YOR374W		0	0	6.755e-06	3.19991	3	2027.13	-0.501902	82.0819	0
	High	AVQNIILGIYYNSGEVccAGSR	1	1	1	YOR374W	C17(Carbamidomethyl); C18(Carbamidomethyl)	0	0	2.317e-07	3.19927	3	2444.17	-0.452101	74.0448	0
	High	HIYQSAAAGLK	1	1	1	YOR374W		0	0	2.804e-07	3.13066	2	1158.63	-0.515385	18.8304	0
	High	EEIFGPVVTVTK	1	1	1	YOR374W		0	0	0.002367	2.81298	2	1318.72	-0.811798	53.014	0
	High	GDVDLVINYLK	2	1	1	YOR374W		0	0	0.0003568	2.81117	2	1248.68	0.0304148	66.6984	0
	High	IVGEAITNHPK	1	1	1	YOR374W		0	0	0.006408	2.70599	2	1178.65	-0.908074	17.5118	0
	High	TAESTPLSALYVSK	1	1	1	YOR374W		0	0	7.557e-06	2.7035	2	1466.77	0.733972	52.1466	0
	High	GYFIKPTVFGDVK	1	1	1	YOR374W		0	0	0.000134	2.64509	3	1470.8	-0.721679	53.2444	0
	High	VYVEESIYDKFIEEFK	1	1	1	YOR374W		0	0	0.007469	1.39497	3	2038.01	0.343215	79.5447	1
	High	VNAGTVWINTYNDFHHAVPFGGFNASGLGR	1	1	1	YOR374W		0	0.002	0.02087	3.0543	3	3218.56	0.611766	77.3393	0
	High	THFSYTK	1	1	1	YOR374W		0	0.007	0.09796	1.524	2	883.43	-0.848953	12.9446	0
YDR091C	RLI1 SGDID:S000002498, Chr IV from 628534-626708, Genome Release 64-2-1, reverse complement, Verified ORF, "Essential Fe-S protein; required for ribosome biogenesis, translation initiation/termination; facilitates binding of multifactor complex (MFC) of initiation factors to small ribosomal subunit; Dom34-Hbs1 complex and Rli1p work in dissociating inactive ribosomes, thereby facilitating transla…	52.8263	23.36	1	13	13	20	608	68.297	8.66064
	A2	Sequence	# PSMs	# Proteins	# Protein Groups	Protein Group Accessions	Modifications	ΔCn	q-Value	PEP	XCorr	Charge	MH+ [Da]	ΔM [ppm]	RT [min]	# Missed Cleavages
	High	IADATEDLQNDSASR	7	1	1	YDR091C		0	0	1.351e-11	5.01796	2	1605.73	-0.155954	20.6287	0
	High	FRTEALQFR	1	1	1	YDR091C		0	0	0.0002133	3.16666	2	1167.63	-0.915712	35.9578	1
	High	IDDIIDQEVQHLSGGELQR	1	1	1	YDR091C		0	0	8.251e-07	2.68398	3	2165.09	1.83557	64.8499	0
	High	LNAAQIIR	1	1	1	YDR091C		0	0	0.0005734	2.60413	2	898.546	-1.15331	34.9389	0
	High	APESLLTGcNR	1	1	1	YDR091C	C9(Carbamidomethyl)	0	0	0.0009903	2.59233	2	1217.59	-0.35778	31.0589	0
	High	FDDPPEWQEIIK	1	1	1	YDR091C		0	0	1.562e-06	2.54325	2	1516.73	1.65573	63.6008	0
	High	LSGGELQR	1	1	1	YDR091C		0	0	0.002502	2.40034	2	859.463	0.132839	15.2045	0
	High	GSELQNYFTK	1	1	1	YDR091C		0	0	0.003027	2.22708	2	1186.57	-0.00940707	44.4616	0
	High	NLNVTFR	1	1	1	YDR091C		0	0	0.001377	2.17825	2	863.473	-0.253824	35.9198	0
	High	ILQLENVLK	1	1	1	YDR091C		0	0	0.003544	1.7861	2	1069.66	0.500788	58.2783	0
	High	TEALQFR	1	1	1	YDR091C		0	0	0.005214	1.77598	2	864.457	-0.690135	29.3622	0
	High	EGINIFLDGHIPAENLR	2	1	1	YDR091C		0	0	7.987e-06	1.52792	3	1908	0.538246	65.0999	0
	High	GQFLNPQFQTDVVKPLR	1	1	1	YDR091C		0	0.004	0.04115	1.2365	3	1987.08	2.68369	54.9426	0
YBR283C	SSH1 SGDID:S000000487, Chr II from 770415-768943, Genome Release 64-2-1, reverse complement, Verified ORF, "Subunit of the Ssh1 translocon complex; Sec61p homolog involved in co-translational pathway of protein translocation; not essential"	52.5072	23.47	1	7	7	16	490	53.278	8.08936
	A2	Sequence	# PSMs	# Proteins	# Protein Groups	Protein Group Accessions	Modifications	ΔCn	q-Value	PEP	XCorr	Charge	MH+ [Da]	ΔM [ppm]	RT [min]	# Missed Cleavages
	High	LIDIVKPILPILPEVELPFEK	2	1	1	YBR283C		0	0	5.122e-13	5.05522	3	2415.46	1.5492	92.7173	0
	High	VGEDDQTEAQGALINLIQGLR	5	1	1	YBR283C		0	0	8.412e-11	4.35779	2	2240.16	3.30154	86.6079	0
	High	TFIGGIISAFNR	2	1	1	YBR283C		0	0	1.488e-05	4.06958	2	1295.71	1.43605	79.7479	0
	High	ImGHYENANNLLAVPTFPLSLLAPPTSFFK	2	1	1	YBR283C	M2(Oxidation)	0	0	0.00398	3.59473	3	3318.73	1.53383	98.2594	0
	High	IMGHYENANNLLAVPTFPLSLLAPPTSFFK	1	1	1	YBR283C		0	0	0.004436	2.84062	3	3302.73	-0.700622	99.3414	0
	High	GTNNVYPIK	1	1	1	YBR283C		0	0	0.005114	2.40661	2	1005.54	0.26592	23.7885	0
	High	ATTPNVNDPIYFLR	2	1	1	YBR283C		0	0	0.002096	2.36231	2	1620.84	0.20681	64.1015	0
	High	GVFGcEPR	1	1	1	YBR283C	C5(Carbamidomethyl)	0	0.001	0.01515	1.76794	2	921.424	-0.634236	26.0961	0
YNL014W	HEF3 SGDID:S000004959, Chr XIV from 606319-609453, Genome Release 64-2-1, Verified ORF, "Translational elongation factor EF-3; member of the ABC superfamily; stimulates EF-1 alpha-dependent binding of aminoacyl-tRNA by the ribosome; normally expressed in zinc deficient cells; HEF3 has a paralog, YEF3, that arose from the whole genome duplication"	52.1432	10.63	1	1	10	23	1044	115.796	6.22705
	A2	Sequence	# PSMs	# Proteins	# Protein Groups	Protein Group Accessions	Modifications	ΔCn	q-Value	PEP	XCorr	Charge	MH+ [Da]	ΔM [ppm]	RT [min]	# Missed Cleavages
	High	QINENDAEAmNK	3	2	2	YLR249W;YNL014W	M10(Oxidation)	0	0	2.642e-07	3.67704	2	1392.6	-1.08898	10.0008	0
	High	TPSEYIQWR	2	2	2	YLR249W;YNL014W		0	0	8.3e-06	3.19383	2	1179.58	0.466508	44.5609	0
	High	ATETVDNKDIER	3	2	2	YLR249W;YNL014W		0	0	0.003336	3.07129	2	1390.68	-0.684601	13.9693	1
	High	QINENDAEAMNK	3	2	2	YLR249W;YNL014W		0	0	1.076e-06	3.02576	2	1376.61	-0.450431	16.9298	0
	High	STLINVLTGELLPTSGEVYTHENcR	5	2	2	YLR249W;YNL014W	C24(Carbamidomethyl)	0	0	9.043e-10	2.5752	3	2803.4	1.58089	79.9643	0
	High	QHAFAHIESHLDKTPSEYIQWR	2	2	2	YLR249W;YNL014W		0	0	0.001339	2.50136	3	2693.32	-1.65308	46.3953	1
	High	QHAFAHIESHLDK	1	2	2	YLR249W;YNL014W		0	0	0.00128	2.18651	3	1532.76	-0.0196612	19.859	0
	High	GELIESHSK	1	1	1	YNL014W		0	0.001	0.00951	2.29177	2	999.51	-0.717393	10.8721	0
	High	IAVIGPNGAGK	1	2	2	YLR249W;YNL014W		0	0.001	0.01304	2.23559	2	996.583	-0.545683	25.404	0
	High	FQTGEDRETMDR	1	2	2	YLR249W;YNL014W		0	0.005	0.05492	2.10079	2	1484.64	-1.41871	15.8966	1
	High	LSSAELRK	1	2	2	YLR249W;YNL014W		0	0.009	0.1328	2.07646	2	903.525	-0.592287	12.081	1
YBR121C	GRS1 SGDID:S000000325, Chr II from 483367-481364, Genome Release 64-2-1, reverse complement, Verified ORF, "Cytoplasmic and mitochondrial glycyl-tRNA synthase; ligates glycine to the cognate anticodon-bearing tRNA; transcription termination factor that may interact with the 3'-end of pre-mRNA to promote 3'-end formation; GRS1 has a paralog, GRS2, that arose from the whole genome duplication"	51.9827	17.99	1	9	9	17	667	75.2917	5.88428
	A2	Sequence	# PSMs	# Proteins	# Protein Groups	Protein Group Accessions	Modifications	ΔCn	q-Value	PEP	XCorr	Charge	MH+ [Da]	ΔM [ppm]	RT [min]	# Missed Cleavages
	High	GYLRPETAQGQFLNFNK	2	1	1	YBR121C		0	0	4.216e-09	4.21779	3	1983.01	-0.998227	50.0502	0
	High	DVQEAGSTEPIVK	2	1	1	YBR121C		0	0	4.242e-06	4.13869	2	1372.7	0.682912	24.7907	0
	High	YDIGNPVTGETLESPR	1	1	1	YBR121C		0	0	3.66e-10	3.75001	2	1747.85	0.48187	49.2465	0
	High	EYVPSVIEPSFGIGR	2	1	1	YBR121C		0	0	1.905e-07	3.71747	2	1649.86	1.04787	63.1214	0
	High	ADHLVEEVLEAR	4	1	1	YBR121C		0	0	1.701e-06	3.66906	2	1380.71	-0.089649	50.4698	0
	High	SVLSFPPLVAPTK	3	1	1	YBR121C		0	0	0.004086	2.39954	2	1355.79	0.000929115	65.8256	0
	High	IIYSVFEHSFWNRPEDNAR	1	1	1	YBR121C		0	0	4.629e-07	2.19077	3	2380.15	-0.403779	61.1214	0
	High	WEIDLTK	1	1	1	YBR121C		0	0.002	0.02388	1.79047	2	904.478	0.499263	50.4264	0
	High	EQLESVLR	1	1	1	YBR121C		0	0.004	0.04119	2.03829	2	973.531	-0.410785	35.4601	0
IPI00384444 IPI:IPI00384444.4	SWISS-PROT:P02533 TREMBL:Q9UBN2;Q13092;Q53XY3;Q9UBN3|REFSEQ_NP:NP_000517|ENSEMBL:ENSP00000167586|H-INV:HIT000031101;HIT000038549 Tax_Id=9606 Keratin, type I cytoskeletal 14	51.8312	28.87	19	5	12	18	471	51.4584	5.16064
	A2	Sequence	# PSMs	# Proteins	# Protein Groups	Protein Group Accessions	Modifications	ΔCn	q-Value	PEP	XCorr	Charge	MH+ [Da]	ΔM [ppm]	RT [min]	# Missed Cleavages
	High	LLEGEDAHLSSSQFSSGSQSSR	2	1	1	IPI00384444 IPI:IPI00384444.4		0	0	4.41e-09	4.32201	3	2309.06	-0.075069	34.9663	0
	High	ALEEANADLEVK	1	6	3	IPI00009866 IPI:IPI00009866.5;IPI00217963 IPI:IPI00217963.2;IPI00384444 IPI:IPI00384444.4		0	0	1.441e-08	3.89953	2	1301.66	-0.779828	32.9585	0
	High	TRLEQEIATYR	1	8	3	IPI00009866 IPI:IPI00009866.5;IPI00217963 IPI:IPI00217963.2;IPI00384444 IPI:IPI00384444.4		0	0	0.005149	3.85104	2	1379.73	-0.509463	36.4377	1
	High	EVATNSELVQSGK	1	2	1	IPI00384444 IPI:IPI00384444.4		0	0	9.815e-07	3.8341	2	1361.69	0.418948	20.3516	0
	High	APSTYGGGLSVSSSR	1	1	1	IPI00384444 IPI:IPI00384444.4		0	0	1.339e-07	3.48215	2	1425.69	-1.33788	28.0874	0
	High	cEmEQQNQEYK	1	2	1	IPI00384444 IPI:IPI00384444.4	C1(Carbamidomethyl); M3(Oxidation)	0	0	5.809e-05	3.10088	2	1502.59	-0.974651	9.93454	0
	High	cEMEQQNQEYK	1	2	1	IPI00384444 IPI:IPI00384444.4	C1(Carbamidomethyl)	0	0	7.735e-07	3.01014	2	1486.59	-0.217889	14.7435	0
	High	VTmQNLNDR	2	8	3	IPI00295684 IPI:IPI00295684.1;IPI00217963 IPI:IPI00217963.2;IPI00384444 IPI:IPI00384444.4	M3(Oxidation)	0	0	0.0001221	2.93049	2	1106.52	-1.44299	11.2784	0
	High	ISSVLAGGScR	1	2	2	IPI00217963 IPI:IPI00217963.2;IPI00384444 IPI:IPI00384444.4	C10(Carbamidomethyl)	0	0	6.546e-07	2.78877	2	1106.56	-1.12289	23.6881	0
	High	VLDELTLAR	2	8	2	IPI00217963 IPI:IPI00217963.2;IPI00384444 IPI:IPI00384444.4		0	0	5.338e-06	2.72693	2	1029.59	-0.732379	45.6655	0
	High	VTMQNLNDR	1	8	3	IPI00295684 IPI:IPI00295684.1;IPI00217963 IPI:IPI00217963.2;IPI00384444 IPI:IPI00384444.4		0	0	0.0002697	2.30086	2	1090.53	-0.642131	22.2712	0
	High	LASYLDK	1	13	4	IPI00295684 IPI:IPI00295684.1;IPI00019359 IPI:IPI00019359.2;IPI00217963 IPI:IPI00217963.2;IPI00384444 IPI:IPI00384444.4		0	0	0.003257	1.96673	2	809.441	0.35715	23.785	0
	High	LAADDFR	2	25	5	IPI00009866 IPI:IPI00009866.5;IPI00031423 IPI:IPI00031423.1;IPI00217963 IPI:IPI00217963.2;IPI00295684 IPI:IPI00295684.1;IPI00384444 IPI:IPI00384444.4		0	0.001	0.01094	1.93309	2	807.399	-0.765322	26.1889	0
	High	DAEEWFFTK	1	1	1	IPI00384444 IPI:IPI00384444.4		0	0.001	0.01106	1.84686	2	1172.53	1.56607	63.3059	0
YKL212W	SAC1 SGDID:S000001695, Chr XI from 34543-36414, Genome Release 64-2-1, Verified ORF, "Phosphatidylinositol phosphate (PtdInsP) phosphatase; involved in hydrolysis of PtdIns[4]P in the early and medial Golgi; regulated by interaction with Vps74p; ER localized transmembrane protein which cycles through the Golgi; involved in protein trafficking and processing, secretion, and cell wall maintenance; …	51.568	19.58	1	9	9	15	623	71.0804	7.7085
	A2	Sequence	# PSMs	# Proteins	# Protein Groups	Protein Group Accessions	Modifications	ΔCn	q-Value	PEP	XCorr	Charge	MH+ [Da]	ΔM [ppm]	RT [min]	# Missed Cleavages
	High	TNVVQSVLAQWVLQK	2	1	1	YKL212W		0	0	4.312e-13	5.10199	3	1712.97	1.03578	87.7245	0
	High	TVDAVLNATPIVLGLITR	5	1	1	YKL212W		0	0	1.84e-12	4.83883	3	1866.11	1.67872	89.7071	0
	High	VLGAEEFPVQGEVVK	2	1	1	YKL212W		0	0	1.651e-06	4.30092	2	1600.86	0.845402	50.7844	0
	High	LGAFNDFLNSASR	1	1	1	YKL212W		0	0	4.864e-07	3.85352	2	1411.7	0.388032	60.698	0
	High	GSVPIYWAEINNLK	1	1	1	YKL212W		0	0	0.000199	3.37877	2	1603.85	0.543182	69.7238	0
	High	YAIIANTVEETGR	1	1	1	YKL212W		0	0	4.25e-07	3.25189	2	1436.74	0.964811	41.7866	0
	High	YYQNNWTDGPR	1	1	1	YKL212W		0	0	7.788e-06	3.08157	2	1413.62	-0.359305	32.744	0
	High	FFWNHYLTEDLR	1	1	1	YKL212W		0	0	4.199e-07	2.89812	3	1640.79	-0.169304	67.72	0
	High	LGLSNEDFFHK	1	1	1	YKL212W		0	0	0.0004428	1.94752	3	1306.64	-0.192959	47.7272	0
YGL253W	HXK2 SGDID:S000003222, Chr VII from 23935-25395, Genome Release 64-2-1, Verified ORF, "Hexokinase isoenzyme 2; catalyzes phosphorylation of glucose in the cytosol; predominant hexokinase during growth on glucose; functions in the nucleus to repress expression of HXK1 and GLK1 and to induce expression of its own gene; antiapoptotic; phosphorylation/dephosphorylation at serine-14 by protein kinase …	50.9821	30.04	1	8	9	17	486	53.9084	5.30029
	A2	Sequence	# PSMs	# Proteins	# Protein Groups	Protein Group Accessions	Modifications	ΔCn	q-Value	PEP	XCorr	Charge	MH+ [Da]	ΔM [ppm]	RT [min]	# Missed Cleavages
	High	IVPAEDGSGAGAAVIAALAQK	2	1	1	YGL253W		0	0	2.642e-12	4.53404	2	1909.04	-0.539452	65.5231	0
	High	TTQNPDELWEFIADSLK	4	1	1	YGL253W		0	0	4.355e-12	4.46236	2	2006.97	-0.254577	79.1389	0
	High	ESGDFLAIDLGGTNLR	1	1	1	YGL253W		0	0	1.788e-08	3.56683	2	1677.84	-0.827368	68.1348	0
	High	NIPIEVVALINDTTGTLVASYYTDPETK	1	1	1	YGL253W		0	0	0.0006136	3.50627	3	3037.56	0.354558	100.691	0
	High	INEGILQR	3	2	2	YFR053C;YGL253W		0	0	0.0008515	2.99935	2	942.536	-0.540938	29.4337	0
	High	IFTVPTETLQAVTK	2	1	1	YGL253W		0	0	0.0002203	2.75261	2	1547.87	1.08226	60.2867	0
	High	TGHIAADGSVYNR	2	1	1	YGL253W		0	0	0.004183	2.55382	3	1360.66	-1.20103	17.0672	0
	High	TKYDITIDEESPRPGQQTFEK	1	1	1	YGL253W		0	0	0.0007892	2.27479	3	2482.21	-0.13559	37.6046	1
	High	HFISELEK	1	1	1	YGL253W		0	0.001	0.01108	2.56435	2	1002.52	-1.29052	26.6933	0
IPI00300725 IPI:IPI00300725.6	SWISS-PROT:P02538 TREMBL:Q6UBJ0|REFSEQ_NP:NP_005545|H-INV:HIT000033986;HIT000036548 Tax_Id=9606 Keratin, type II cytoskeletal 6A	50.9457	27.71	9	7	15	19	563	59.8772	8.00146
	A2	Sequence	# PSMs	# Proteins	# Protein Groups	Protein Group Accessions	Modifications	ΔCn	q-Value	PEP	XCorr	Charge	MH+ [Da]	ΔM [ppm]	RT [min]	# Missed Cleavages
	High	ISIGGGScAISGGYGSR	1	4	1	IPI00300725 IPI:IPI00300725.6	C8(Carbamidomethyl)	0	0	7.743e-06	4.37564	2	1598.76	0.991071	38.185	0
	High	AIGGGLSSVGGGSSTIK	1	4	1	IPI00300725 IPI:IPI00300725.6		0	0	6.329e-12	4.3139	2	1447.78	0.514724	34.6418	0
	High	QNLEPLFEQYINNLR	2	6	2	IPI00009867 IPI:IPI00009867.2;IPI00300725 IPI:IPI00300725.6		0	0	1.721e-10	4.20146	3	1890.97	0.526526	82.6444	0
	High	NLDLDSIIAEVK	3	9	3	IPI00300725 IPI:IPI00300725.6;IPI00009867 IPI:IPI00009867.2;IPI00021304 IPI:IPI00021304.1		0	0	6.003e-08	3.55919	2	1329.73	2.04257	75.5986	0
	High	YEELQVTAGR	1	6	1	IPI00300725 IPI:IPI00300725.6		0	0	1.291e-07	3.4001	2	1165.58	-0.153549	29.7663	0
	High	LALDVEIATYR	1	11	3	IPI00300725 IPI:IPI00300725.6;IPI00021304 IPI:IPI00021304.1;IPI00009867 IPI:IPI00009867.2		0	0	3.979e-05	2.93456	2	1263.69	-2.31659	58.5794	0
	High	AQYEEIAQR	1	7	2	IPI00021304 IPI:IPI00021304.1;IPI00300725 IPI:IPI00300725.6		0	0	0.0002097	2.60417	2	1107.54	-0.161702	21.1756	0
	High	LLEGEEcR	1	13	4	IPI00300725 IPI:IPI00300725.6;IPI00021304 IPI:IPI00021304.1;IPI00009867 IPI:IPI00009867.2;IPI00479579 IPI:IPI00479579.1	C7(Carbamidomethyl)	0	0	0.002963	2.51944	2	1005.47	-0.726173	17.2479	0
	High	SGFSSVSVSR	1	1	1	IPI00300725 IPI:IPI00300725.6		0	0	5.411e-06	2.44301	2	1012.51	-0.598232	26.2564	0
	High	ADTLTDEINFLR	1	5	1	IPI00300725 IPI:IPI00300725.6		0	0	4.492e-05	2.24708	2	1407.71	0.587174	66.6957	0
	High	NKYEDEINKR	2	10	3	IPI00009867 IPI:IPI00009867.2;IPI00556624 IPI:IPI00556624.1;IPI00300725 IPI:IPI00300725.6		0	0	0.0005662	1.98453	3	1308.65	-0.420361	14.8438	2
	High	FASFIDK	1	22	4	IPI00300725 IPI:IPI00300725.6;IPI00021304 IPI:IPI00021304.1;IPI00009867 IPI:IPI00009867.2;IPI00479579 IPI:IPI00479579.1		0	0.002	0.02038	2.19559	2	827.429	-0.399239	38.0546	0
	High	RGFSANSAR	1	3	1	IPI00300725 IPI:IPI00300725.6		0	0.003	0.03374	2.62735	2	965.49	-1.45792	9.80814	1
	High	QEIAEINR	1	5	1	IPI00300725 IPI:IPI00300725.6		0	0.005	0.0626	1.76139	2	972.509	-1.90281	20.8435	0
	High	KLLEGEEcR	1	12	4	IPI00300725 IPI:IPI00300725.6;IPI00021304 IPI:IPI00021304.1;IPI00009867 IPI:IPI00009867.2;IPI00479579 IPI:IPI00479579.1	C8(Carbamidomethyl)	0	0.008	0.1171	2.13921	2	1133.56	-1.8819	14.4617	1
YMR307W	GAS1 SGDID:S000004924, Chr XIII from 887003-888682, Genome Release 64-2-1, Verified ORF, "Beta-1,3-glucanosyltransferase; required for cell wall assembly and also has a role in transcriptional silencing; localizes to cell surface via a glycosylphosphatidylinositol (GPI) anchor; also found at nuclear periphery; genetic interactions with histone H3 lysine acetyltransferases GCN5 and SAS3 indicate p…	50.6791	22.54	1	9	9	18	559	59.5449	4.66553
	A2	Sequence	# PSMs	# Proteins	# Protein Groups	Protein Group Accessions	Modifications	ΔCn	q-Value	PEP	XCorr	Charge	MH+ [Da]	ΔM [ppm]	RT [min]	# Missed Cleavages
	High	GVAYQADTAnETSGSTVNDPLANYEScSR	1	1	1	YMR307W	N10(HexNAc); C27(Carbamidomethyl)	0	0	3.712e-09	5.07888	3	3280.42	-0.573487	47.0011	0
	High	SYSATTSDVAcPATGK	1	1	1	YMR307W	C11(Carbamidomethyl)	0	0	2.156e-06	4.11097	2	1615.73	0.131879	22.4549	0
	High	DDPTWTVDLFNSYK	1	1	1	YMR307W		0	0	1.629e-07	3.69723	2	1700.78	-0.131942	77.5483	0
	High	KIPVGYSSNDDEDTR	4	1	1	YMR307W		0	0	5.895e-06	3.43701	2	1695.78	0.0299513	21.6555	1
	High	YGLVSIDGNDVK	1	1	1	YMR307W		0	0	4.649e-06	3.34211	2	1279.65	-0.883289	44.2193	0
	High	nLSIPVFFSEYGcNEVTPR	3	1	1	YMR307W	N1(HexNAc); C13(Carbamidomethyl)	0	0	0.0004182	3.11017	3	2432.14	0.157458	75.2053	0
	High	IPVGYSSNDDEDTR	2	1	1	YMR307W		0	0	5.603e-07	3.09808	2	1567.69	0.0319501	24.6521	0
	High	FFYSnNGSQFYIR	4	1	1	YMR307W	N5(HexNAc)	0	0	0.0002161	2.05701	2	1845.85	0.469201	55.979	0
	High	KLNTNVIR	1	1	1	YMR307W		0	0.002	0.02315	2.14081	2	957.583	-0.891639	17.104	1
YBR025C	OLA1 SGDID:S000000229, Chr II from 291865-290681, Genome Release 64-2-1, reverse complement, Verified ORF, "P-loop ATPase with similarity to human OLA1 and bacterial YchF; identified as specifically interacting with the proteasome; null mutant displays increased translation rate and increased readthrough of premature stop codons; protein abundance increases in response to hydrogen peroxide and to…	49.851	28.17	1	10	10	17	394	44.1462	7.43018
	A2	Sequence	# PSMs	# Proteins	# Protein Groups	Protein Group Accessions	Modifications	ΔCn	q-Value	PEP	XCorr	Charge	MH+ [Da]	ΔM [ppm]	RT [min]	# Missed Cleavages
	High	cPLGNPANYPFATIDPEEAR	3	1	1	YBR025C	C1(Carbamidomethyl)	0	0	1.539e-11	4.85845	2	2232.04	0.66291	62.7696	0
[truncated: 4,580 more rows]
