# Supplementary material for: Impact of Fungal MAPK Pathway Targets on the Cell Wall
Source: J Fungi (Basel). 2018 Aug 9;4(3):93. doi: 10.3390/jof4030093 (PMC6162559; doi:10.3390/jof4030093)
Supplement: Supplementary file 1 [file jof-04-00093-s001.zip › Table S3. AR041216_061616_DIG_01 copy 2.xlsx]

## Sheet: Sheet1
Accession (a)	Description	Score (b)	Coverage	# Proteins (c)	# Unique Peptides (d)	# Peptides (e)	# PSMs (f)	# AAs (g)	MW [kDa] (h)	calc. pI (i)
IPI00556624 IPI:IPI00556624.1	TREMBL:Q6GSJ0 REFSEQ_NP:NP_006112|ENSEMBL:ENSP00000252244 Tax_Id=9606 Keratin 1	610.651	65.06	2	45	51	194	644	66.027	8.11865
	A2	Sequence	# PSMs	# Proteins	# Protein Groups	Protein Group Accessions	Modifications	ΔCn	q-Value	PEP	XCorr	Charge	MH+ [Da]	ΔM [ppm]	RT [min]	# Missed Cleavages
	High	GGGGGGYGSGGSSYGSGGGSYGSGGGGGGGR	5	2	1	IPI00556624 IPI:IPI00556624.1		0	0	4.089e-09	6.25612	3	2383.95	0.575077	19.4083	0
	High	THNLEPYFESFINNLR	18	2	1	IPI00556624 IPI:IPI00556624.1		0	0	2.741e-07	5.8877	3	1993.98	-0.149326	79.9001	0
	High	GSYGSGGSSYGSGGGSYGSGGGGGGHGSYGSGSSSGGYR	3	2	1	IPI00556624 IPI:IPI00556624.1		0	0	4.07e-08	5.6585	3	3312.3	-1.40969	22.4957	0
	High	FLEQQNQVLQTKWELLQQVDTSTR	1	2	1	IPI00556624 IPI:IPI00556624.1		0	0	1.407e-08	5.35699	3	2932.51	-0.7386	67.3402	1
	High	NKLNDLEDALQQAKEDLAR	4	2	1	IPI00556624 IPI:IPI00556624.1		0	0	9.318e-07	5.35129	2	2184.13	0.300808	70.5416	2
	High	FSScGGGGGSFGAGGGFGSR	12	2	1	IPI00556624 IPI:IPI00556624.1	C4(Carbamidomethyl)	0	0	2.7e-09	5.08896	2	1765.73	-0.4298	36.4718	0
	High	NKLNDLEDALQQAK	8	2	1	IPI00556624 IPI:IPI00556624.1		0	0	1.424e-05	5.01272	2	1599.83	0.0991374	51.6297	1
	High	QISNLQQSISDAEQR	8	2	1	IPI00556624 IPI:IPI00556624.1		0	0	5.978e-07	4.98955	2	1716.85	-0.958964	38.9085	0
	High	SGGGFSSGSAGIINYQR	2	2	1	IPI00556624 IPI:IPI00556624.1		0	0	6.102e-08	4.82457	2	1657.79	0.339807	41.2397	0
	High	KQISNLQQSISDAEQR	4	2	1	IPI00556624 IPI:IPI00556624.1		0	0	4.107e-05	4.63918	2	1844.94	-1.28899	34.1491	1
	High	LNDLEDALQQAKEDLAR	6	2	1	IPI00556624 IPI:IPI00556624.1		0	0	3.545e-07	4.57247	2	1941.99	1.0723	71.1479	1
	High	FLEQQNQVLQTK	4	4	3	IPI00021304 IPI:IPI00021304.1;IPI00556624 IPI:IPI00556624.1;IPI00376379 IPI:IPI00376379.1		0	0	1.787e-05	4.37021	2	1475.78	-0.906741	34.3584	0
	High	SKAEAESLYQSKYEELQITAGR	1	2	1	IPI00556624 IPI:IPI00556624.1		0	0	1.214e-06	4.32979	3	2501.25	0.542814	43.9048	2
	High	SLDLDSIIAEVK	12	2	1	IPI00556624 IPI:IPI00556624.1		0	0	5.751e-06	4.32274	2	1302.71	-0.41766	76.2707	0
	High	SLNNQFASFIDKVR	3	2	1	IPI00556624 IPI:IPI00556624.1		0	0	3.518e-05	4.16219	2	1638.86	0.154815	63.6173	1
	High	LNDLEDALQQAK	5	2	1	IPI00556624 IPI:IPI00556624.1		0	0	1.741e-06	4.1363	2	1357.7	-0.36179	48.2355	0
	High	SKAEAESLYQSK	3	2	1	IPI00556624 IPI:IPI00556624.1		0	0	8.452e-05	3.99993	2	1340.67	-1.48984	15.7175	1
	High	WELLQQVDTSTR	3	2	1	IPI00556624 IPI:IPI00556624.1		0	0	1.103e-05	3.99829	2	1475.75	0.0879121	56.62	0
	High	SLNNQFASFIDK	3	2	1	IPI00556624 IPI:IPI00556624.1		0	0	4.168e-05	3.97197	2	1383.69	-0.0926178	58.659	0
	High	LDSELKNmQDmVEDYR	6	2	1	IPI00556624 IPI:IPI00556624.1	M8(Oxidation); M11(Oxidation)	0	0	1.631e-07	3.69598	3	2017.89	0.58419	30.6588	1
	High	YEELQITAGR	2	2	1	IPI00556624 IPI:IPI00556624.1		0	0	9.382e-05	3.61784	2	1179.6	-1.10428	35.7415	0
	High	mSGEcAPNVSVSVSTSHTTISGGGSR	7	2	1	IPI00556624 IPI:IPI00556624.1	M1(Oxidation); C5(Carbamidomethyl)	0	0	1.027e-08	3.50198	3	2581.16	-1.0098	32.7004	0
	High	QISNLQQSISDAEQRGENALK	4	2	1	IPI00556624 IPI:IPI00556624.1		0	0	1.955e-05	3.48088	2	2329.18	1.58202	60.1278	1
	High	GSGGGSSGGSIGGR	1	2	1	IPI00556624 IPI:IPI00556624.1		0	0	0.0002163	3.47274	2	1092.5	-0.721743	9.10364	0
	High	LLRDYQELmNTK	4	2	1	IPI00556624 IPI:IPI00556624.1	M9(Oxidation)	0	0	0.001071	3.42827	2	1539.78	-0.554531	29.8979	1
	High	AEAESLYQSK	2	2	1	IPI00556624 IPI:IPI00556624.1		0	0	0.0001453	3.42653	2	1125.54	-0.53994	19.9629	0
	High	LLRDYQELMNTK	2	2	1	IPI00556624 IPI:IPI00556624.1		0	0	0.002881	3.37295	3	1523.79	-0.982248	42.674	1
	High	LRSEIDNVKK	2	2	1	IPI00556624 IPI:IPI00556624.1		0	0	0.005567	3.24427	3	1201.69	-0.707532	10.8786	2
	High	TNAENEFVTIK	1	2	1	IPI00556624 IPI:IPI00556624.1		0	0	7.187e-05	3.19774	2	1265.64	-0.969768	38.022	0
	High	NMQDMVEDYR	1	2	1	IPI00556624 IPI:IPI00556624.1		0	0	0.0009224	3.19649	2	1300.53	-0.939094	42.2894	0
	High	NmQDmVEDYR	5	2	1	IPI00556624 IPI:IPI00556624.1	M2(Oxidation); M5(Oxidation)	0	0	0.0001877	3.10842	2	1332.52	-0.979517	19.7954	0
	High	TNAENEFVTIKK	5	2	1	IPI00556624 IPI:IPI00556624.1		0	0	0.001601	3.09271	2	1393.73	-2.2815	27.4895	1
	High	GGSGGGGGGSSGGRGSGGGSSGGSIGGR	1	2	1	IPI00556624 IPI:IPI00556624.1		0	0	0.0003305	3.06562	3	2079.91	-0.553818	8.72552	1
	High	KDVDGAYmTK	2	2	1	IPI00556624 IPI:IPI00556624.1	M8(Oxidation)	0	0	0.004844	2.87531	2	1143.53	-0.982178	9.77868	1
	High	IEISELNR	2	3	2	IPI00021304 IPI:IPI00021304.1;IPI00556624 IPI:IPI00556624.1		0	0	0.0006435	2.81921	2	973.531	-0.724259	34.2696	0
	High	AEAESLYQSKYEELQITAGR	1	2	1	IPI00556624 IPI:IPI00556624.1		0	0	0.0001914	2.81294	3	2286.13	0.374115	48.4774	1
	High	NMQDmVEDYR	2	2	1	IPI00556624 IPI:IPI00556624.1	M5(Oxidation)	0	0	0.0001319	2.79822	2	1316.52	-0.866829	30.397	0
	High	DVDGAYmTK	2	2	1	IPI00556624 IPI:IPI00556624.1	M7(Oxidation)	0	0	0.0004576	2.74162	2	1015.44	-0.866341	13.7433	0
	High	DYQELMNTK	2	2	1	IPI00556624 IPI:IPI00556624.1		0	0	0.001969	2.72933	2	1141.52	-0.628061	35.308	0
	High	NSKIEISELNR	1	2	1	IPI00556624 IPI:IPI00556624.1		0	0	0.005892	2.66423	2	1302.7	-0.688047	28.3626	1
	High	NKYEDEINKR	4	10	4	IPI00009867 IPI:IPI00009867.2;IPI00556624 IPI:IPI00556624.1;IPI00293665 IPI:IPI00293665.6;IPI00300725 IPI:IPI00300725.6		0	0	0.0006024	2.60016	3	1308.65	-0.910078	14.9058	2
	High	SISISVAR	1	2	1	IPI00556624 IPI:IPI00556624.1		0	0	0.001701	2.55971	2	832.489	-0.263482	29.6698	0
	High	TLLEGEESR	2	2	1	IPI00556624 IPI:IPI00556624.1		0	0	0.002517	2.5318	2	1033.52	-0.749783	22.4488	0
	High	LALDLEIATYR	1	7	2	IPI00556624 IPI:IPI00556624.1;IPI00431749 IPI:IPI00431749.1		0	0	0.0001573	2.48867	2	1277.71	1.22418	62.9769	0
	High	AQYEDIAQK	3	1	1	IPI00556624 IPI:IPI00556624.1		0	0	0.004058	2.48587	2	1065.52	-0.788375	18.6468	0
	High	SLVNLGGSK	2	2	1	IPI00556624 IPI:IPI00556624.1		0	0	0.0005494	2.45968	2	874.499	-0.472693	28.7624	0
	High	MSGEcAPNVSVSVSTSHTTISGGGSR	1	2	1	IPI00556624 IPI:IPI00556624.1	C5(Carbamidomethyl)	0	0	8.335e-07	2.3582	3	2565.17	0.308918	34.0243	0
	High	NKYEDEINK	1	11	5	IPI00009867 IPI:IPI00009867.2;IPI00556624 IPI:IPI00556624.1;IPI00241841 IPI:IPI00241841.6;IPI00293665 IPI:IPI00293665.6;IPI00300725 IPI:IPI00300725.6		0	0	0.007168	2.35582	2	1152.55	-0.240558	14.6815	1
	High	LDSELKNmQDMVEDYR	1	2	1	IPI00556624 IPI:IPI00556624.1	M8(Oxidation)	0	0	0.0007307	2.28918	3	2001.89	-0.914625	38.0378	1
	High	DVDGAYMTK	2	2	1	IPI00556624 IPI:IPI00556624.1		0	0	0.0007798	2.22195	2	999.445	-0.532884	21.2994	0
	High	DYQELmNTK	4	2	1	IPI00556624 IPI:IPI00556624.1	M6(Oxidation)	0	0	0.007447	2.22101	2	1157.51	-0.23379	19.8412	0
	High	MSGEcAPnVSVSVSTSHTTISGGGSR	2	2	1	IPI00556624 IPI:IPI00556624.1	C5(Carbamidomethyl); N8(HexNAc)	0	0	0.002224	2.19127	3	2768.24	-0.517344	33.3025	0
	High	SEIDNVK	1	2	1	IPI00556624 IPI:IPI00556624.1		0	0	0.005688	1.87568	2	804.409	-0.877767	12.9103	0
	High	KDVDGAYMTK	1	2	1	IPI00556624 IPI:IPI00556624.1		0	0.001	0.0162	2.42799	2	1127.54	-2.04153	13.6365	1
	High	RTNAENEFVTIK	1	2	1	IPI00556624 IPI:IPI00556624.1		0	0.002	0.02919	2.85874	3	1421.74	-0.56151	29.9371	1
	High	SEIDNVKK	1	2	1	IPI00556624 IPI:IPI00556624.1		0	0.002	0.0206	2.06797	2	932.504	-0.756437	9.82181	1
	High	THNLEPYFESFINNLRR	2	2	1	IPI00556624 IPI:IPI00556624.1		0	0.002	0.01888	2.00665	3	2150.08	-0.585589	73.7621	1
	High	LRSEIDNVK	2	2	1	IPI00556624 IPI:IPI00556624.1		0	0.006	0.0998	2.28158	2	1073.59	-0.325271	13.8346	1
	High	QISNLQQSISDAEQRGENALKDAK	1	2	1	IPI00556624 IPI:IPI00556624.1		0	0.007	0.1146	2.34241	3	2643.33	0.495062	62.3027	2
	High	YEDEINKR	1	15	6	IPI00293665 IPI:IPI00293665.6;IPI00300725 IPI:IPI00300725.6;IPI00021304 IPI:IPI00021304.1;IPI00009867 IPI:IPI00009867.2;IPI00556624 IPI:IPI00556624.1;IPI00376379 IPI:IPI00376379.1		0	0.009	0.1607	2.01445	2	1066.51	-1.59891	11.0868	1
YBR020W	GAL1 SGDID:S000000224, Chr II from 279021-280607, Genome Release 64-2-1, Verified ORF, "Galactokinase; phosphorylates alpha-D-galactose to alpha-D-galactose-1-phosphate in the first step of galactose catabolism; expression regulated by Gal4p; GAL1 has a paralog, GAL3, that arose from the whole genome duplication"	568.34	68.18	1	31	35	180	528	57.9073	6.72705
	A2	Sequence	# PSMs	# Proteins	# Protein Groups	Protein Group Accessions	Modifications	ΔCn	q-Value	PEP	XCorr	Charge	MH+ [Da]	ΔM [ppm]	RT [min]	# Missed Cleavages
	High	VVEVTTAANVLAATYGVVLLSGK	49	1	1	YBR020W		0	0	3.07e-08	6.37266	2	2275.29	1.79677	93.2174	0
	High	ITDAELENAIIVSKPALGScLYEL	6	1	1	YBR020W	C20(Carbamidomethyl)	0	0	2.684e-07	5.63879	2	2619.36	0.363234	81.9934	0
	High	YHNISTPWNGDIESGIER	15	1	1	YBR020W		0	0	4.119e-06	5.34095	3	2087.98	-0.525085	49.9227	0
	High	NHEISFVIANTLVVSNKFETAPTNYNLR	4	1	1	YBR020W		0	0	6.643e-06	5.22524	3	3191.66	2.84009	72.8478	1
	High	KFISAYDAKPDFVAR	5	1	1	YBR020W		0	0	5.071e-05	4.99322	2	1727.91	-0.955832	37.9626	1
	High	LYEcScPEIDKIcSIALSNGSYGSR	4	1	1	YBR020W	C4(Carbamidomethyl); C6(Carbamidomethyl); C13(Carbamidomethyl)	0	0	4.761e-05	4.73407	3	2879.3	-0.277597	61.4117	1
	High	QGFSVDDVAQSLNcSR	16	1	1	YBR020W	C14(Carbamidomethyl)	0	0	1.388e-06	4.65686	2	1782.81	-0.383068	46.4477	0
	High	SHSEEVIVPEFNSSAK	7	1	1	YBR020W		0	0	0.000103	4.3132	2	1759.85	-0.978062	39.4381	0
	High	VLNEKNPSITLINADPK	5	1	1	YBR020W		0	0	3.363e-07	4.2637	3	1866.03	-0.727657	41.0689	1
	High	IcSIALSNGSYGSR	2	1	1	YBR020W	C2(Carbamidomethyl)	0	0	1.152e-05	4.13993	2	1484.72	-0.754226	35.8314	0
	High	QFGALmNESQAScDK	3	1	1	YBR020W	M6(Oxidation); C13(Carbamidomethyl)	0	0	3.887e-06	4.04305	2	1701.72	-1.09338	26.4409	0
	High	EEFTRDYLTTSPVR	8	1	1	YBR020W		0	0	0.0002362	3.97742	2	1713.84	-0.0802233	40.2757	1
	High	VKEALANEFYK	4	1	1	YBR020W		0	0	0.0001141	3.93142	2	1311.69	-0.463611	33.0483	1
	High	KQGFSVDDVAQSLNcSR	2	1	1	YBR020W	C15(Carbamidomethyl)	0	0	1.071e-05	3.88124	2	1910.9	0.0901457	38.3424	1
	High	LTGAGWGGcTVHLVPGGPNGNIEK	2	1	1	YBR020W	C9(Carbamidomethyl)	0	0	2.092e-05	3.81839	3	2391.19	0.671535	48.7914	0
	High	NHEISFVIANTLVVSNK	3	1	1	YBR020W		0	0	1.068e-05	3.81788	2	1885.02	0.45785	61.3416	0
	High	NPSITLINADPK	2	1	1	YBR020W		0	0	1.178e-05	3.77145	2	1282.7	-0.728894	41.7158	0
	High	mLVLVEESLANKK	3	1	1	YBR020W	M1(Oxidation)	0	0	6.866e-05	3.71906	2	1489.83	-1.15444	40.6552	1
	High	FISAYDAKPDFVAR	8	1	1	YBR020W		0	0	2.643e-06	3.59437	2	1599.82	-0.11717	43.3599	0
	High	LYEcScPEIDK	2	1	1	YBR020W	C4(Carbamidomethyl); C6(Carbamidomethyl)	0	0	2.873e-05	3.54247	2	1413.6	-0.909317	27.949	0
	High	GNLRDFMNVYYAR	1	1	1	YBR020W		0	0	0.002498	3.51069	3	1618.78	0.818892	56.5539	1
	High	mLVLVEESLANK	1	1	1	YBR020W	M1(Oxidation)	0	0	1.781e-05	3.25855	2	1361.73	-0.725688	49.8818	0
	High	LmTTASFTADEDFFK	1	1	1	YBR020W	M2(Oxidation)	0	0	1.683e-05	3.24911	2	1739.78	-0.908401	62.0272	0
	High	MLVLVEESLANKK	3	1	1	YBR020W		0	0	4.005e-05	3.2072	2	1473.83	0.0210507	49.2498	1
	High	cGLHVAHSFLK	2	1	1	YBR020W	C1(Carbamidomethyl)	0	0	2.881e-05	3.16532	3	1268.66	-0.546011	28.2601	0
	High	QFGALMNESQAScDK	1	1	1	YBR020W	C13(Carbamidomethyl)	0	0	6.446e-07	3.15856	2	1685.73	0.586655	36.6989	0
	High	MLVLVEESLANK	1	1	1	YBR020W		0	0	1.582e-05	3.15612	2	1345.74	-0.793847	59.0744	0
	High	KFDLPLDGSYVTIDPSVSDWSNYFK	2	1	1	YBR020W		0	0	0.001832	3.14768	3	2893.39	0.33416	88.1231	1
	High	FETAPTNYNLR	2	2	2	YBR020W;YDR009W		0	0	0.0007634	2.97582	2	1325.65	-0.0892179	35.785	0
	High	GNLRDFmNVYYAR	1	1	1	YBR020W	M7(Oxidation)	0	0	0.0009021	2.75361	3	1634.77	-0.820211	41.894	1
	High	DYLTTSPVR	4	1	1	YBR020W		0	0	0.00121	2.72436	2	1051.54	-1.12624	37.0866	0
	High	ANmGPGYHMSK	1	1	1	YBR020W	M3(Oxidation)	0	0	0.003902	2.64702	2	1208.52	-1.7353	11.2367	0
	High	DFmNVYYAR	1	1	1	YBR020W	M3(Oxidation)	0	0	0.0004428	2.63916	2	1194.52	-0.0237984	37.7163	0
	High	DFMNVYYAR	1	1	1	YBR020W		0	0	0.0001438	2.22293	2	1178.53	-1.02431	51.4739	0
	High	HVYSESLR	2	2	2	YBR020W;YDR009W		0	0	0.006869	1.61424	2	990.5	-0.296518	13.9731	0
	High	EALANEFYK	2	1	1	YBR020W		0	0.001	0.01083	2.10677	2	1084.53	-1.29336	39.0075	0
	High	AKHVYSESLR	1	2	2	YBR020W;YDR009W		0	0.002	0.02689	2.26748	2	1189.63	0.360446	10.8803	1
	High	cPSIIKK	1	1	1	YBR020W	C1(Carbamidomethyl)	0	0.002	0.02636	2.1717	2	845.491	-0.715614	11.0074	1
	High	ATPFKFPQLK	1	2	2	YBR020W;YDR009W		0	0.006	0.1051	1.45414	2	1176.68	-0.269919	48.5623	1
	High	QGFSVDDVAQSLNcSREEFTR	1	1	1	YBR020W	C14(Carbamidomethyl)	0	0.008	0.134	1.83586	3	2445.11	1.26661	66.7889	1
YBR019C	GAL10 SGDID:S000000223, Chr II from 278352-276253, Genome Release 64-2-1, reverse complement, Verified ORF, "UDP-glucose-4-epimerase; catalyzes the interconversion of UDP-galactose and UDP-D-glucose in galactose metabolism; also catalyzes the conversion of alpha-D-glucose or alpha-D-galactose to their beta-anomers"	503.396	52.36	1	35	35	170	699	78.1463	5.97314
	A2	Sequence	# PSMs	# Proteins	# Protein Groups	Protein Group Accessions	Modifications	ΔCn	q-Value	PEP	XCorr	Charge	MH+ [Da]	ΔM [ppm]	RT [min]	# Missed Cleavages
	High	GHIAALQYLEAYNENEGLcR	10	1	1	YBR019C	C19(Carbamidomethyl)	0	0	8.459e-10	5.67456	3	2321.1	-0.153347	62.9487	0
	High	FQATFANLGASIVDLK	11	1	1	YBR019C		0	0	9.833e-09	5.30147	2	1694.91	0.0124972	75.8296	0
	High	FVFSSSATVYGDATR	10	1	1	YBR019C		0	0	1.483e-07	5.1319	2	1607.77	-0.761847	49.5221	0
	High	HHIPFYEVDLcDRK	2	1	1	YBR019C	C11(Carbamidomethyl)	0	0	2.572e-07	5.02958	3	1828.88	0.0682222	38.2401	1
	High	YAIENILNDLYNSDK	8	1	1	YBR019C		0	0	7.63e-08	4.9776	2	1784.87	0.475092	82.6885	0
	High	FPNmIPIPEEcPLGPTNPYGHTK	3	1	1	YBR019C	M4(Oxidation); C11(Carbamidomethyl)	0	0	8.686e-08	4.85672	3	2625.25	0.625642	57.0401	0
	High	WQTELQVEDScKDLWK	5	1	1	YBR019C	C11(Carbamidomethyl)	0	0	1.12e-05	4.66087	2	2064.97	1.02761	53.3072	1
	High	RAGDVLNLTAKPDR	6	1	1	YBR019C		0	0	7.138e-06	4.50588	3	1525.84	-1.81557	26.2189	1
	High	FPNMIPIPEEcPLGPTNPYGHTK	2	1	1	YBR019C	C11(Carbamidomethyl)	0	0	1.681e-05	4.47497	3	2609.25	-1.43632	64.6717	0
	High	HHIPFYEVDLcDR	4	1	1	YBR019C	C11(Carbamidomethyl)	0	0	5.123e-07	4.19686	3	1700.78	-0.967761	44.968	0
	High	YAIENILNDLYNSDKK	16	1	1	YBR019C		0	0	1.79e-06	4.07956	2	1912.96	-1.27928	64.6141	1
	High	YYHNNILGTVVLLELmQQYNVSK	1	1	1	YBR019C	M16(Oxidation)	0	0	0.0005992	3.89061	3	2755.42	1.73228	83.4592	0
	High	AVGESTQIPLR	5	1	1	YBR019C		0	0	2.632e-06	3.80928	2	1170.65	-0.954392	31.2521	0
	High	GSTVFEVYHAFcK	1	1	1	YBR019C	C12(Carbamidomethyl)	0	0	2.465e-05	3.60888	2	1544.72	0.465822	56.0076	0
	High	DGTPIRDYIHVVDLAK	12	1	1	YBR019C		0	0	0.0003273	3.58358	3	1811.97	0.146186	55.5885	1
	High	IDSVIHFAGLK	7	1	1	YBR019C		0	0	3.874e-05	3.56666	2	1199.68	-0.771488	49.9245	0
	High	EIATFNSTKPTVLGPK	4	1	1	YBR019C		0	0	1.933e-05	3.52747	2	1702.94	-0.325351	38.3918	0
	High	LYIFGDDYDSR	5	1	1	YBR019C		0	0	2.316e-05	3.4353	2	1363.62	0.441274	57.3205	0
	High	AGDVLNLTAKPDR	9	1	1	YBR019C		0	0	0.001206	3.41509	2	1369.74	-1.3554	31.1728	0
	High	RFLGPIIQNPSK	3	1	1	YBR019C		0	0	0.008153	3.30127	3	1369.79	-1.51693	36.6049	1
	High	EYKIDSVIHFAGLK	3	1	1	YBR019C		0	0	2.785e-05	3.2624	2	1619.88	-1.00021	57.2063	1
	High	WQTELQVEDScK	2	1	1	YBR019C	C11(Carbamidomethyl)	0	0	2.264e-05	3.20092	2	1522.68	-1.07082	37.0924	0
	High	WTTENPFGYQLR	6	1	1	YBR019C		0	0	1.548e-05	3.18055	2	1511.73	-0.384229	60.0481	0
	High	DYIHVVDLAK	3	1	1	YBR019C		0	0	0.001404	3.15442	2	1172.63	-0.635049	45.9045	0
	High	YYHNNILGTVVLLELMQQYNVSK	1	1	1	YBR019C		0	0	0.001287	3.14366	3	2739.42	0.376328	91.3815	0
	High	FLGPIIQNPSK	2	1	1	YBR019C		0	0	0.0002265	3.11913	2	1213.69	-1.5878	45.0874	0
	High	YIDAINQENWK	2	1	1	YBR019C		0	0	5.23e-05	3.0909	2	1393.67	0.108337	43.1413	0
	High	EKLYIFGDDYDSR	5	1	1	YBR019C		0	0	0.0007628	2.97053	3	1620.75	-0.275226	53.6862	1
	High	ASGIDLPYK	6	1	1	YBR019C		0	0	0.0002789	2.88887	2	963.514	-1.05229	37.9382	0
	High	LYIFGDDYDSRDGTPIR	5	1	1	YBR019C		0	0	0.0002189	2.67901	3	2002.95	-0.90201	57.7483	1
	High	QGFAIEPGR	2	1	1	YBR019C		0	0	0.001681	2.15755	2	974.505	-0.857938	31.9112	0
	High	YIDAINQENWKDcVTLK	1	1	1	YBR019C	C13(Carbamidomethyl)	0	0.001	0.008616	3.50595	2	2110.03	-1.06691	49.0842	1
	High	YFNPIGAHPSGLIGEDPLGIPNNLLPYmAQVAVGR	1	1	1	YBR019C	M28(Oxidation)	0	0.001	0.01047	3.17153	3	3706.93	7.4585	82.6324	0
	High	FVTIGAGTR	2	1	1	YBR019C		0	0.001	0.009961	2.9234	2	921.514	-1.04336	28.9237	0
	High	SWKFAILR	1	1	1	YBR019C		0	0.001	0.01544	2.1644	2	1020.6	-0.0958097	66.9758	1
	High	FSAEDMR	2	1	1	YBR019C		0	0.001	0.01575	1.5543	2	855.366	-0.305984	20.3047	0
	High	EWNLGSGK	2	1	1	YBR019C		0	0.002	0.02689	1.25853	2	890.436	-0.763199	28.5237	0
YDR385W	EFT2 SGDID:S000002793, Chr IV from 1243230-1245758, Genome Release 64-2-1, Verified ORF, "Elongation factor 2 (EF-2), also encoded by EFT1; catalyzes ribosomal translocation during protein synthesis; contains diphthamide, the unique posttranslationally modified histidine residue specifically ADP-ribosylated by diphtheria toxin; EFT2 has a paralog, EFT1, that arose from the whole genome duplicatio…	487.939	58.31	1	45	45	158	842	93.2302	6.31592
	A2	Sequence	# PSMs	# Proteins	# Protein Groups	Protein Group Accessions	Modifications	ΔCn	q-Value	PEP	XCorr	Charge	MH+ [Da]	ΔM [ppm]	RT [min]	# Missed Cleavages
	High	FVEPIDDcPAGNIIGLVGIDQFLLK	2	1	1	YDR385W	C8(Carbamidomethyl)	0	0	5.183e-09	6.1976	3	2743.44	1.55403	98.9908	0
	High	WTNKDTDAEGKPLER	4	1	1	YDR385W		0	0	1.144e-06	5.88395	3	1759.86	-0.71934	16.2059	1
	High	AEQLYEGPADDANcIAIK	12	1	1	YDR385W	C14(Carbamidomethyl)	0	0	9.586e-08	5.41724	2	1977.92	-0.0184488	46.536	0
	High	IQEPVFLVEIQcPEQAVGGIYSVLNK	4	1	1	YDR385W	C12(Carbamidomethyl)	0	0	2.597e-06	5.31208	3	2930.53	0.216479	93.6631	0
	High	IWcFGPDGNGPNLVIDQTK	8	1	1	YDR385W	C3(Carbamidomethyl)	0	0	1.679e-07	5.17684	2	2131.03	-0.537944	67.2188	0
	High	AEPIDEEVSLAIENGIINPR	8	1	1	YDR385W		0	0	2.513e-05	5.00643	2	2179.12	-0.180992	79.0564	0
	High	ALLELQVSKEDLYQTFAR	5	1	1	YDR385W		0	0	4.216e-07	4.90143	2	2124.13	0.326553	67.6581	1
	High	KWTNKDTDAEGKPLER	3	1	1	YDR385W		0	0	2.295e-05	4.80372	3	1887.95	-1.28441	13.7959	2
	High	ETVESESSQTALSK	8	1	1	YDR385W		0	0	1.381e-07	4.71671	2	1495.71	-0.458544	17.3606	0
	High	ATYAGFLLADPK	2	1	1	YDR385W		0	0	7.139e-05	4.46756	2	1266.67	-0.113849	57.2207	0
	High	GQVVSEEQRPGTPLFTVK	5	1	1	YDR385W		0	0	3.716e-05	4.44353	2	1972.05	0.712877	41.6167	0
	High	AFNmFILDPIFR	4	1	1	YDR385W	M4(Oxidation)	0	0	2.311e-05	4.31597	2	1499.77	1.32745	81.2357	0
	High	QATGGQAFPQmVFDHWSTLGSDPLDPTSK	6	1	1	YDR385W	M11(Oxidation)	0	0	0.006217	4.22435	3	3134.45	-0.833324	66.7965	0
	High	QATGGQAFPQMVFDHWSTLGSDPLDPTSK	3	1	1	YDR385W		0	0	0.001879	4.12045	3	3118.46	-0.393555	74.1672	0
	High	KIWcFGPDGNGPNLVIDQTK	7	1	1	YDR385W	C4(Carbamidomethyl)	0	0	3.042e-07	4.07988	2	2259.12	0.681626	61.432	1
	High	FSVSPVVQVAVEVK	2	1	1	YDR385W		0	0	1.559e-06	4.00579	2	1487.85	0.30671	61.7803	0
	High	AFNMFILDPIFR	2	1	1	YDR385W		0	0	7.239e-06	3.91852	2	1483.78	0.547332	92.0249	0
	High	AYLPVNESFGFTGELR	5	1	1	YDR385W		0	0	5.95e-06	3.80662	2	1799.9	1.25333	69.4487	0
	High	ImADDYGWDVTDAR	4	1	1	YDR385W	M2(Oxidation)	0	0	1.804e-05	3.71366	2	1643.7	-1.16702	47.5455	0
	High	TGTLTTSETAHNMK	1	1	1	YDR385W		0	0	2.892e-05	3.61599	2	1491.71	0.914722	14.1844	0
	High	AGEIVLAAR	2	1	1	YDR385W		0	0	5.092e-05	3.57148	2	899.531	-0.293545	28.9252	0
	High	AVQYLHEIKDSVVAAFQWATK	3	1	1	YDR385W		0	0	1.479e-07	3.55766	3	2404.27	0.496936	83.8885	1
	High	IQEPVFLVEIQcPEQAVGGIYSVLNKK	3	1	1	YDR385W	C12(Carbamidomethyl)	0	0	6.014e-05	3.49576	3	3058.63	0.187688	88.8684	1
	High	TGTLTTSETAHNmK	2	1	1	YDR385W	M13(Oxidation)	0	0	2.041e-05	3.40678	2	1507.71	-0.0134142	9.83358	0
	High	RATYAGFLLADPK	1	1	1	YDR385W		0	0	0.001243	3.32555	3	1422.77	-1.47285	47.9453	1
	High	VTDGALVVVDTIEGVcVQTETVLR	2	1	1	YDR385W	C16(Carbamidomethyl)	0	0	0.0009065	3.26115	3	2573.35	0.636886	91.0005	0
	High	LWGDSFFNPK	5	1	1	YDR385W		0	0	0.0001043	3.11501	2	1210.59	-0.127577	66.9421	0
	High	ADLmLYVSK	2	1	1	YDR385W	M4(Oxidation)	0	0	0.001908	2.89107	2	1055.54	-1.58992	38.7182	0
	High	IQGPNYVPGKKDDLFIK	4	1	1	YDR385W		0	0	0.001222	2.88201	2	1932.06	-1.07602	40.5946	2
	High	ALLELQVSK	2	1	1	YDR385W		0	0	0.0004876	2.87804	2	1000.6	-1.36692	45.0143	0
	High	EDLYQTFAR	4	1	1	YDR385W		0	0	0.000403	2.83873	2	1142.55	-1.00207	46.8702	0
	High	STLTDSLVQR	4	1	1	YDR385W		0	0	0.0004854	2.79361	2	1119.6	-0.618307	34.965	0
	High	IQGPNYVPGKK	2	1	1	YDR385W		0	0	0.0063	2.68022	2	1200.67	-0.669799	18.108	1
	High	DTDAEGKPLER	3	1	1	YDR385W		0	0	0.002417	2.5951	2	1230.6	-0.416584	12.877	0
	High	GTVAFGSGLHGWAFTIR	3	1	1	YDR385W		0	0	1.716e-06	2.57101	2	1776.92	-0.803484	67.4443	0
	High	FLPAADALLEmIVLHLPSPVTAQAYR	1	1	1	YDR385W	M11(Oxidation)	0	0	0.0008573	2.52839	3	2852.54	0.179151	93.397	0
	High	FLPAADALLEMIVLHLPSPVTAQAYR	1	1	1	YDR385W		0	0	0.001531	2.52704	3	2836.54	-0.0417401	99.4116	0
	High	IKPVVVINKVDR	1	1	1	YDR385W		0	0	0.005244	2.51911	2	1379.87	-1.17373	25.7758	1
	High	AVQYLHEIK	1	1	1	YDR385W		0	0	0.002326	2.04334	2	1100.61	-1.10041	26.5163	0
	High	EGPIFGEEMR	1	1	1	YDR385W		0	0	0.004324	1.81593	2	1164.54	-0.116253	42.4263	0
	High	EGPIFGEEmR	1	1	1	YDR385W	M9(Oxidation)	0	0	0.0001591	1.67414	2	1180.53	-1.80467	31.3013	0
	High	ISPPVVAYRETVESESSQTALSK	3	1	1	YDR385W		0	0	0.005187	0.875991	3	2478.27	-0.471693	42.9281	1
	High	GDEKDLEGK	1	1	1	YDR385W		0	0.001	0.01411	2.40799	2	990.473	-0.767517	9.87012	1
	High	IQGPNYVPGK	1	1	1	YDR385W		0	0.001	0.01308	2.22919	2	1072.58	-0.636636	24.969	0
	High	LFTAImNFK	1	1	1	YDR385W	M6(Oxidation)	0	0.002	0.02711	2.42995	2	1100.58	-0.403755	50.5507	0
	High	KDEIPVLLEK	4	1	1	YDR385W		0	0.002	0.01786	2.1577	2	1183.69	-0.0391964	42.2015	1
	High	DEIPVLLEK	1	1	1	YDR385W		0	0.002	0.025	1.42808	2	1055.6	-0.275901	52.0843	0
	High	IKPVVVINK	1	1	1	YDR385W		0	0.002	0.0227	1.42768	2	1009.68	-1.64687	24.1755	0
	High	ISPPVVAYR	1	1	1	YDR385W		0	0.003	0.05089	1.14587	2	1001.58	-0.927941	35.5729	0
	High	RGQVVSEEQRPGTPLFTVK	1	1	1	YDR385W		0	0.005	0.09084	2.26478	3	2128.15	-1.40352	34.9342	1
	High	LFTAIMNFK	1	1	1	YDR385W		0	0.008	0.1291	1.52325	2	1084.59	0.529372	63.7235	0
YLR044C	PDC1 SGDID:S000004034, Chr XII from 234081-232390, Genome Release 64-2-1, reverse complement, Verified ORF, "Major of three pyruvate decarboxylase isozymes; key enzyme in alcoholic fermentation; decarboxylates pyruvate to acetaldehyde; involved in amino acid catabolism; subject to glucose-, ethanol-, and autoregulation; activated by phosphorylation in response to glucose levels; N-terminally prop…	473.428	67.67	3	25	29	165	563	61.4566	6.18896
	A2	Sequence	# PSMs	# Proteins	# Protein Groups	Protein Group Accessions	Modifications	ΔCn	q-Value	PEP	XCorr	Charge	MH+ [Da]	ΔM [ppm]	RT [min]	# Missed Cleavages
	High	WAGNANELNAAYAADGYAR	10	3	2	YGR087C;YLR044C		0	0	2.983e-09	6.23454	2	1997.91	-1.23676	45.9422	0
	High	VATTGEWDKLTQDK	10	1	1	YLR044C		0	0	1.602e-05	5.17232	2	1591.79	-4.441	36.6136	1
	High	TTYVTQRPVYLGLPANLVDLNVPAK	32	1	1	YLR044C		0	0	6.141e-08	5.0719	3	2742.52	1.37025	71.9197	0
	High	WGLKPYLFVLNNDGYTIEK	16	2	2	YGR087C;YLR044C		0	0	1.584e-06	4.98695	3	2270.19	0.98629	75.9931	0
	High	LIDLTQFPAFVTPmGK	7	1	1	YLR044C	M14(Oxidation)	0	0	1.785e-06	4.44017	3	1793.95	0.204943	76.4112	0
	High	NPVILADAccSR	4	1	1	YLR044C	C9(Carbamidomethyl); C10(Carbamidomethyl)	0	0	9.333e-06	4.29985	2	1375.65	-0.407154	33.5396	0
	High	TPANAAVPASTPLK	3	1	1	YLR044C		0	0	3.959e-05	4.24748	2	1337.74	-1.59173	28.9674	0
	High	YGGVYVGTLSKPEVK	5	1	1	YLR044C		0	0	0.0004412	4.2284	2	1596.86	-0.938945	36.9562	0
	High	AQYNEIQGWDHLSLLPTFGAK	16	1	1	YLR044C		0	0	6.642e-06	4.20922	2	2388.2	-0.949997	73.7816	0
	High	VATTGEWDKLTQDKSFNDNSK	7	1	1	YLR044C		0	0	1.23e-05	4.17253	3	2384.13	-0.892455	30.8749	2
	High	LIDLTQFPAFVTPMGK	3	1	1	YLR044C		0	0	7.263e-06	4.08244	2	1777.96	0.169288	82.0594	0
	High	AQYNEIQGWDHLSLLPTFGAKDYETHR	2	1	1	YLR044C		0	0	9.896e-08	4.06933	3	3189.54	0.259203	66.1511	1
	High	EAVESADLILSVGALLSDFNTGSFSYSYK	1	1	1	YLR044C		0	0	8.037e-05	3.97283	3	3083.51	0.932397	101.526	0
	High	DAKNPVILADAccSR	5	1	1	YLR044C	C12(Carbamidomethyl); C13(Carbamidomethyl)	0	0	0.0006634	3.87398	2	1689.8	-1.33238	30.766	1
	High	QLLLHHTLGNGDFTVFHR	7	4	2	YGR087C;YLR044C		0	0	9.578e-05	3.78773	2	2105.1	-0.667254	47.3874	0
	High	mIEImLPVFDAPQNLVEQAK	1	1	1	YLR044C	M1(Oxidation); M5(Oxidation)	0	0	2.641e-07	3.74985	3	2318.18	0.665949	79.6745	0
	High	NIVEFHSDHmK	2	1	1	YLR044C	M10(Oxidation)	0	0	0.003481	3.74318	2	1372.63	0.659694	16.4994	0
	High	EVIDTILALVK	5	1	1	YLR044C		0	0	1.672e-05	3.17538	2	1213.74	0.503423	85.3236	0
	High	KLIDLTQFPAFVTPmGK	4	1	1	YLR044C	M15(Oxidation)	0	0	6.586e-05	3.17434	3	1922.05	0.159895	69.9067	1
	High	NIVEFHSDHMK	2	1	1	YLR044C		0	0	0.006692	2.91489	2	1356.64	-1.10121	22.5914	0
	High	LLTTIADAAK	7	1	1	YLR044C		0	0	0.001025	2.64723	2	1016.6	-0.671136	33.2723	0
	High	GSIDEQHPR	1	2	2	YGR087C;YLR044C		0	0	0.003051	2.60184	2	1038.5	-0.074994	9.05423	0
	High	KLIDLTQFPAFVTPMGK	1	1	1	YLR044C		0	0	0.0003625	2.43896	3	1906.05	-0.361124	75.087	1
	High	GYKPVAVPAR	2	1	1	YLR044C		0	0	0.0005004	2.37527	2	1057.61	-0.864037	17.947	0
	High	EVIDTILALVKDAK	1	1	1	YLR044C		0	0	0.002668	1.89317	2	1527.9	-0.227711	59.7043	1
	High	NATFPGVQMK	2	2	1	YLR044C		0	0	0.003676	1.8885	2	1092.55	-1.44747	36.9579	0
	High	LLQTPIDmSLKPNDAESEK	1	1	1	YLR044C	M8(Oxidation)	0	0	0.002838	1.74561	3	2145.07	-1.53149	38.0053	0
	High	MSANISETTAmITDIATAPAEIDR	2	1	1	YLR044C	M11(Oxidation)	0	0.002	0.02884	2.50655	3	2538.21	0.936508	78.3127	0
	High	NATFPGVQmK	2	2	1	YLR044C	M9(Oxidation)	0	0.002	0.01981	2.31051	2	1108.54	-1.2442	25.6849	0
	High	LTAATNAKQ	1	1	1	YLR044C		0	0.005	0.08401	2.22658	2	917.505	-0.330199	10.4105	1
	High	QVNVNTVFGLPGDFNLSLLDK	1	1	1	YLR044C		0	0.005	0.08777	1.78393	3	2290.21	-0.143051	87.2238	0
	High	IYEVEGmR	1	1	1	YLR044C	M7(Oxidation)	0	0.006	0.102	1.54198	2	1012.48	-1.32826	19.6581	0
	High	VATTGEWDK	1	1	1	YLR044C		0	0.008	0.1332	1.27684	2	1006.48	-0.662007	20.2215	0
YBR118W	TEF2 SGDID:S000000322, Chr II from 477671-479047, Genome Release 64-2-1, Verified ORF, "Translational elongation factor EF-1 alpha; also encoded by TEF1; functions in the binding reaction of aminoacyl-tRNA (AA-tRNA) to ribosomes; TEF2-RFP levels increase during replicative aging; may also have a role in tRNA re-export from the nucleus; TEF2 has a paralog, TEF1, that arose from the whole genome du…	427.251	63.76	1	27	27	157	458	50.0012	9.0415
	A2	Sequence	# PSMs	# Proteins	# Protein Groups	Protein Group Accessions	Modifications	ΔCn	q-Value	PEP	XCorr	Charge	MH+ [Da]	ΔM [ppm]	RT [min]	# Missed Cleavages
	High	GcASFNATVIVLNHPGQISAGYSPVLDcHTAHIAcR	2	1	1	YBR118W	C2(Carbamidomethyl); C28(Carbamidomethyl); C35(Carbamidomethyl)	0	0	4.706e-05	5.12861	3	3893.86	0.277814	57.9738	0
	High	SHINVVVIGHVDSGK	15	1	1	YBR118W		0	0	1.018e-06	4.84872	2	1560.85	-0.260594	30.3268	0
	High	YQVTVIDAPGHRDFIK	14	1	1	YBR118W		0	0	9.187e-07	4.71967	2	1858.98	0.352748	41.555	1
	High	VETGVIKPGmVVTFAPAGVTTEVK	11	1	1	YBR118W	M10(Oxidation)	0	0	9.996e-08	4.53958	3	2446.33	-0.194775	53.8816	0
	High	SVEMHHEQLEQGVPGDNVGFNVK	3	1	1	YBR118W		0	0	3.749e-05	4.39476	3	2550.2	-0.416089	39.803	0
	High	FQEIVKETSNFIK	8	1	1	YBR118W		0	0	5.127e-05	4.28202	2	1582.85	-0.70642	46.6247	1
	High	YQVTVIDAPGHR	10	1	1	YBR118W		0	0	1.135e-06	4.26272	3	1355.7	-2.11792	29.1193	0
	High	VETGVIKPGMVVTFAPAGVTTEVK	4	1	1	YBR118W		0	0	8.013e-07	4.20104	3	2430.33	-0.00299728	60.4705	0
	High	TLLEAIDAIEQPSRPTDKPLRLPLQDVYK	12	1	1	YBR118W		0	0	0.0005024	4.18578	3	3319.83	1.13195	72.7568	1
	High	GNVcGDAKNDPPK	2	1	1	YBR118W	C4(Carbamidomethyl)	0	0	0.002956	3.94454	2	1371.63	0.915077	9.07361	1
	High	EHALLAFTLGVR	5	1	1	YBR118W		0	0	4.553e-05	3.56987	2	1326.75	-0.318292	59.6473	0
	High	TVPFVPISGWNGDNmIEATTNAPWYK	4	1	1	YBR118W	M15(Oxidation)	0	0	1.737e-05	3.41993	3	2924.4	1.1075	77.282	0
	High	IGGIGTVPVGR	3	1	1	YBR118W		0	0	0.0002787	3.38068	2	1025.61	-0.589465	35.2696	0
	High	FVPSKPMcVEAFSEYPPLGR	2	1	1	YBR118W	C8(Carbamidomethyl)	0	0	8.441e-05	3.31202	3	2311.12	-0.0485403	59.362	0
	High	TLLEAIDAIEQPSRPTDKPLR	16	1	1	YBR118W		0	0	3.459e-05	3.30818	3	2363.29	-0.317701	45.3486	0
	High	SVEmHHEQLEQGVPGDNVGFNVK	8	1	1	YBR118W	M4(Oxidation)	0	0	2.098e-06	3.24337	3	2566.2	-0.953099	36.5911	0
	High	FDELLEKNDR	5	1	1	YBR118W		0	0	0.00587	2.88708	2	1278.63	-1.35801	28.2289	1
	High	FDELLEK	7	1	1	YBR118W		0	0	0.002021	2.84179	2	893.461	-1.07833	34.6306	0
	High	FVPSKPmcVEAFSEYPPLGR	3	1	1	YBR118W	M7(Oxidation); C8(Carbamidomethyl)	0	0	0.0002413	2.67594	3	2327.12	1.0091	53.7617	0
	High	RGNVcGDAK	1	1	1	YBR118W	C5(Carbamidomethyl)	0	0	0.0009582	2.63686	2	976.464	1.18037	7.64353	1
	High	YAWVLDK	4	1	1	YBR118W		0	0	0.006492	2.48941	2	894.471	-1.06812	46.3228	0
	High	YAWVLDKLK	4	1	1	YBR118W		0	0	0.002565	2.45895	2	1135.65	-1.18478	47.0447	1
	High	GKTLLEAIDAIEQPSRPTDKPLR	1	1	1	YBR118W		0	0	0.003073	2.40201	3	2548.41	0.669305	54.4469	1
	High	LPLQDVYK	3	1	1	YBR118W		0	0	0.001745	2.28318	2	975.551	-0.416782	39.4847	0
	High	QLIVAVNK	2	1	1	YBR118W		0	0	0.007159	1.92379	2	884.555	-1.63027	27.7253	0
	High	TVPFVPISGWNGDNMIEATTNAPWYK	1	1	1	YBR118W		0	0	0.002248	1.85774	3	2908.4	0.393513	83.7636	0
	High	FQEIVKETSNFIKK	2	1	1	YBR118W		0	0	0.0001049	1.75805	3	1710.94	-1.48147	39.9763	2
	High	KLEDHPK	1	1	1	YBR118W		0	0.001	0.01019	2.14458	2	866.474	0.691436	7.60951	1
	High	QTVAVGVIK	1	1	1	YBR118W		0	0.001	0.01347	1.19505	2	914.566	-1.3885	28.028	0
	High	TIEKFEK	2	1	1	YBR118W		0	0.002	0.01841	1.54141	2	894.493	-0.41016	13.3115	1
	High	ETSNFIK	1	1	1	YBR118W		0	0.006	0.1035	1.42482	2	838.429	-1.76233	20.372	0
YAL038W	CDC19 SGDID:S000000036, Chr I from 71786-73288, Genome Release 64-2-1, Verified ORF, "Pyruvate kinase; functions as a homotetramer in glycolysis to convert phosphoenolpyruvate to pyruvate, the input for aerobic (TCA cycle) or anaerobic (glucose fermentation) respiration; regulated via allosteric activation by fructose bisphosphate; CDC19 has a paralog, PYK2, that arose from the whole genome dupli…	398.189	70.2	1	36	38	141	500	54.5103	7.6792
	A2	Sequence	# PSMs	# Proteins	# Protein Groups	Protein Group Accessions	Modifications	ΔCn	q-Value	PEP	XCorr	Charge	MH+ [Da]	ΔM [ppm]	RT [min]	# Missed Cleavages
	High	IENQQGVNNFDEILK	9	1	1	YAL038W		0	0	8.982e-07	5.27622	3	1760.88	-0.270738	43.1916	0
	High	NcTPKPTSTTETVAASAVAAVFEQK	7	1	1	YAL038W	C2(Carbamidomethyl)	0	0	6.252e-06	5.19943	2	2608.3	1.44342	67.3153	0
	High	GVFPFVFEKEPVSDWTDDVEAR	14	1	1	YAL038W		0	0	3.06e-09	4.74215	3	2569.23	1.10184	78.1924	1
	High	KSEELYPGRPLAIALDTKGPEIR	4	1	1	YAL038W		0	0	4.891e-07	4.70073	3	2553.4	-0.686018	49.88	2
	High	SEELYPGRPLAIALDTKGPEIR	2	1	1	YAL038W		0	0	3.309e-07	4.63728	3	2425.31	-0.0933915	55.322	1
	High	GVNLPGTDVDLPALSEK	7	1	1	YAL038W		0	0	1.553e-06	4.61764	2	1724.91	-0.388376	63.2741	0
	High	KSEELYPGRPLAIALDTK	6	1	1	YAL038W		0	0	0.001373	4.18453	2	2001.1	-0.549615	46.2861	1
	High	NGVHMVFASFIR	1	1	1	YAL038W		0	0	9.586e-07	4.10836	3	1377.71	-1.44845	60.8223	0
	High	GDLGIEIPAPEVLAVQK	10	1	1	YAL038W		0	0	7.113e-06	4.05693	2	1748.98	0.579182	71.0422	0
	High	LTSLNVVAGSDLR	4	1	1	YAL038W		0	0	1.037e-06	4.04708	2	1344.75	-1.54672	46.6534	0
	High	YRPNcPIILVTR	4	1	1	YAL038W	C5(Carbamidomethyl)	0	0	1.997e-05	3.77994	3	1501.83	-0.847193	40.5331	0
	High	KGDTYVSIQGFK	3	1	1	YAL038W		0	0	3.336e-05	3.58005	3	1342.7	-0.607975	37.1343	1
	High	AIIVLSTSGTTPR	2	1	1	YAL038W		0	0	0.0003132	3.5673	2	1315.76	-0.238092	42.111	0
	High	EVLGEQGKDVK	2	1	1	YAL038W		0	0	0.001245	3.48638	2	1201.64	1.43908	13.9067	1
	High	GDLGIEIPAPEVLAVQKK	4	1	1	YAL038W		0	0	0.0001417	3.40594	2	1877.08	0.409968	63.7318	1
	High	EPVSDWTDDVEAR	12	1	1	YAL038W		0	0	9.521e-06	3.40536	2	1518.67	-1.2514	41.7267	0
	High	SEELYPGRPLAIALDTK	5	1	1	YAL038W		0	0	0.005611	3.34929	2	1873.01	2.28005	55.3395	0
	High	TNNPETLVALR	4	1	1	YAL038W		0	0	3.462e-05	3.33166	2	1227.67	-0.492478	42.5467	0
	High	MNFSHGSYEYHK	2	1	1	YAL038W		0	0	0.0005729	3.18809	2	1499.64	-1.30018	21.4261	0
	High	TNNPETLVALRK	1	1	1	YAL038W		0	0	0.0004478	3.13888	2	1355.76	-0.89562	31.7442	1
	High	mNFSHGSYEYHK	2	1	1	YAL038W	M1(Oxidation)	0	0	7.637e-05	3.0716	2	1515.63	-0.991974	15.266	0
	High	TSIIGTIGPK	2	2	2	YAL038W;YOR347C		0	0	2.564e-05	2.75714	2	986.586	-1.67032	39.3065	0
	High	GDTYVSIQGFK	2	1	1	YAL038W		0	0	0.0006524	2.70527	2	1214.6	-0.862606	46.5325	0
	High	TSIIGTIGPKTNNPETLVALR	2	1	1	YAL038W		0	0	0.0002283	2.68408	3	2195.24	0.428351	59.0019	1
	High	VTDGVmVAR	1	1	1	YAL038W	M6(Oxidation)	0	0	0.0003586	2.46462	2	963.492	-0.771435	14.1772	0
	High	TGTTTNDVDYPIPPNHEmIFTTDDK	3	1	1	YAL038W	M18(Oxidation)	0	0	0.004194	2.45775	3	2838.28	0.195197	47.5668	0
	High	KAGLNIVR	1	1	1	YAL038W		0	0	0.006792	2.22929	2	870.551	-0.937613	17.6706	1
	High	GVFPFVFEK	5	1	1	YAL038W		0	0	0.002402	2.21004	2	1069.57	-0.273538	73.9755	0
	High	GVNLPGTDVDLPALSEKDKEDLR	3	1	1	YAL038W		0	0	0.002401	1.61126	3	2481.28	-0.969013	54.2387	2
	High	INFGIEK	2	1	1	YAL038W		0	0.001	0.01197	2.32842	2	820.455	-1.0718	37.0423	0
	High	EVLGEQGK	1	1	1	YAL038W		0	0.001	0.01054	2.17295	2	859.452	0.0612785	12.2315	0
	High	AKEFGILK	1	1	1	YAL038W		0	0.001	0.01638	2.06321	2	905.545	-0.890035	28.0747	1
	High	IMYVDYK	1	1	1	YAL038W		0	0.001	0.01074	1.63516	2	931.459	-0.713399	34.4793	0
	High	LTSLNVVAGSDLRR	4	1	1	YAL038W		0	0.002	0.01735	2.89245	2	1500.85	-0.684346	41.4681	1
	High	TANDVLTIR	2	1	1	YAL038W		0	0.002	0.0171	2.46022	2	1002.56	-0.033323	33.4897	0
	High	AEVSDVGNAILDGADcVmLSGETAK	1	1	1	YAL038W	C16(Carbamidomethyl); M18(Oxidation)	0	0.003	0.04089	2.61713	3	2538.17	0.695677	53.176	0
	High	AGAGHSNTLQVSTV	2	1	1	YAL038W		0	0.003	0.04098	1.71149	2	1341.67	-0.866942	26.6164	0
	High	RTSIIGTIGPK	1	2	2	YAL038W;YOR347C		0	0.004	0.06671	2.32281	2	1142.69	-0.307107	29.7205	1
	High	VTDGVMVAR	1	1	1	YAL038W		0	0.004	0.06949	2.05235	2	947.497	-0.804597	19.9285	0
	High	FSHLYR	1	1	1	YAL038W		0	0.005	0.07501	2.06911	2	822.425	-0.376566	16.0206	0
IPI00021304 IPI:IPI00021304.1	SWISS-PROT:P35908 Tax_Id=9606 Keratin, type II cytoskeletal 2 epidermal	368.729	71.63	4	34	44	114	645	65.8254	8.00146
	A2	Sequence	# PSMs	# Proteins	# Protein Groups	Protein Group Accessions	Modifications	ΔCn	q-Value	PEP	XCorr	Charge	MH+ [Da]	ΔM [ppm]	RT [min]	# Missed Cleavages
	High	SISISVAGGGGGFGAAGGFGGR	3	1	1	IPI00021304 IPI:IPI00021304.1		0	0	2.11e-07	5.43136	2	1838.91	-0.151791	57.0013	0
	High	GGSSSGGGYGSGGGGSSSVK	1	1	1	IPI00021304 IPI:IPI00021304.1		0	0	4.148e-09	5.27605	2	1588.68	0.267007	9.8852	0
	High	VLYDAEISQIHQSVTDTNVILSmDNSR	9	1	1	IPI00021304 IPI:IPI00021304.1	M23(Oxidation)	0	0	6.993e-05	5.03753	3	3064.49	-1.05375	58.9573	0
	High	SKEEAEALYHSKYEELQVTVGR	2	1	1	IPI00021304 IPI:IPI00021304.1		0	0	2.87e-08	4.98883	3	2566.28	-1.23081	42.2112	2
	High	GGSGGGGSISGGGYGSGGGSGGR	4	1	1	IPI00021304 IPI:IPI00021304.1		0	0	8.162e-09	4.67961	2	1741.75	-1.31356	15.111	0
	High	GSSSGGGYSSGSSSYGSGGR	3	1	1	IPI00021304 IPI:IPI00021304.1		0	0	2.06e-08	4.63216	2	1740.7	-0.500824	13.3532	0
	High	HGGGGGGFGGGGFGSR	3	1	1	IPI00021304 IPI:IPI00021304.1		0	0	6.589e-06	4.57709	2	1320.58	-0.907677	20.8227	0
	High	GGGFGGGSGFGGGSGFGGGSGFSGGGFGGGGFGGGR	2	1	1	IPI00021304 IPI:IPI00021304.1		0	0	1.64e-10	4.54721	3	2831.19	-1.76113	64.5731	0
	High	FLEQQNQVLQTK	4	4	3	IPI00021304 IPI:IPI00021304.1;IPI00556624 IPI:IPI00556624.1;IPI00376379 IPI:IPI00376379.1		0	0	1.787e-05	4.37021	2	1475.78	-0.906741	34.3584	0
	High	LNDLEEALQQAK	2	1	1	IPI00021304 IPI:IPI00021304.1		0	0	3.168e-06	4.30075	2	1371.71	-0.287328	52.0879	0
	High	NLDLDSIIAEVK	7	9	5	IPI00293665 IPI:IPI00293665.6;IPI00300725 IPI:IPI00300725.6;IPI00009867 IPI:IPI00009867.2;IPI00021304 IPI:IPI00021304.1;IPI00241841 IPI:IPI00241841.6		0	0	4.637e-06	4.25032	2	1329.72	-1.26227	75.6506	0
	High	SKEEAEALYHSK	2	1	1	IPI00021304 IPI:IPI00021304.1		0	0	5.285e-05	4.23818	3	1391.68	-0.922355	13.4672	1
	High	GFSSGSAVVSGGSR	2	1	1	IPI00021304 IPI:IPI00021304.1		0	0	3.406e-06	4.21668	2	1254.61	-1.28392	22.5715	0
	High	VLYDAEISQIHQSVTDTNVILSMDNSR	3	1	1	IPI00021304 IPI:IPI00021304.1		0	0	2.141e-07	4.19411	3	3048.49	-0.244658	70.4849	0
	High	NKLNDLEEALQQAK	3	1	1	IPI00021304 IPI:IPI00021304.1		0	0	0.0001034	3.88925	3	1613.85	-0.0768248	54.5205	1
	High	NKLNDLEEALQQAKEDLAR	2	1	1	IPI00021304 IPI:IPI00021304.1		0	0	2.569e-06	3.81729	3	2198.14	0.142566	72.0835	2
	High	VDLLNQEIEFLK	3	1	1	IPI00021304 IPI:IPI00021304.1		0	0	1.983e-06	3.80918	2	1460.8	0.0115318	74.0256	0
	High	TSQNSELNNMQDLVEDYKK	3	1	1	IPI00021304 IPI:IPI00021304.1		0	0	7.439e-06	3.80462	2	2256.05	0.549136	53.9286	1
	High	NVQDAIADAEQR	7	1	1	IPI00021304 IPI:IPI00021304.1		0	0	3.249e-05	3.73963	2	1329.64	-1.24725	36.125	0
	High	YEELQVTVGR	1	1	1	IPI00021304 IPI:IPI00021304.1		0	0	4.251e-05	3.71931	2	1193.61	-1.21453	37.0849	0
	High	TSQNSELNNmQDLVEDYKK	4	1	1	IPI00021304 IPI:IPI00021304.1	M10(Oxidation)	0	0	0.0005678	3.679	2	2272.04	-1.19247	32.9726	1
	High	GGSISGGGYGSGGGK	2	1	1	IPI00021304 IPI:IPI00021304.1		0	0	1.656e-05	3.4431	2	1197.55	-1.35455	12.3508	0
	High	TAAENDFVTLK	2	1	1	IPI00021304 IPI:IPI00021304.1		0	0	0.0008201	3.27504	2	1208.62	-0.631687	37.6266	0
	High	AQYEEIAQR	2	7	3	IPI00021304 IPI:IPI00021304.1;IPI00293665 IPI:IPI00293665.6;IPI00300725 IPI:IPI00300725.6		0	0	0.0004855	3.24066	2	1107.54	-0.823006	21.2144	0
	High	YLDGLTAER	4	1	1	IPI00021304 IPI:IPI00021304.1		0	0	0.0003392	3.12861	2	1037.53	-1.127	35.3509	0
	High	LNDLEEALQQAKEDLAR	2	1	1	IPI00021304 IPI:IPI00021304.1		0	0	5.503e-07	3.10765	3	1956	-0.515241	73.7582	1
	High	KYEDEINKR	2	3	1	IPI00021304 IPI:IPI00021304.1		0	0	0.004282	2.95953	2	1194.61	-0.200665	9.07592	2
	High	KDVDNAYmIK	1	1	1	IPI00021304 IPI:IPI00021304.1	M8(Oxidation)	0	0	0.001966	2.84679	2	1212.59	-1.01757	17.5495	1
	High	DVDNAYMIK	1	1	1	IPI00021304 IPI:IPI00021304.1		0	0	0.003086	2.84341	2	1068.5	-1.23043	34.3616	0
	High	STSSFScLSR	2	1	1	IPI00021304 IPI:IPI00021304.1	C7(Carbamidomethyl)	0	0	0.001381	2.8341	2	1131.51	-0.863067	26.9833	0
	High	IEISELNR	2	3	2	IPI00021304 IPI:IPI00021304.1;IPI00556624 IPI:IPI00556624.1		0	0	0.0006435	2.81921	2	973.531	-0.724259	34.2696	0
	High	TAAENDFVTLKK	3	1	1	IPI00021304 IPI:IPI00021304.1		0	0	0.0003583	2.74596	2	1336.71	-0.753271	28.6898	1
	High	DYQELmNVK	1	4	2	IPI00021304 IPI:IPI00021304.1;IPI00241841 IPI:IPI00241841.6	M6(Oxidation)	0	0	0.001254	2.683	2	1155.53	-0.963325	28.1589	0
	High	KLLEGEEcR	1	12	5	IPI00293665 IPI:IPI00293665.6;IPI00300725 IPI:IPI00300725.6;IPI00021304 IPI:IPI00021304.1;IPI00009867 IPI:IPI00009867.2;IPI00174775 IPI:IPI00174775.1	C8(Carbamidomethyl)	0	0	0.001284	2.61725	2	1133.56	-1.45115	14.1671	1
	High	FASFIDKVR	1	21	7	IPI00293665 IPI:IPI00293665.6;IPI00300725 IPI:IPI00300725.6;IPI00021304 IPI:IPI00021304.1;IPI00009867 IPI:IPI00009867.2;IPI00174775 IPI:IPI00174775.1;IPI00241841 IPI:IPI00241841.6;IPI00376379 IPI:IPI00376379.1		0	0	0.004138	2.57416	2	1082.6	-1.41824	39.4014	1
	High	DVDNAYmIK	1	1	1	IPI00021304 IPI:IPI00021304.1	M7(Oxidation)	0	0	0.004629	2.55329	2	1084.5	-0.463051	26.5811	0
	High	mSGDLSSNVTVSVTSSTISSNVASK	1	1	1	IPI00021304 IPI:IPI00021304.1	M1(Oxidation)	0	0	0.002155	2.4499	3	2474.2	0.923604	47.9931	0
	High	LQGEIAHVK	1	1	1	IPI00021304 IPI:IPI00021304.1		0	0	0.0006375	2.42246	2	994.567	-0.747017	14.515	0
	High	LLEGEEcR	1	13	6	IPI00293665 IPI:IPI00293665.6;IPI00300725 IPI:IPI00300725.6;IPI00021304 IPI:IPI00021304.1;IPI00009867 IPI:IPI00009867.2;IPI00166205 IPI:IPI00166205.2;IPI00174775 IPI:IPI00174775.1	C7(Carbamidomethyl)	0	0	0.002422	2.27775	2	1005.47	-0.544063	16.7904	0
	High	LQGEIAHVKK	1	1	1	IPI00021304 IPI:IPI00021304.1		0	0	0.003172	2.26204	2	1122.66	-0.443691	10.4289	1
	High	FASFIDK	4	22	7	IPI00293665 IPI:IPI00293665.6;IPI00300725 IPI:IPI00300725.6;IPI00021304 IPI:IPI00021304.1;IPI00009867 IPI:IPI00009867.2;IPI00174775 IPI:IPI00174775.1;IPI00241841 IPI:IPI00241841.6;IPI00376379 IPI:IPI00376379.1		0	0	0.006889	2.18039	2	827.429	-1.43195	37.8054	0
	High	NVQDAIADAEQRGEHALK	2	1	1	IPI00021304 IPI:IPI00021304.1		0	0	0.0001738	2.14088	2	1964.98	1.62635	51.1943	1
	High	SLVGLGGTK	1	1	1	IPI00021304 IPI:IPI00021304.1		0	0	0.008493	2.06478	2	831.493	-0.850139	27.5209	0
	High	DYQELMNVK	2	4	2	IPI00021304 IPI:IPI00021304.1;IPI00241841 IPI:IPI00241841.6		0	0.002	0.02074	2.62352	2	1139.54	-1.58277	42.67	0
	High	VDPEIQNVK	1	1	1	IPI00021304 IPI:IPI00021304.1		0	0.002	0.02784	2.19881	2	1041.56	-0.711441	21.7531	0
	High	KYEDEINK	1	3	1	IPI00021304 IPI:IPI00021304.1		0	0.003	0.03467	1.81695	2	1038.51	0.636061	11.6031	1
	High	HGDSLKEIK	1	1	1	IPI00021304 IPI:IPI00021304.1		0	0.006	0.1079	2.243	2	1026.56	-1.0433	10.109	1
	High	YEDEINKR	1	15	6	IPI00293665 IPI:IPI00293665.6;IPI00300725 IPI:IPI00300725.6;IPI00021304 IPI:IPI00021304.1;IPI00009867 IPI:IPI00009867.2;IPI00556624 IPI:IPI00556624.1;IPI00376379 IPI:IPI00376379.1		0	0.009	0.1607	2.01445	2	1066.51	-1.59891	11.0868	1
IPI00019359 IPI:IPI00019359.2	SWISS-PROT:P35527 REFSEQ_NP:NP_000217|ENSEMBL:ENSP00000246662 Tax_Id=9606 Keratin 9	364.098	64.85	1	29	30	110	623	62.0268	5.23682
	A2	Sequence	# PSMs	# Proteins	# Protein Groups	Protein Group Accessions	Modifications	ΔCn	q-Value	PEP	XCorr	Charge	MH+ [Da]	ΔM [ppm]	RT [min]	# Missed Cleavages
	High	GGSGGSHGGGSGFGGESGGSYGGGEEASGSGGGYGGGSGK	3	1	1	IPI00019359 IPI:IPI00019359.2		0	0	5.353e-08	6.798	3	3223.28	-0.353222	22.6147	0
	High	KDIENQYETQITQIEHEVSSSGQEVQSSAK	1	1	1	IPI00019359 IPI:IPI00019359.2		0	0	6.874e-07	6.32489	3	3392.6	-3.26234	64.7236	1
	High	GGGGSFGYSYGGGSGGGFSASSLGGGFGGGSR	3	1	1	IPI00019359 IPI:IPI00019359.2		0	0	1.467e-07	6.23021	3	2705.16	0.442636	58.6702	0
	High	NHKEEmSQLTGQNSGDVNVEINVAPGK	1	1	1	IPI00019359 IPI:IPI00019359.2	M6(Oxidation)	0	0	4.422e-09	5.63972	3	2911.39	0.625387	33.6509	1
	High	DIENQYETQITQIEHEVSSSGQEVQSSAK	5	1	1	IPI00019359 IPI:IPI00019359.2		0	0	3.358e-06	5.58347	3	3264.52	1.28359	72.4733	0
	High	LASYLDKVQALEEANNDLENK	4	1	1	IPI00019359 IPI:IPI00019359.2		0	0	5.072e-06	5.50106	2	2377.19	2.4727	58.681	1
	High	EIETYHNLLEGGQEDFESSGAGK	7	1	1	IPI00019359 IPI:IPI00019359.2		0	0	2.242e-07	5.39507	3	2510.13	-0.511108	51.7192	0
	High	HGVQELEIELQSQLSK	4	1	1	IPI00019359 IPI:IPI00019359.2		0	0	8.429e-08	5.28418	2	1837.97	0.47057	61.5998	0
	High	GGSGGSYGGGGSGGGYGGGSGSR	5	1	1	IPI00019359 IPI:IPI00019359.2		0	0	7.444e-07	5.20229	2	1791.73	0.425245	12.3951	0
	High	SGGGGGGGLGSGGSIR	2	1	1	IPI00019359 IPI:IPI00019359.2		0	0	5.927e-07	5.10965	2	1232.6	-1.3405	16.8319	0
	High	VQALEEANNDLENK	2	1	1	IPI00019359 IPI:IPI00019359.2		0	0	5.001e-06	4.60554	2	1586.76	-1.26788	33.2409	0
	High	SDLEmQYETLQEELmALK	9	1	1	IPI00019359 IPI:IPI00019359.2	M5(Oxidation); M15(Oxidation)	0	0	2.959e-05	4.55072	2	2203.02	1.27111	81.3509	0
	High	NHKEEMSQLTGQNSGDVNVEINVAPGK	2	1	1	IPI00019359 IPI:IPI00019359.2		0	0	3.885e-05	4.27629	3	2895.39	1.54977	39.8736	1
	High	FSSSSGYGGGSSR	2	1	1	IPI00019359 IPI:IPI00019359.2		0	0	1.232e-06	3.77162	2	1235.53	-0.911198	13.5436	0
	High	QEIEcQNQEYSLLLSIK	3	1	1	IPI00019359 IPI:IPI00019359.2	C5(Carbamidomethyl)	0	0	1.777e-06	3.69274	2	2095.04	0.456563	66.3965	0
	High	HGVQELEIELQSQLSKK	2	1	1	IPI00019359 IPI:IPI00019359.2		0	0	3.269e-06	3.60519	3	1966.06	0.216119	56.6022	1
	High	YcGQLQmIQEQISNLEAQITDVR	3	1	1	IPI00019359 IPI:IPI00019359.2	C2(Carbamidomethyl); M7(Oxidation)	0	0	0.001446	3.57316	3	2753.33	1.86141	92.6066	0
	High	IKFEMEQNLR	1	1	1	IPI00019359 IPI:IPI00019359.2		0	0	9.009e-06	3.50506	3	1307.68	-0.485347	38.0791	1
	High	QGVDADINGLR	3	1	1	IPI00019359 IPI:IPI00019359.2		0	0	4.426e-05	3.368	2	1157.59	-0.106591	34.0599	0
	High	NYSPYYNTIDDLKDQIVDLTVGNNK	6	1	1	IPI00019359 IPI:IPI00019359.2		0	0	0.0001114	3.1468	3	2902.41	0.324515	84.6206	1
	High	SDLEmQYETLQEELMALK	2	1	1	IPI00019359 IPI:IPI00019359.2	M5(Oxidation)	0	0	0.0001619	2.92834	2	2187.02	0.629803	85.0195	0
	High	SDLEMQYETLQEELMALK	1	1	1	IPI00019359 IPI:IPI00019359.2		0	0	0.0002907	2.83869	2	2171.02	-1.03304	85.2444	0
	High	STMQELNSR	1	1	1	IPI00019359 IPI:IPI00019359.2		0	0	0.000958	2.8119	2	1065.5	-0.291191	17.5229	0
	High	IKFEmEQNLR	3	1	1	IPI00019359 IPI:IPI00019359.2	M5(Oxidation)	0	0	0.0004521	2.761	3	1323.67	-0.211458	25.9731	1
	High	TLNDmRQEYEQLIAK	4	1	1	IPI00019359 IPI:IPI00019359.2	M5(Oxidation)	0	0	0.001424	2.68973	3	1867.92	-1.21282	42.7553	1
	High	QVLDNLTmEK	4	1	1	IPI00019359 IPI:IPI00019359.2	M8(Oxidation)	0	0	0.004557	2.62819	2	1206.6	-1.18342	32.1382	0
	High	SDLEmQYETLQEELMALKK	2	1	1	IPI00019359 IPI:IPI00019359.2	M5(Oxidation)	0	0	0.0007937	2.47969	3	2315.11	-0.702373	75.5088	1
	High	SDLEmQYETLQEELmALKK	4	1	1	IPI00019359 IPI:IPI00019359.2	M5(Oxidation); M15(Oxidation)	0	0	0.0006493	2.46788	2	2331.11	0.258984	72.921	1
	High	TLLDIDNTR	4	1	1	IPI00019359 IPI:IPI00019359.2		0	0	0.003302	2.4448	2	1060.56	-0.882335	40.7082	0
	High	STmQELNSR	1	1	1	IPI00019359 IPI:IPI00019359.2	M3(Oxidation)	0	0	0.005723	2.43785	2	1081.49	-0.664292	10.3266	0
	High	LASYLDK	2	13	6	IPI00295684 IPI:IPI00295684.1;IPI00217963 IPI:IPI00217963.2;IPI00383111 IPI:IPI00383111.1;IPI00384444 IPI:IPI00384444.4;IPI00450768 IPI:IPI00450768.4;IPI00019359 IPI:IPI00019359.2		0	0	0.007822	2.25107	2	809.44	-0.170679	23.0803	0
	High	MTLDDFR	1	1	1	IPI00019359 IPI:IPI00019359.2		0	0	0.001318	2.16152	2	897.413	-0.91932	43.6131	0
	High	FEmEQNLR	2	1	1	IPI00019359 IPI:IPI00019359.2	M3(Oxidation)	0	0	0.003852	2.1471	2	1082.49	-2.36667	19.2001	0
	High	TLNDMRQEYEQLIAK	2	1	1	IPI00019359 IPI:IPI00019359.2		0	0	0.0007645	1.7116	3	1851.93	-0.178952	58.1508	1
	High	mTLDDFR	3	1	1	IPI00019359 IPI:IPI00019359.2	M1(Oxidation)	0	0.001	0.01058	2.01138	2	913.408	-0.882331	30.212	0
	High	IQDWYDK	1	1	1	IPI00019359 IPI:IPI00019359.2		0	0.001	0.01455	1.59105	2	967.451	-1.50211	30.5283	0
	High	QVLDNLTMEK	1	1	1	IPI00019359 IPI:IPI00019359.2		0	0.002	0.02709	2.65166	2	1190.61	0.168777	39.0198	0
	High	QEYEQLIAK	1	1	1	IPI00019359 IPI:IPI00019359.2		0	0.003	0.04856	1.95703	2	1121.58	-1.59999	32.7853	0
	High	VQALEEANNDLENKIQDWYDK	1	1	1	IPI00019359 IPI:IPI00019359.2		0	0.004	0.06713	2.52101	3	2535.2	-1.79262	64.8718	1
	High	SDLEMQYETLQEELMALKK	1	1	1	IPI00019359 IPI:IPI00019359.2		0	0.005	0.08631	1.13579	3	2299.12	1.5675	75.8886	1
	High	FEMEQNLR	1	1	1	IPI00019359 IPI:IPI00019359.2		0	0.009	0.1627	1.86284	2	1066.5	-1.67608	32.8816	0
YKL182W	FAS1 SGDID:S000001665, Chr XI from 100671-106826, Genome Release 64-2-1, Verified ORF, "Beta subunit of fatty acid synthetase; complex catalyzes the synthesis of long-chain saturated fatty acids; contains acetyltransacylase, dehydratase, enoyl reductase, malonyl transacylase, and palmitoyl transacylase activities"	343.839	37.06	1	57	57	123	2051	228.547	5.92236
	A2	Sequence	# PSMs	# Proteins	# Protein Groups	Protein Group Accessions	Modifications	ΔCn	q-Value	PEP	XCorr	Charge	MH+ [Da]	ΔM [ppm]	RT [min]	# Missed Cleavages
	High	VNLENPIPIAVLDSYTPSTNEPYAR	4	1	1	YKL182W		0	0	1.182e-08	5.63574	3	2773.4	-0.33344	78.139	0
	High	VAASFSQEALQYVVER	4	1	1	YKL182W		0	0	1.302e-07	5.35142	2	1796.92	-0.76902	66.3885	0
	High	NLVVSGPPQSLYGLNLTLR	5	1	1	YKL182W		0	0	2.149e-06	4.53706	2	2041.15	0.637897	74.1572	0
	High	AHPNFPIALQWTGGR	3	1	1	YKL182W		0	0	6.505e-07	4.52209	3	1664.86	-0.822491	59.597	0
	High	ALIENWAADSVSSR	3	1	1	YKL182W		0	0	1.881e-05	4.21694	2	1518.75	-1.10087	47.3964	0
	High	VSGDLNPIHVSR	5	1	1	YKL182W		0	0	8.419e-06	4.153	2	1293.69	-1.08875	29.1602	0
	High	TVVTLSEPVQGELKPTVILK	2	1	1	YKL182W		0	0	6.273e-05	4.11049	2	2151.27	0.735854	57.1477	0
	High	SKEWFQLDDEDFDLLNK	4	1	1	YKL182W		0	0	2.868e-06	4.08653	3	2142	0.868091	73.2975	1
	High	LWIDEPFNLDFDPR	5	1	1	YKL182W		0	0	1.52e-05	3.9366	2	1776.86	0.165105	84.2706	0
	High	YLGLKPGSIDAISQVINIAK	4	1	1	YKL182W		0	0	8.674e-07	3.93382	3	2100.21	0.834553	76.7523	0
	High	ALDTVTNVLNFIK	5	1	1	YKL182W		0	0	5.997e-06	3.90819	2	1447.82	0.188005	79.0613	0
	High	TcILHGPVAAQFTK	2	1	1	YKL182W	C2(Carbamidomethyl)	0	0	0.0003552	3.8707	2	1542.81	-1.8427	40.5029	0
	High	EINEHSTSYTFR	2	1	1	YKL182W		0	0	1.193e-05	3.63875	2	1483.68	-1.09071	25.5085	0
	High	ILPEPTEGFAADDEPTTPAELVGK	3	1	1	YKL182W		0	0	0.0001088	3.61951	2	2497.24	0.523035	61.4385	0
	High	GNYTDFENTFQK	3	1	1	YKL182W		0	0	8.415e-05	3.35435	2	1463.64	0.204467	45.4753	0
	High	DIQIPVYDTFDGSDLR	5	1	1	YKL182W		0	0	5.045e-05	3.28357	2	1853.89	-0.26993	69.3398	0
	High	FSAETLSELIR	2	1	1	YKL182W		0	0	9.205e-05	3.17382	2	1265.67	-0.497813	68.2776	0
	High	KNPNWLEEYHPK	1	1	1	YKL182W		0	0	0.0007567	3.17358	3	1554.77	-1.22252	33.6333	1
	High	EVYDFTHAVGNNcEDFVSRPDR	2	1	1	YKL182W	C13(Carbamidomethyl)	0	0	0.0007014	3.11543	3	2627.16	0.282166	46.9652	0
	High	FLGYVSSLVEPSK	1	1	1	YKL182W		0	0	8.372e-06	3.11189	2	1425.76	0.368751	59.9024	0
	High	ALAGSEINWR	1	1	1	YKL182W		0	0	0.0007185	3.07891	2	1116.58	-0.594861	40.8846	0
	High	EFDETIFNLPK	3	1	1	YKL182W		0	0	0.0002104	3.07085	2	1352.67	0.59036	66.2811	0
	High	STNSWFDVTWR	3	1	1	YKL182W		0	0	0.0003392	3.06192	2	1398.64	-1.58311	68.337	0
	High	cIAAcTGVPDDKWEQTYK	2	1	1	YKL182W	C1(Carbamidomethyl); C5(Carbamidomethyl)	0	0	0.000901	3.01534	3	2141.96	0.270282	39.762	1
	High	NPNWLEEYHPK	2	1	1	YKL182W		0	0	0.0002379	3.00739	2	1426.67	-1.06667	41.9965	0
	High	VFNAYPAAR	1	1	1	YKL182W		0	0	0.005068	2.99107	2	1008.53	-1.09991	27.1554	0
	High	cFGPIKVELPTK	1	1	1	YKL182W	C1(Carbamidomethyl)	0	0	0.0001331	2.99087	3	1388.76	-1.553	49.9115	1
	High	HASFLcSFITQDK	2	1	1	YKL182W	C6(Carbamidomethyl)	0	0	0.0004056	2.93081	3	1553.74	0.0316052	55.4036	0
	High	SNYGmIAINPGR	1	1	1	YKL182W	M5(Oxidation)	0	0	0.001025	2.91883	2	1308.64	-0.492454	33.7303	0
	High	LLHQYYGDDESK	1	1	1	YKL182W		0	0	0.00193	2.86934	2	1467.67	-0.322384	22.3433	0
	High	AKAPSGLDQSR	1	1	1	YKL182W		0	0	0.004998	2.82055	2	1129.59	-1.36445	10.472	1
	High	mIPGAKPLQVGDVVSTTAVIESVVNQPTGK	2	1	1	YKL182W	M1(Oxidation)	0	0	0.001888	2.7255	3	3051.64	1.4785	74.0978	0
	High	LLQENDTTLVK	2	1	1	YKL182W		0	0	0.0003066	2.71839	2	1273.7	-0.754623	32.6211	0
	High	AIFPNTVDGDLLK	3	1	1	YKL182W		0	0	7.347e-05	2.71461	2	1402.76	-0.517334	61.4578	0
	High	IVDVVGTLSR	1	1	1	YKL182W		0	0	0.003536	2.70018	2	1058.62	-1.11561	44.3756	0
	High	LNADFQKPWFATVNGQAR	1	1	1	YKL182W		0	0	2.801e-05	2.59085	3	2063.05	0.167437	55.1122	0
	High	ATHILDFGPGGASGLGVLTHR	1	1	1	YKL182W		0	0	5.009e-06	2.58231	3	2076.1	-0.144765	57.733	0
	High	QEIFDVTSNGLK	1	1	1	YKL182W		0	0	0.006455	2.57204	2	1350.69	-0.663948	48.9412	0
	High	NANIFSSVK	1	1	1	YKL182W		0	0	0.003834	2.50544	2	979.52	-0.459439	36.4754	0
	High	KDSLWQSEHLEAVVDQDVQR	1	1	1	YKL182W		0	0	0.003641	2.50423	3	2382.17	-1.11857	53.5136	1
	High	YIPNLTAKPFQVTK	1	1	1	YKL182W		0	0	0.00463	2.49033	2	1619.92	0.0529119	47.6337	0
	High	LPVKWETTTQFK	1	1	1	YKL182W		0	0	0.0001304	2.49007	3	1477.8	-0.292485	42.2073	1
	High	IDIIELQK	2	1	1	YKL182W		0	0	0.001046	2.48578	2	971.576	-0.968314	46.5837	0
	High	NNVSFNAK	1	1	1	YKL182W		0	0	0.0021	2.43932	2	893.447	-0.242925	15.5161	0
	High	APSGLDQSR	3	1	1	YKL182W		0	0	0.0002431	2.42647	2	930.463	-0.53066	10.8508	0
	High	ATSSTDEESWFK	2	1	1	YKL182W		0	0	0.00473	2.40237	2	1387.6	-0.283672	42.4243	0
	High	LLGFTPGELR	2	1	1	YKL182W		0	0	0.004424	2.09343	2	1102.63	-0.26261	57.8266	0
	High	RFEIFFK	1	1	1	YKL182W		0	0	0.007553	2.00527	2	986.546	-0.223446	51.547	1
	High	FEIFFK	2	1	1	YKL182W		0	0	0.006904	1.88773	2	830.444	-1.23928	60.636	0
	High	TFTGDFLR	3	1	1	YKL182W		0	0	0.004523	1.69877	2	956.483	-0.661287	47.7767	0
	High	TLSLIQSYSLLDKPDEAIEK	2	1	1	YKL182W		0	0	0.002412	1.67009	3	2263.21	0.0632144	64.1167	0
	High	FLPVASPFHSHLLVPASDLINK	1	1	1	YKL182W		0	0	0.001203	1.28658	3	2402.32	0.319035	65.5103	0
	High	AAQDVWNR	1	1	1	YKL182W		0	0.001	0.01406	2.23955	2	959.469	-0.120296	23.534	0
	High	VLSGSISER	1	1	1	YKL182W		0	0.001	0.01598	2.19921	2	947.514	-2.13492	18.8496	0
	High	SNYGMIAINPGR	1	1	1	YKL182W		0	0.003	0.04579	2.03069	2	1292.64	-1.88262	43.3493	0
	High	RDYIISR	1	1	1	YKL182W		0	0.003	0.04851	1.52607	2	922.51	-0.238258	19.975	1
	High	VIDEPIK	1	1	1	YKL182W		0	0.006	0.09866	1.78445	2	813.471	-0.405945	21.7603	0
	High	TGWLVEIVNYNVENQQYVAAGDLR	1	1	1	YKL182W		0	0.007	0.1108	1.79898	3	2751.37	-0.29525	83.7737	0
YGL008C	PMA1 SGDID:S000002976, Chr VII from 482666-479910, Genome Release 64-2-1, reverse complement, Verified ORF, "Plasma membrane P2-type H+-ATPase; pumps protons out of cell; major regulator of cytoplasmic pH and plasma membrane potential; long-lived protein asymmetrically distributed at plasma membrane between mother cells and buds; accumulates at high levels in mother cells during aging, buds emerg…	339.201	31.48	2	25	25	97	918	99.5562	5.10986
	A2	Sequence	# PSMs	# Proteins	# Protein Groups	Protein Group Accessions	Modifications	ΔCn	q-Value	PEP	XCorr	Charge	MH+ [Da]	ΔM [ppm]	RT [min]	# Missed Cleavages
	High	LGLGGGGDmPGSELADFVENADGFAEVFPQHK	7	2	1	YGL008C	M9(Oxidation)	0	0	3.547e-06	5.99098	3	3277.52	1.82837	83.6928	0
	High	GYLVAmTGDGVNDAPSLK	3	2	1	YGL008C	M6(Oxidation)	0	0	1.556e-06	5.32545	2	1823.88	0.112317	44.3967	0
	High	KADTGIAVEGATDAAR	14	2	1	YGL008C		0	0	2.557e-06	5.20329	2	1545.79	0.454063	18.9834	1
	High	TVEEDHPIPEDVHENYENKVAELASR	4	2	1	YGL008C		0	0	4.351e-08	5.13892	3	3020.42	-1.07376	43.7057	1
	High	GYLVAMTGDGVNDAPSLK	2	2	1	YGL008C		0	0	5.489e-05	5.04265	2	1807.89	1.95958	53.8518	0
	High	ADTGIAVEGATDAAR	11	2	1	YGL008C		0	0	5.121e-08	4.92994	2	1417.69	-0.538666	25.0114	0
	High	TVEEDHPIPEDVHENYENK	6	2	1	YGL008C		0	0	1.756e-06	4.85435	3	2294.02	0.188789	25.263	0
	High	LSAIESLAGVEILcSDK	3	2	1	YGL008C	C14(Carbamidomethyl)	0	0	1.085e-07	4.79874	2	1804.94	0.281343	72.1869	0
	High	GEGFMVVTATGDNTFVGR	1	1	1	YGL008C		0	0	5.29e-06	4.60011	2	1857.88	0.510121	59.1997	0
	High	KVTAVVESPEGER	5	2	1	YGL008C		0	0	7.711e-06	4.12399	2	1400.74	-1.2905	16.9778	1
	High	VTAVVESPEGER	3	2	1	YGL008C		0	0	7.104e-06	3.90508	2	1272.64	-0.941347	21.6616	0
	High	VLEFHPFDPVSK	5	2	1	YGL008C		0	0	9.539e-06	3.78186	2	1414.74	0.106475	52.8921	0
	High	DDTAQTVSEAR	6	1	1	YGL008C		0	0	3.522e-05	3.67463	2	1192.54	-1.20848	16.8795	0
	High	GEGFmVVTATGDNTFVGR	1	1	1	YGL008C	M5(Oxidation)	0	0	0.001498	3.60074	2	1873.88	3.93596	51.5586	0
	High	QLGLGTNIYNAER	2	2	1	YGL008C		0	0	1.203e-05	3.33163	2	1448.75	-0.728046	44.4576	0
	High	HYGDQTFSSSTVK	2	1	1	YGL008C		0	0	3.404e-06	3.20351	2	1456.67	-0.248393	19.9396	0
	High	TLANTAVVIR	2	1	1	YGL008C		0	0	0.0001786	3.14157	2	1057.63	-1.4523	35.7066	0
	High	SAADIVFLAPGLSAIIDALK	10	2	1	YGL008C		0	0	0.001948	3.13621	3	1985.13	0.645059	93.3553	0
	High	VVEILQNR	1	2	1	YGL008C		0	0	0.0002719	3.06866	2	970.567	-1.26858	31.2997	0
	High	SVEDFmAAmQR	1	2	1	YGL008C	M6(Oxidation); M9(Oxidation)	0	0	3.296e-05	3.04061	2	1316.56	-0.70267	25.0167	0
	High	LSAIESLAGVEILcSDKTGTLTK	1	2	1	YGL008C	C14(Carbamidomethyl)	0	0	0.006385	1.96355	3	2406.28	-0.675307	67.8502	1
	High	YGLNQmADEKESLVVK	1	1	1	YGL008C	M6(Oxidation)	0	0	0.006488	1.8281	3	1839.92	0.646227	33.4521	1
	High	GAPLFVLK	1	2	1	YGL008C		0	0	0.003059	1.40626	2	844.528	-0.999876	51.764	0
	High	RGEGFMVVTATGDNTFVGR	1	1	1	YGL008C		0	0.001	0.0127	2.88468	3	2013.98	-1.98329	52.0182	1
	High	mLTGDAVGIAK	1	2	1	YGL008C	M1(Oxidation)	0	0.004	0.06701	2.33893	2	1091.57	-1.46351	26.8136	0
	High	MLTGDAVGIAK	1	2	1	YGL008C		0	0.004	0.06073	2.27505	2	1075.58	-0.651819	33.5432	0
	High	VLEFHPFDPVSKK	1	2	1	YGL008C		0	0.007	0.1222	1.14703	3	1542.83	-1.49305	44.8749	1
	High	VSTQHEKET	1	1	1	YGL008C		0	0.008	0.1344	2.13287	2	1058.51	1.23715	7.65987	1
YLR249W	YEF3 SGDID:S000004239, Chr XII from 636780-639914, Genome Release 64-2-1, Verified ORF, "Gamma subunit of translational elongation factor eEF1B; stimulates the binding of aminoacyl-tRNA (AA-tRNA) to ribosomes by releasing eEF1A (Tef1p/Tef2p) from the ribosomal complex; contains two ABC cassettes; binds and hydrolyzes ATP; YEF3 has a paralog, HEF3, that arose from the whole genome duplication"	316.976	45.5	1	31	43	107	1044	115.872	6.04932
	A2	Sequence	# PSMs	# Proteins	# Protein Groups	Protein Group Accessions	Modifications	ΔCn	q-Value	PEP	XCorr	Charge	MH+ [Da]	ΔM [ppm]	RT [min]	# Missed Cleavages
	High	VGNVGEDDAIPEVSHAGDVSTTLQVVNELLK	7	1	1	YLR249W		0	0	3.015e-06	5.47824	3	3205.63	1.43404	83.8032	0
	High	TVYVEHDIDGTHSDTSVLDFVFESGVGTK	3	1	1	YLR249W		0	0	2.651e-06	5.28295	3	3154.5	3.27383	73.6094	0
	High	AYEELSNTDLEFKFPEPGYLEGVK	6	1	1	YLR249W		0	0	1.224e-05	4.95366	3	2775.34	-0.886991	71.9739	1
	High	IVVEYIAAIGADLIDER	7	1	1	YLR249W		0	0	1.159e-06	4.66202	2	1860.01	0.458777	93.9732	0
	High	VTNMEFQYPGTSKPQITDINFQcSLSSR	2	1	1	YLR249W	C23(Carbamidomethyl)	0	0	1.206e-05	4.64381	3	3248.53	-0.433644	61.5573	0
	High	AYEELSNTDLEFK	2	1	1	YLR249W		0	0	1.719e-05	4.6149	2	1558.73	0.403856	49.6992	0
	High	EIQSVASETLISIVNAVNPVAIK	7	1	1	YLR249W		0	0	8.857e-08	4.55982	3	2395.35	0.97378	98.228	0
	High	NLTEEVWAVKDGR	4	1	1	YLR249W		0	0	5.778e-05	4.51115	2	1516.77	-0.53106	42.4622	1
	High	SNFATIADPEAR	2	1	1	YLR249W		0	0	1.673e-05	4.42422	2	1291.63	-0.407576	38.5443	0
	High	MTPSGHNWVSGQGAGPR	3	1	1	YLR249W		0	0	7.776e-06	4.25359	2	1738.81	-0.0658172	24.3861	0
	High	ALKEFEGGVIIITHSAEFTK	1	1	1	YLR249W		0	0	1.976e-07	3.96048	3	2190.18	0.62947	60.1434	1
	High	LVEDPQVIAPFLGK	3	1	1	YLR249W		0	0	2.126e-06	3.89878	3	1525.86	-1.0927	66.21	0
	High	VTNmEFQYPGTSKPQITDINFQcSLSSR	3	1	1	YLR249W	M4(Oxidation); C23(Carbamidomethyl)	0	0	0.0001205	3.89557	3	3264.53	-0.855693	57.6847	0
	High	DKEIQSVASETLISIVNAVNPVAIK	4	1	1	YLR249W		0	0	2.005e-05	3.79392	3	2638.47	1.17235	96.0154	1
	High	mTPSGHNWVSGQGAGPR	3	1	1	YLR249W	M1(Oxidation)	0	0	4.925e-05	3.78426	3	1754.8	-1.27937	20.8892	0
	High	EFEGGVIIITHSAEFTK	3	1	1	YLR249W		0	0	1.315e-06	3.5804	2	1877.97	1.14967	57.7616	0
	High	QINENDAEAMNK	3	2	2	YLR249W;YNL014W		0	0	1.531e-05	3.42477	2	1376.61	-0.893804	16.6661	0
	High	QINENDAEAmNK	3	2	2	YLR249W;YNL014W	M10(Oxidation)	0	0	4.374e-06	3.41835	2	1392.61	-0.650696	9.91387	0
	High	ATETVDNKDIER	4	2	2	YLR249W;YNL014W		0	0	9.827e-05	3.33664	2	1390.68	-0.947933	13.1608	1
	High	FPEPGYLEGVK	2	1	1	YLR249W		0	0	0.000245	3.03503	2	1235.63	-0.0473174	48.6952	0
	High	TPSEYIQWR	1	2	2	YLR249W;YNL014W		0	0	0.0007623	2.86305	2	1179.58	-0.257896	43.8655	0
	High	STLINVLTGELLPTSGEVYTHENcR	3	2	2	YLR249W;YNL014W	C24(Carbamidomethyl)	0	0	3.411e-07	2.85227	3	2803.4	1.25431	81.0008	0
	High	AKDILDEFR	3	1	1	YLR249W		0	0	0.001344	2.84034	2	1106.58	-0.843876	47.092	1
	High	IAILAAISAMVDAAK	2	1	1	YLR249W		0	0	4.185e-05	2.75653	2	1457.84	1.71444	99.1047	0
	High	QHAFAHIESHLDKTPSEYIQWR	2	2	2	YLR249W;YNL014W		0	0	0.0009878	2.65914	3	2693.32	0.726399	46.2485	1
	High	YGIcGPNGcGK	1	1	1	YLR249W	C4(Carbamidomethyl); C9(Carbamidomethyl)	0	0	0.000869	2.63828	2	1182.5	-0.094726	20.3171	0
	High	AKDILDEFRK	1	1	1	YLR249W		0	0	0.003146	2.55708	3	1234.68	-1.95307	37.2226	2
	High	VLEELFQK	2	1	1	YLR249W		0	0	0.0002921	2.54397	2	1005.56	-0.789331	48.4172	0
	High	SAVIIDNmcK	1	1	1	YLR249W	M8(Oxidation); C9(Carbamidomethyl)	0	0	0.004775	2.5129	2	1166.55	-0.296217	20.3129	0
	High	ALLPHLTNAIVETNK	1	1	1	YLR249W		0	0	6.735e-06	2.50792	2	1633.93	-0.0487646	49.7673	0
	High	IFKIEGTPR	1	2	2	YLR249W;YNL014W		0	0	0.003224	2.38734	2	1060.61	-1.5863	29.1701	1
	High	NLTEEVWAVK	1	1	1	YLR249W		0	0	0.001295	2.3638	2	1188.63	-0.0582261	50.8341	0
	High	EALASGQFRPLTR	1	1	1	YLR249W		0	0	0.003408	1.10129	3	1445.79	-0.187843	35.0062	0
	High	KEDEEDKFDAmGNK	1	1	1	YLR249W	M11(Oxidation)	0	0.002	0.02929	2.3836	3	1671.72	-0.0648304	12.0447	2
	High	LSVATADNR	1	1	1	YLR249W		0	0.002	0.02543	2.35246	2	946.495	-0.187586	16.17	0
	High	QHAFAHIESHLDK	2	2	2	YLR249W;YNL014W		0	0.002	0.02243	1.57877	3	1532.76	-0.0196612	18.9781	0
	High	LSSAELRK	1	2	2	YLR249W;YNL014W		0	0.003	0.03919	2.64207	2	903.525	-0.997601	11.9859	1
	High	GNFTEFVK	2	1	1	YLR249W		0	0.003	0.03688	1.972	2	941.472	-0.763526	40.7991	0
	High	GNFTEFVKK	1	1	1	YLR249W		0	0.003	0.05386	1.9009	2	1069.57	-1.18501	29.472	1
	High	GLNERETGIK	1	1	1	YLR249W		0	0.004	0.05698	2.88892	2	1116.6	-0.933419	13.9386	1
	High	IAVIGPNGAGK	1	2	2	YLR249W;YNL014W		0	0.004	0.06644	1.91242	2	996.583	-1.03564	24.843	0
	High	ILLNKTQLR	1	2	2	YLR249W;YNL014W		0	0.004	0.06815	1.81223	2	1098.7	-2.34492	28.4573	1
	High	DILDEFR	1	1	1	YLR249W		0	0.005	0.09022	1.63947	2	907.452	-0.480042	58.3792	0
	High	FQTGEDR	1	2	2	YLR249W;YNL014W		0	0.005	0.07721	1.48137	2	852.384	-0.323003	10.4479	0
	High	KLSSAELR	1	1	1	YLR249W		0	0.009	0.1573	2.61032	2	903.525	-0.65984	12.6438	1
	High	FQTGEDRETmDR	1	2	2	YLR249W;YNL014W	M10(Oxidation)	0	0.009	0.1574	2.38146	2	1500.64	-0.699436	10.9048	1
YPL231W	FAS2 SGDID:S000006152, Chr XVI from 108652-114315, Genome Release 64-2-1, Verified ORF, "Alpha subunit of fatty acid synthetase; complex catalyzes the synthesis of long-chain saturated fatty acids; contains the acyl-carrier protein domain and beta-ketoacyl reductase, beta-ketoacyl synthase and self-pantetheinylation activities"	315.726	36.14	1	56	56	118	1887	206.818	5.43994
	A2	Sequence	# PSMs	# Proteins	# Protein Groups	Protein Group Accessions	Modifications	ΔCn	q-Value	PEP	XCorr	Charge	MH+ [Da]	ΔM [ppm]	RT [min]	# Missed Cleavages
	High	GSIGAEVLQGLLQGGAK	5	1	1	YPL231W		0	0	1.212e-08	5.22795	3	1597.89	-0.680047	78.4216	0
	High	TPVGAcATSVESVDIGVETILSGK	6	1	1	YPL231W	C6(Carbamidomethyl)	0	0	1.541e-06	5.03014	2	2390.21	-1.87773	81.2034	0
	High	EFGTTPEKPEETPLEELAETFQDTFSGALGK	7	1	1	YPL231W		0	0	0.0001648	4.82109	3	3398.62	1.02243	88.9177	0
	High	HQHGDKVDIFEIPETGEYSVK	4	1	1	YPL231W		0	0	1.776e-05	4.22533	3	2428.17	-1.48659	49.8095	1
	High	ANIQLDFPELKPYK	5	1	1	YPL231W		0	0	0.0001653	4.05411	2	1675.9	-1.09747	59.7713	0
	High	QIAPAELEGLLDLER	5	1	1	YPL231W		0	0	4.615e-07	3.96085	2	1666.9	0.468994	73.1715	0
	High	VIVVTGFAEVGPWGSAR	2	1	1	YPL231W		0	0	3.099e-06	3.82513	3	1744.94	-1.49018	70.2923	0
	High	GSTLIVVPFNQGSK	2	1	1	YPL231W		0	0	0.0003445	3.72727	2	1446.79	-0.476991	54.3031	0
	High	QVTDYYQSIYAK	3	1	1	YPL231W		0	0	2.652e-05	3.69914	2	1478.72	-0.555665	42.6256	0
	High	ATSNTLEEFEHGR	3	1	1	YPL231W		0	0	0.000381	3.68068	2	1490.68	-4.83949	33.9884	0
	High	TKEPVDDKDVK	2	1	1	YPL231W		0	0	0.0008179	3.6432	2	1273.66	-0.280894	8.72892	2
	High	SEGNPVIGVFQK	2	1	1	YPL231W		0	0	2.415e-05	3.61877	2	1274.67	0.100861	47.7696	0
	High	AKYETSILEHSGIR	3	1	1	YPL231W		0	0	1.712e-05	3.61741	2	1603.84	-0.749658	32.102	1
	High	KAVSIETALEHK	2	1	1	YPL231W		0	0	0.0001024	3.59429	2	1325.74	0.0587892	26.7383	1
	High	TREIHNEAESQLR	2	1	1	YPL231W		0	0	0.0003496	3.56793	2	1582.79	-0.00683009	12.4954	1
	High	LIEPELFNGYNPEK	1	1	1	YPL231W		0	0	6.483e-06	3.52352	2	1662.84	0.304855	59.6374	0
	High	AAQQQWGNDFYK	2	1	1	YPL231W		0	0	0.000674	3.46844	2	1455.66	-0.665765	40.3275	0
	High	EHAPYTDELEEDVYLDPLAR	4	1	1	YPL231W		0	0	1.446e-05	3.42286	3	2375.1	-1.30906	63.052	0
	High	QDVEALIEFIYDTEK	2	1	1	YPL231W		0	0	6.108e-05	3.39911	3	1812.89	-1.63225	89.4167	0
	High	QDGVLLVALSNEPAAR	3	1	1	YPL231W		0	0	5.823e-06	3.39247	2	1652.9	0.636081	61.025	0
	High	VDIFEIPETGEYSVK	1	1	1	YPL231W		0	0	0.0005225	3.38571	2	1725.86	0.407344	67.1966	0
	High	GRPYTGWVDSK	1	1	1	YPL231W		0	0	1.736e-05	3.32695	3	1265.63	-1.0189	27.1233	0
	High	ESQPTIEEDLTR	3	1	1	YPL231W		0	0	9.675e-05	3.26043	2	1417.68	-0.603945	31.8275	0
	High	KLSQYVQEmALGGPITK	1	1	1	YPL231W	M9(Oxidation)	0	0	1.299e-06	3.19538	3	1879	-1.01894	40.0423	1
	High	EIHNEAESQLR	2	1	1	YPL231W		0	0	0.001465	3.13712	2	1325.64	-0.287206	15.3308	0
	High	DSYINANTIETAK	2	1	1	YPL231W		0	0	0.0002799	3.08796	2	1439.7	-1.25082	40.1514	0
	High	NKYESYDAALSLHR	2	1	1	YPL231W		0	0	7.3e-05	3.0858	3	1666.82	-0.773637	29.724	1
	High	TLGEQLIENcK	1	1	1	YPL231W	C10(Carbamidomethyl)	0	0	3.957e-05	3.08108	2	1304.65	-0.934462	39.2631	0
	High	GTGLmSANNIIAEGIEK	1	1	1	YPL231W	M5(Oxidation)	0	0	0.001463	3.06324	2	1733.88	2.97	51.6183	0
	High	ELVETSEVRK	1	1	1	YPL231W		0	0	0.008052	3.01259	2	1189.64	-1.61632	16.5164	1
	High	ILEQFEYVLYPSK	2	1	1	YPL231W		0	0	5.265e-06	2.93964	2	1628.86	0.463137	69.9105	0
	High	QLSSLFLDGLEK	4	1	1	YPL231W		0	0	0.001418	2.92985	2	1349.73	-0.575686	63.3702	0
	High	LVAGQIPTGWNAK	2	1	1	YPL231W		0	0	0.0003765	2.8482	2	1354.75	-0.166162	45.3927	0
	High	ELVETSEVR	1	1	1	YPL231W		0	0	0.0009317	2.78284	2	1061.55	-1.35205	23.1263	0
	High	QVLDVDPVYKDVAKPTGPK	1	1	1	YPL231W		0	0	0.0001705	2.66285	3	2069.13	-0.879881	39.6988	1
	High	NADNVDKILEQFEYVLYPSK	4	1	1	YPL231W		0	0	0.0003163	2.65386	3	2385.2	-0.610152	79.6356	1
	High	NAPAVELHGNAK	1	1	1	YPL231W		0	0	0.0005392	2.45627	2	1220.64	-1.93296	14.2407	0
	High	LSLETLFNR	2	1	1	YPL231W		0	0	0.002939	2.45192	2	1092.6	-0.490255	68.1239	0
	High	TAIDKNGNITYSEEPR	2	1	1	YPL231W		0	0	0.002403	2.44179	3	1807.88	-1.1346	24.5267	1
	High	YETSILEHSGIR	1	1	1	YPL231W		0	0	0.003722	2.08042	3	1404.71	-0.662912	36.2108	0
	High	SGSLTFNSK	1	1	1	YPL231W		0	0	0.002047	1.92306	2	940.473	-0.621332	21.2194	0
	High	SLGGGAALKDIEIVR	1	1	1	YPL231W		0	0	0.002244	1.71743	3	1498.86	0.182268	49.1267	1
	High	LIEPELFNGYNPEKK	1	1	1	YPL231W		0	0	0.006112	1.67243	3	1790.93	-0.91687	52.3253	1
	High	ETIPFLHLR	1	1	1	YPL231W		0	0	0.001366	1.5863	2	1125.64	0.303828	55.6977	0
	High	EIYYTPDPSELAAK	1	1	1	YPL231W		0	0.001	0.01295	3.32747	2	1596.78	0.911802	47.3431	0
	High	QSSSLLSR	1	1	1	YPL231W		0	0.001	0.01453	1.72012	2	877.473	-1.2507	19.1407	0
	High	QQLQVLAR	2	1	1	YPL231W		0	0.002	0.02504	1.07803	2	955.567	-1.31447	27.8624	0
	High	EAQIKDWVENELEALK	1	1	1	YPL231W		0	0.003	0.0315	1.89022	3	1914.98	1.35839	67.8934	1
	High	WIETQDVFLKDFNTER	1	1	1	YPL231W		0	0.003	0.04373	1.27902	3	2041	-0.699402	64.5756	1
	High	YVLITGAGK	1	1	1	YPL231W		0	0.003	0.03102	1.19873	2	921.54	-0.572676	31.9643	0
	High	GATLYIPK	2	1	1	YPL231W		0	0.004	0.06635	2.23608	2	862.503	-0.741087	35.3115	0
	High	TPAGDWKYDR	1	1	1	YPL231W		0	0.004	0.06444	2.0758	2	1208.57	-2.73183	22.9382	1
	High	KAAEEAGVTDVK	1	1	1	YPL231W		0	0.006	0.09787	2.73111	3	1217.64	-0.484079	11.6468	1
	High	QSLLSLYFEIIHGVLK	1	1	1	YPL231W		0	0.006	0.1059	1.07387	3	1860.06	0.0716126	100.12	0
	High	AVSIETALEHK	1	1	1	YPL231W		0	0.007	0.112	2.04288	2	1197.65	-0.750911	35.9762	0
	High	AAFNGVTFK	1	1	1	YPL231W		0	0.009	0.1608	1.82251	2	954.503	-0.969858	39.3171	0
YLL024C	SSA2 SGDID:S000003947, Chr XII from 97485-95566, Genome Release 64-2-1, reverse complement, Verified ORF, "ATP-binding protein; involved in protein folding and vacuolar import of proteins; member of heat shock protein 70 (HSP70) family; associated with the chaperonin-containing T-complex; present in the cytoplasm, vacuolar membrane and cell wall; 98% identical with paralog Ssa1p, but subtle diffe…	308.799	54.77	3	6	31	102	639	69.4275	5.05908
	A2	Sequence	# PSMs	# Proteins	# Protein Groups	Protein Group Accessions	Modifications	ΔCn	q-Value	PEP	XCorr	Charge	MH+ [Da]	ΔM [ppm]	RT [min]	# Missed Cleavages
	High	SINPDEAVAYGAAVQAAILTGDESSK	6	2	2	YAL005C;YLL024C		0	0	8.968e-07	5.03878	3	2577.27	0.658128	80.2473	0
	High	IINEPTAAAIAYGLDK	3	4	2	YAL005C;YLL024C		0	0	5.713e-07	4.75909	2	1659.9	1.85055	58.5641	0
	High	KSEVFSTYADNQPGVLIQVFEGER	5	2	1	YLL024C		0	0	1.397e-06	4.65276	3	2713.35	-0.473988	74.3244	1
	High	IINEPTAAAIAYGLDKK	6	4	2	YAL005C;YLL024C		0	0	2.935e-06	4.63461	2	1787.99	-1.01252	47.5904	1
	High	LDKSQVDEIVLVGGSTR	7	2	2	YAL005C;YLL024C		0	0	2.481e-06	4.22824	2	1815.98	-0.0190529	48.2564	1
	High	VNDAVVTVPAYFNDSQR	7	2	2	YAL005C;YLL024C		0	0	1.002e-07	4.19944	2	1894.93	-0.167053	52.4561	0
	High	ARFEELcADLFR	7	4	2	YAL005C;YLL024C	C7(Carbamidomethyl)	0	0	3.542e-06	4.19123	3	1526.74	-1.16309	58.8487	1
	High	ATAGDTHLGGEDFDNR	7	3	2	YAL005C;YLL024C		0	0	9.832e-07	4.18848	2	1675.73	-0.722977	24.5535	0
	High	SQVDEIVLVGGSTR	6	2	2	YAL005C;YLL024C		0	0	2.556e-06	4.13876	2	1459.77	-1.40598	46.7371	0
	High	QATKDAGTIAGLNVLR	3	4	3	YAL005C;YLL024C;YJL034W		0	0	3.19e-06	3.86917	3	1627.91	-1.1177	46.4495	1
	High	FEELcADLFR	1	4	2	YAL005C;YLL024C	C5(Carbamidomethyl)	0	0	1.718e-05	3.84998	2	1299.6	0.425065	62.5856	0
	High	NQAAmNPANTVFDAK	1	1	1	YLL024C	M5(Oxidation)	0	0	2.391e-05	3.80312	2	1607.75	-0.2139	34.2515	0
	High	NFNDPEVQGDmK	1	1	1	YLL024C	M11(Oxidation)	0	0	1.373e-05	3.72755	2	1409.6	0.274713	21.3048	0
	High	LVNHFIQEFKR	2	2	2	YAL005C;YLL024C		0	0	0.0001506	3.68853	3	1430.79	-0.791575	36.5494	1
	High	LVTDYFNGKEPNR	3	2	2	YAL005C;YLL024C		0	0	0.0001463	3.56834	2	1552.77	-2.39262	36.0345	1
	High	LIDVDGKPQIQVEFK	4	2	2	YAL005C;YLL024C		0	0	0.0005714	3.52518	2	1728.95	0.647751	49.4006	0
	High	VDIIANDQGNR	4	2	2	YAL005C;YLL024C		0	0	2.053e-06	3.44367	2	1214.61	0.119484	23.2083	0
	High	FKEEDEKESQR	1	2	2	YAL005C;YLL024C		0	0	0.0008906	3.41159	2	1424.66	-1.33619	8.70898	2
	High	LVNHFIQEFK	4	2	2	YAL005C;YLL024C		0	0	0.0004151	3.35869	2	1274.69	-1.7997	42.9895	0
	High	NFNDPEVQGDMK	1	1	1	YLL024C		0	0	0.002413	3.01153	2	1393.6	-1.53149	29.4492	0
	High	FELSGIPPAPR	5	4	2	YAL005C;YLL024C		0	0	2.525e-05	2.97928	2	1183.65	-0.645013	49.0532	0
	High	MKETAESYLGAK	1	2	2	YAL005C;YLL024C		0	0	0.001934	2.97165	3	1327.65	-1.26962	24.5054	1
	High	NQAAMNPANTVFDAK	1	1	1	YLL024C		0	0	0.006629	2.96261	2	1591.75	-1.49341	42.1846	0
	High	DAGTIAGLNVLR	2	4	3	YAL005C;YLL024C;YJL034W		0	0	2.385e-06	2.9369	2	1199.67	-0.888515	59.2248	0
	High	mKETAESYLGAK	1	2	2	YAL005C;YLL024C	M1(Oxidation)	0	0	0.0004913	2.85554	2	1343.65	-1.38928	20.6472	1
	High	NQLESIAYSLK	1	2	2	YAL005C;YLL024C		0	0	0.0007091	2.5937	2	1265.67	0.000223695	53.7921	0
	High	TTPSFVGFTDTER	3	1	1	YLL024C		0	0	0.00226	2.53729	2	1457.69	0.0563886	48.7895	0
	High	NFTPEQISSMVLGK	1	2	2	YAL005C;YLL024C		0	0	0.0001686	2.35844	2	1550.79	0.0763787	70.2727	0
	High	LIDVDGKPQIQVEFKGETK	1	2	2	YAL005C;YLL024C		0	0	0.008321	1.3379	3	2144.16	-0.335094	42.3783	1
	High	LSKEDIEK	1	2	2	YAL005C;YLL024C		0	0.001	0.01062	2.80246	2	961.519	-1.24162	12.28	1
	High	ITITNDKGR	2	4	2	YAL005C;YLL024C		0	0.001	0.009105	2.21446	2	1017.57	-1.56749	11.8974	1
	High	NFTPEQISSmVLGK	1	2	2	YAL005C;YLL024C	M10(Oxidation)	0	0.002	0.02125	2.35786	2	1566.78	-2.60017	58.4259	0
	High	ETAESYLGAK	1	2	2	YAL005C;YLL024C		0	0.002	0.02269	2.11788	2	1068.52	-0.705808	26.4263	0
	High	LYQAGGAPEGAAPGGFPGGAPPAPEAEGPTVEEVD	1	1	1	YLL024C		0	0.004	0.05731	3.59237	3	3262.52	-0.60417	57.0959	0
	High	SEVFSTYADNQPGVLIQVFEGER	1	2	1	YLL024C		0	0.005	0.08526	1.77751	3	2585.25	-2.31564	81.0684	0
YNR016C	ACC1 SGDID:S000005299, Chr XIV from 661374-654673, Genome Release 64-2-1, reverse complement, Verified ORF, "Acetyl-CoA carboxylase, biotin containing enzyme; catalyzes carboxylation of cytosolic acetyl-CoA to form malonyl-CoA and regulates histone acetylation by regulating the availablity of acetyl-CoA; required for de novo biosynthesis of long-chain fatty acids; ACC1 has a paralog, HFA1, that a…	290.768	36.77	1	66	68	116	2233	250.197	6.27783
	A2	Sequence	# PSMs	# Proteins	# Protein Groups	Protein Group Accessions	Modifications	ΔCn	q-Value	PEP	XCorr	Charge	MH+ [Da]	ΔM [ppm]	RT [min]	# Missed Cleavages
	High	AVSVSDLSYVANSQSSPLR	4	1	1	YNR016C		0	0	1.661e-07	5.64648	2	1980.01	1.23919	55.743	0
	High	AIQVEGQPIILTGAPAINK	3	1	1	YNR016C		0	0	1.916e-08	5.19536	2	1933.11	-1.09904	57.8305	0
	High	YYTFNGPNYNENETIR	1	1	1	YNR016C		0	0	4.917e-07	4.70907	2	1994.89	-0.522777	45.5973	0
	High	IGSFGPQEDEFFNK	3	1	1	YNR016C		0	0	3.108e-05	4.58789	2	1614.74	-1.11131	52.3435	0
	High	LLETEDFEDNTITTGWLDDLITHK	2	1	1	YNR016C		0	0	3.183e-06	4.32428	3	2819.36	0.107003	74.2093	0
	High	LSNFNIKPIFTDNR	3	1	1	YNR016C		0	0	0.0001139	4.03811	3	1678.89	-0.395629	53.5336	0
	High	TIIGSEDGLGVEcLR	2	1	1	YNR016C	C13(Carbamidomethyl)	0	0	3.894e-06	4.01137	2	1618.81	-0.295963	52.9378	0
	High	ETESGFEYGLFDK	1	1	1	YNR016C		0	0	2.053e-05	3.98085	2	1521.68	0.911856	57.1499	0
	High	TGHIRDDISIQEYLTSEANR	1	1	1	YNR016C		0	0	0.0001603	3.86777	3	2318.14	-0.408379	51.6472	1
	High	DTWDRPVDFTPTNDETYDVR	4	1	1	YNR016C		0	0	1.808e-06	3.76896	3	2442.09	2.79328	51.1511	0
	High	FQLPSAAFSTFPTVK	4	1	1	YNR016C		0	0	4.856e-06	3.66454	2	1640.87	-0.376581	70.4066	0
	High	KFDKENSVLTER	2	1	1	YNR016C		0	0	0.0001978	3.57195	2	1465.76	-1.76755	19.3343	2
	High	VPcIPWSGTGVDTVHVDEK	2	1	1	YNR016C	C3(Carbamidomethyl)	0	0	3.195e-05	3.50524	3	2096.01	1.45533	53.4536	0
	High	EILDLNKQELINASIR	1	1	1	YNR016C		0	0	1.28e-05	3.50375	3	1869.04	-0.484361	56.13	1
	High	EILIQGALPSVK	1	1	1	YNR016C		0	0	0.0004956	3.45846	2	1267.76	0.329297	54.3722	0
	High	TGLVSVDDDIYQK	2	1	1	YNR016C		0	0	7.848e-05	3.41197	2	1452.72	-1.00422	41.805	0
	High	GYDNQVImNASLQQLIEVLR	2	1	1	YNR016C	M8(Oxidation)	0	0	0.0002013	3.36014	3	2320.2	0.435173	87.354	0
	High	SLAPEVHQQISK	1	1	1	YNR016C		0	0	1.814e-05	3.29243	2	1336.72	-0.38015	20.9185	0
	High	SVGIGAYLVR	1	1	1	YNR016C		0	0	2.21e-05	3.20716	2	1034.6	-0.766441	51.3691	0
	High	FYFLELNPR	1	2	2	YMR207C;YNR016C		0	0	5.623e-05	3.20025	2	1198.63	-0.12305	68.1789	0
	High	GccTSPEDGLQK	2	1	1	YNR016C	C2(Carbamidomethyl); C3(Carbamidomethyl)	0	0	0.001021	3.17894	2	1351.56	-2.02118	13.6708	0
	High	ADVDAVWAGWGHASENPLLPEK	4	1	1	YNR016C		0	0	5.537e-07	3.12811	3	2362.15	0.635016	68.8787	0
	High	LSHQVGEASR	1	1	1	YNR016C		0	0	7.63e-05	3.04844	2	1083.55	-0.624708	9.0929	0
	High	DLDKVALTVLSHSK	1	1	1	YNR016C		0	0	4.788e-05	2.96577	3	1525.86	-0.965044	55.0292	1
	High	VHEGVTVPIVEWK	2	1	1	YNR016C		0	0	5.062e-05	2.90954	2	1492.82	0.0363524	51.5267	0
	High	QFVVVANDITFK	2	1	1	YNR016C		0	0	8.977e-05	2.89867	2	1380.75	-0.0858271	59.2704	0
	High	ALINNVSGYVIK	1	1	1	YNR016C		0	0	0.0001329	2.89861	2	1290.74	0.0662545	53.4461	0
	High	HIEPALAFQLELGR	1	1	1	YNR016C		0	0	8.317e-06	2.84507	3	1593.87	-0.332253	61.8367	0
	High	FLVENGEHIIK	2	1	1	YNR016C		0	0	0.0009159	2.83876	2	1298.71	-1.12527	37.5426	0
	High	VALTVLSHSK	1	1	1	YNR016C		0	0	0.0008782	2.7639	2	1054.62	-0.602841	27.36	0
	High	NNLILAILK	2	1	1	YNR016C		0	0	0.0001841	2.71813	2	1011.66	-0.931478	73.7601	0
	High	ITSEDPNDGFKPSGGTLHELNFR	4	1	1	YNR016C		0	0	0.0006086	2.67434	3	2531.22	-0.337828	45.7321	0
	High	IYLAANSGAR	1	1	1	YNR016C		0	0	0.0001017	2.65389	2	1035.56	-0.763506	22.6542	0
	High	AGVLEPQGmVGIK	1	1	1	YNR016C	M9(Oxidation)	0	0	0.0004887	2.64051	2	1314.71	-1.12982	35.3825	0
	High	SHTIYWKEEVAATR	1	1	1	YNR016C		0	0	5.723e-05	2.5552	3	1690.85	-0.307005	29.5191	1
	High	IIIKDPQTGAPVPLR	3	1	1	YNR016C		0	0	8.379e-06	2.5124	3	1617.97	-2.01058	40.4539	1
	High	FDKENSVLTER	1	1	1	YNR016C		0	0	0.0004429	2.47049	2	1337.67	-0.751008	25.2771	1
	High	QLSDGGLLIAIGGK	3	1	1	YNR016C		0	0	0.001648	2.45353	2	1341.77	-0.903852	60.7175	0
	High	LGGIPLGVIGVETR	3	1	1	YNR016C		0	0	8.061e-06	2.42501	2	1380.82	-0.3832	65.4472	0
	High	ELEWTEAR	1	1	1	YNR016C		0	0	0.001428	2.40078	2	1033.49	-0.502117	35.5337	0
	High	TTVEYLIK	2	1	1	YNR016C		0	0	0.003655	2.39579	2	966.55	-0.258339	39.0091	0
	High	VAYGSSNPK	1	1	1	YNR016C		0	0	0.0004433	2.39251	2	922.463	0.503185	10.0074	0
	High	RLSHQVGEASR	1	1	1	YNR016C		0	0	0.0003576	2.37303	3	1239.66	-0.224553	8.60439	1
	High	SLVSTLENILK	3	1	1	YNR016C		0	0	0.0001503	2.34736	2	1216.71	-0.00988035	88.269	0
	High	ILIANNGIAAVK	1	1	1	YNR016C		0	0	0.006985	2.34442	2	1196.74	-0.262261	41.6969	0
	High	AFLASEEAR	1	1	1	YNR016C		0	0	0.001292	2.33275	2	993.499	-0.608005	25.7226	0
	High	NPEYNPDK	1	1	1	YNR016C		0	0	0.00229	2.27526	2	976.436	-0.710102	11.5478	0
	High	IIEEAPVTIAK	1	1	1	YNR016C		0	0	0.002932	2.27442	2	1183.69	-0.761083	36.0892	0
	High	LNEEYLIK	1	1	1	YNR016C		0	0	0.003112	2.22878	2	1021.56	0.451335	37.7266	0
	High	VSAIFSTPLQHIVELESK	4	1	1	YNR016C		0	0	7.836e-05	2.16822	3	1998.09	0.321029	73.7068	0
	High	LLGAVVEPLADIAHK	2	1	1	YNR016C		0	0	2.022e-05	2.16026	3	1545.9	-0.983019	58.9435	0
	High	LESFAQDLAK	1	1	1	YNR016C		0	0	0.007604	2.1515	2	1121.58	-0.420609	38.4841	0
	High	QELINASIR	1	1	1	YNR016C		0	0	0.001474	2.04646	2	1043.58	-1.08448	33.8855	0
	High	HTELPGHFIGLNTVDK	1	1	1	YNR016C		0	0	0.002507	1.96622	3	1777.92	-0.160046	42.7758	0
	High	ERTEQIEHILK	1	1	1	YNR016C		0	0	0.004033	1.95747	3	1395.76	-1.82438	26.1039	1
	High	LHISALHSR	1	1	1	YNR016C		0	0	0.001027	1.84534	2	1033.59	-0.743267	17.0928	0
	High	TEQIEHILK	1	1	1	YNR016C		0	0	0.006005	1.83791	2	1110.61	-1.19756	27.588	0
	High	GLKLESFAQDLAK	1	1	1	YNR016C		0	0.001	0.01346	1.95759	3	1419.78	-0.627867	49.03	1
	High	LREILDLNKQELINASIR	1	1	1	YNR016C		0	0.002	0.0247	2.91472	3	2138.23	-0.342116	54.5935	2
	High	GSGLIAGATSR	2	1	1	YNR016C		0	0.002	0.02037	2.297	2	989.538	0.217263	22.4035	0
	High	TVENLIPADPANPNSAETLIQEPGQVWHPNSAFK	3	1	1	YNR016C		0	0.002	0.01827	1.88734	3	3684.84	3.48101	70.9424	0
	High	SLGDKISSTIVAQSAK	1	2	2	YMR207C;YNR016C		0	0.003	0.03016	1.62114	3	1604.89	-0.0636845	35.1146	1
	High	AYTIGDIR	1	1	1	YNR016C		0	0.003	0.03208	1.46838	2	908.483	-0.819586	35.3153	0
	High	HKYIESLQK	1	1	1	YNR016C		0	0.005	0.08858	2.03251	2	1145.63	-1.88832	13.8133	1
	High	EWLQPK	1	1	1	YNR016C		0	0.005	0.0913	1.59993	2	800.429	-1.2825	27.3682	0
	High	NIHVYEAVSK	1	1	1	YNR016C		0	0.006	0.09685	2.76658	2	1159.61	-1.25287	21.8457	0
	High	HYQPLcK	1	1	1	YNR016C	C6(Carbamidomethyl)	0	0.008	0.137	2.05635	2	945.46	-1.17061	11.1925	0
	High	LPYSEWK	1	1	1	YNR016C		0	0.009	0.1654	2.00054	2	922.466	-1.34042	36.8644	0
IPI00295684 IPI:IPI00295684.1	TREMBL:Q8N175 REFSEQ_NP:NP_000412|ENSEMBL:ENSP00000269576 Tax_Id=9606 Keratin 10	290.309	62.67	12	12	35	96	584	58.7916	5.16064
	A2	Sequence	# PSMs	# Proteins	# Protein Groups	Protein Group Accessions	Modifications	ΔCn	q-Value	PEP	XCorr	Charge	MH+ [Da]	ΔM [ppm]	RT [min]	# Missed Cleavages
	High	SKELTTEIDNNIEQISSYK	4	3	2	IPI00295684 IPI:IPI00295684.1;IPI00383111 IPI:IPI00383111.1		0	0	1.537e-08	6.06738	2	2212.1	1.18088	58.5681	1
	High	GSSGGGcFGGSSGGYGGLGGFGGGSFR	3	2	2	IPI00295684 IPI:IPI00295684.1;IPI00383111 IPI:IPI00383111.1	C7(Carbamidomethyl)	0	0	4.437e-10	5.73131	2	2342.99	0.606979	56.9933	0
	High	NVQALEIELQSQLALK	2	3	2	IPI00295684 IPI:IPI00295684.1;IPI00383111 IPI:IPI00383111.1		0	0	6.832e-08	5.51371	3	1797.01	-0.118273	75.1814	0
	High	AETEcQNTEYQQLLDIK	7	2	1	IPI00295684 IPI:IPI00295684.1	C5(Carbamidomethyl)	0	0	1.014e-06	5.25353	2	2082.97	1.05298	56.7125	0
	High	NVSTGDVNVEmNAAPGVDLTQLLNNMR	1	3	2	IPI00295684 IPI:IPI00295684.1;IPI00383111 IPI:IPI00383111.1	M11(Oxidation)	0	0	7.988e-07	4.94276	3	2888.39	0.0686683	80.3579	0
	High	ELTTEIDNNIEQISSYK	4	3	2	IPI00295684 IPI:IPI00295684.1;IPI00383111 IPI:IPI00383111.1		0	0	6.25e-08	4.92664	2	1996.97	1.27044	63.0935	0
	High	GSLGGGFSSGGFSGGSFSR	3	3	2	IPI00295684 IPI:IPI00295684.1;IPI00383111 IPI:IPI00383111.1		0	0	8.277e-09	4.9034	2	1707.77	-0.909852	50.0998	0
	High	SGGGGGGGGcGGGGGVSSLR	1	2	1	IPI00295684 IPI:IPI00295684.1	C10(Carbamidomethyl)	0	0	7.03e-07	4.8981	2	1549.68	-0.558891	16.2133	0
	High	SQYEQLAEQNR	2	2	1	IPI00295684 IPI:IPI00295684.1		0	0	0.0001869	4.49531	2	1365.64	-0.656079	23.6211	0
	High	ALEESNYELEGK	3	3	2	IPI00295684 IPI:IPI00295684.1;IPI00383111 IPI:IPI00383111.1		0	0	5.049e-05	4.27155	2	1381.65	-0.692582	30.5658	0
	High	QSLEASLAETEGR	3	3	2	IPI00295684 IPI:IPI00295684.1;IPI00383111 IPI:IPI00383111.1		0	0	3.123e-06	3.91101	2	1390.68	-0.860156	40.1049	0
	High	NVSTGDVNVEmNAAPGVDLTQLLNNmR	4	3	2	IPI00295684 IPI:IPI00295684.1;IPI00383111 IPI:IPI00383111.1	M11(Oxidation); M26(Oxidation)	0	0	5.064e-05	3.90968	3	2904.38	-0.975883	67.8842	0
	High	IRLENEIQTYR	3	3	2	IPI00295684 IPI:IPI00295684.1;IPI00383111 IPI:IPI00383111.1		0	0	0.0006392	3.86946	2	1434.77	-1.23032	35.7548	1
	High	LENEIQTYR	2	3	2	IPI00295684 IPI:IPI00295684.1;IPI00383111 IPI:IPI00383111.1		0	0	0.0001178	3.61588	2	1165.58	-0.773343	26.8532	0
	High	ADLEmQIESLTEELAYLK	4	2	1	IPI00295684 IPI:IPI00295684.1	M5(Oxidation)	0	0	0.001001	3.60328	3	2112.05	1.9679	98.953	0
	High	KDAEAWFNEK	3	3	2	IPI00295684 IPI:IPI00295684.1;IPI00383111 IPI:IPI00383111.1		0	0	0.0007236	3.49552	2	1237.58	-0.160777	32.7834	1
	High	SQYEQLAEQNRK	3	2	1	IPI00295684 IPI:IPI00295684.1		0	0	0.004265	3.48389	2	1493.73	-0.354181	18.2087	1
	High	SLLEGEGSSGGGGR	2	3	2	IPI00295684 IPI:IPI00295684.1;IPI00383111 IPI:IPI00383111.1		0	0	0.0006261	3.43175	2	1262.6	-0.576712	21.4555	0
	High	QSVEADINGLR	1	5	3	IPI00295684 IPI:IPI00295684.1;IPI00009866 IPI:IPI00009866.5;IPI00383111 IPI:IPI00383111.1		0	0	1.171e-05	3.28634	2	1201.62	-0.581403	39.8047	0
	High	VTmQNLNDR	3	8	4	IPI00295684 IPI:IPI00295684.1;IPI00217963 IPI:IPI00217963.2;IPI00383111 IPI:IPI00383111.1;IPI00384444 IPI:IPI00384444.4	M3(Oxidation)	0	0	0.0001225	3.13406	2	1106.53	-0.781082	11.0132	0
	High	NHEEEmKDLR	2	2	1	IPI00295684 IPI:IPI00295684.1	M6(Oxidation)	0	0	0.001367	3.1202	2	1316.59	0.0054072	8.5492	1
	High	LKYENEVALR	4	3	2	IPI00295684 IPI:IPI00295684.1;IPI00383111 IPI:IPI00383111.1		0	0	0.001206	3.05398	3	1234.68	-1.1212	28.6415	1
	High	VLDELTLTK	3	2	1	IPI00295684 IPI:IPI00295684.1		0	0	0.0001932	2.81935	2	1031.6	-0.390957	43.1864	0
	High	LASYLDKVR	2	11	5	IPI00295684 IPI:IPI00295684.1;IPI00217963 IPI:IPI00217963.2;IPI00383111 IPI:IPI00383111.1;IPI00384444 IPI:IPI00384444.4;IPI00450768 IPI:IPI00450768.4		0	0	0.003831	2.81585	2	1064.61	-1.26168	28.441	1
	High	NHEEEMKDLR	2	2	1	IPI00295684 IPI:IPI00295684.1		0	0	0.004179	2.75302	2	1300.59	-0.900843	12.6962	1
	High	ADLEmQIESLTEELAYLKK	5	2	1	IPI00295684 IPI:IPI00295684.1	M5(Oxidation)	0	0	2.628e-06	2.56745	3	2240.14	0.76584	88.3279	1
	High	VTMQNLNDR	2	8	4	IPI00295684 IPI:IPI00295684.1;IPI00217963 IPI:IPI00217963.2;IPI00383111 IPI:IPI00383111.1;IPI00384444 IPI:IPI00384444.4		0	0	0.00107	2.53424	2	1090.53	-1.20182	21.8042	0
	High	YENEVALR	1	3	2	IPI00295684 IPI:IPI00295684.1;IPI00383111 IPI:IPI00383111.1		0	0	0.0009576	2.36207	2	993.499	-1.32509	23.7115	0
	High	DAEAWFNEK	2	5	2	IPI00295684 IPI:IPI00295684.1;IPI00383111 IPI:IPI00383111.1		0	0	0.001466	2.3167	2	1109.49	-0.730092	44.8443	0
	High	RVLDELTLTK	1	2	1	IPI00295684 IPI:IPI00295684.1		0	0	0.00633	2.31294	2	1187.7	-0.686456	38.4567	1
	High	LASYLDK	2	13	6	IPI00295684 IPI:IPI00295684.1;IPI00217963 IPI:IPI00217963.2;IPI00383111 IPI:IPI00383111.1;IPI00384444 IPI:IPI00384444.4;IPI00450768 IPI:IPI00450768.4;IPI00019359 IPI:IPI00019359.2		0	0	0.007822	2.25107	2	809.44	-0.170679	23.0803	0
	High	LAADDFR	4	25	10	IPI00008692 IPI:IPI00008692.1;IPI00295684 IPI:IPI00295684.1;IPI00009866 IPI:IPI00009866.5;IPI00031423 IPI:IPI00031423.1;IPI00032513 IPI:IPI00032513.2;IPI00217963 IPI:IPI00217963.2;IPI00384444 IPI:IPI00384444.4;IPI00294649 IPI:IPI00294649.3;IPI00383111 IPI:IPI00383111.1;IPI00450768 IPI:IPI00450768.4		0	0	0.001593	2.24345	2	807.399	-0.538537	22.8247	0
	High	SEITELR	1	3	2	IPI00295684 IPI:IPI00295684.1;IPI00383111 IPI:IPI00383111.1		0	0	0.002514	1.72743	2	847.451	-0.718296	24.4177	0
	High	ADLEMQIESLTEELAYLKK	2	2	1	IPI00295684 IPI:IPI00295684.1		0	0	0.004329	1.16872	3	2224.14	0.488347	87.2693	1
	High	KNHEEEMKDLR	1	2	1	IPI00295684 IPI:IPI00295684.1		0	0.001	0.01588	2.19819	3	1428.69	-0.807633	10.4203	2
	High	IKEWYEK	1	2	1	IPI00295684 IPI:IPI00295684.1		0	0.002	0.02121	2.02447	2	995.519	-0.726056	23.0416	1
	High	YcVQLSQIQAQISALEEQLQQIR	1	2	1	IPI00295684 IPI:IPI00295684.1	C2(Carbamidomethyl)	0	0.005	0.09056	1.81289	3	2746.42	-0.707376	97.3716	0
	High	SEITELRR	1	3	2	IPI00295684 IPI:IPI00295684.1;IPI00383111 IPI:IPI00383111.1		0	0.005	0.08789	1.695	2	1003.55	-0.834643	18.5039	1
	High	TIDDLKNQILNLTTDNANILLQIDNAR	1	3	2	IPI00295684 IPI:IPI00295684.1;IPI00383111 IPI:IPI00383111.1		0	0.006	0.1044	2.27857	3	3052.63	-0.67186	91.266	1
YAL005C	SSA1 SGDID:S000000004, Chr I from 141431-139503, Genome Release 64-2-1, reverse complement, Verified ORF, "ATPase involved in protein folding and NLS-directed nuclear transport; member of HSP70 family; forms chaperone complex with Ydj1p; localized to nucleus, cytoplasm, and cell wall; 98% identical with paralog Ssa2p, but subtle differences between the two proteins provide functional specificity …	285.241	47.04	2	3	28	95	642	69.6146	5.10986
	A2	Sequence	# PSMs	# Proteins	# Protein Groups	Protein Group Accessions	Modifications	ΔCn	q-Value	PEP	XCorr	Charge	MH+ [Da]	ΔM [ppm]	RT [min]	# Missed Cleavages
	High	SINPDEAVAYGAAVQAAILTGDESSK	6	2	2	YAL005C;YLL024C		0	0	8.968e-07	5.03878	3	2577.27	0.658128	80.2473	0
	High	IINEPTAAAIAYGLDK	3	4	2	YAL005C;YLL024C		0	0	5.713e-07	4.75909	2	1659.9	1.85055	58.5641	0
	High	IINEPTAAAIAYGLDKK	6	4	2	YAL005C;YLL024C		0	0	2.935e-06	4.63461	2	1787.99	-1.01252	47.5904	1
	High	NQAAmNPSNTVFDAK	2	1	1	YAL005C	M5(Oxidation)	0	0	3.676e-06	4.25716	2	1623.74	-0.610442	28.0154	0
	High	LDKSQVDEIVLVGGSTR	7	2	2	YAL005C;YLL024C		0	0	2.481e-06	4.22824	2	1815.98	-0.0190529	48.2564	1
	High	VNDAVVTVPAYFNDSQR	7	2	2	YAL005C;YLL024C		0	0	1.002e-07	4.19944	2	1894.93	-0.167053	52.4561	0
	High	ARFEELcADLFR	7	4	2	YAL005C;YLL024C	C7(Carbamidomethyl)	0	0	3.542e-06	4.19123	3	1526.74	-1.16309	58.8487	1
	High	ATAGDTHLGGEDFDNR	7	3	2	YAL005C;YLL024C		0	0	9.832e-07	4.18848	2	1675.73	-0.722977	24.5535	0
	High	SQVDEIVLVGGSTR	6	2	2	YAL005C;YLL024C		0	0	2.556e-06	4.13876	2	1459.77	-1.40598	46.7371	0
	High	QATKDAGTIAGLNVLR	3	4	3	YAL005C;YLL024C;YJL034W		0	0	3.19e-06	3.86917	3	1627.91	-1.1177	46.4495	1
	High	FEELcADLFR	1	4	2	YAL005C;YLL024C	C5(Carbamidomethyl)	0	0	1.718e-05	3.84998	2	1299.6	0.425065	62.5856	0
	High	LVNHFIQEFKR	2	2	2	YAL005C;YLL024C		0	0	0.0001506	3.68853	3	1430.79	-0.791575	36.5494	1
	High	LVTDYFNGKEPNR	3	2	2	YAL005C;YLL024C		0	0	0.0001463	3.56834	2	1552.77	-2.39262	36.0345	1
	High	LIDVDGKPQIQVEFK	4	2	2	YAL005C;YLL024C		0	0	0.0005714	3.52518	2	1728.95	0.647751	49.4006	0
	High	VDIIANDQGNR	4	2	2	YAL005C;YLL024C		0	0	2.053e-06	3.44367	2	1214.61	0.119484	23.2083	0
	High	FKEEDEKESQR	1	2	2	YAL005C;YLL024C		0	0	0.0008906	3.41159	2	1424.66	-1.33619	8.70898	2
	High	LVNHFIQEFK	4	2	2	YAL005C;YLL024C		0	0	0.0004151	3.35869	2	1274.69	-1.7997	42.9895	0
	High	TTPSFVAFTDTER	4	1	1	YAL005C		0	0	0.0007059	3.02267	2	1471.71	-0.541749	50.0195	0
	High	FELSGIPPAPR	5	4	2	YAL005C;YLL024C		0	0	2.525e-05	2.97928	2	1183.65	-0.645013	49.0532	0
	High	MKETAESYLGAK	1	2	2	YAL005C;YLL024C		0	0	0.001934	2.97165	3	1327.65	-1.26962	24.5054	1
	High	DAGTIAGLNVLR	2	4	3	YAL005C;YLL024C;YJL034W		0	0	2.385e-06	2.9369	2	1199.67	-0.888515	59.2248	0
	High	mKETAESYLGAK	1	2	2	YAL005C;YLL024C	M1(Oxidation)	0	0	0.0004913	2.85554	2	1343.65	-1.38928	20.6472	1
	High	NQLESIAYSLK	1	2	2	YAL005C;YLL024C		0	0	0.0007091	2.5937	2	1265.67	0.000223695	53.7921	0
	High	NFTPEQISSMVLGK	1	2	2	YAL005C;YLL024C		0	0	0.0001686	2.35844	2	1550.79	0.0763787	70.2727	0
	High	LIDVDGKPQIQVEFKGETK	1	2	2	YAL005C;YLL024C		0	0	0.008321	1.3379	3	2144.16	-0.335094	42.3783	1
	High	LSKEDIEK	1	2	2	YAL005C;YLL024C		0	0.001	0.01062	2.80246	2	961.519	-1.24162	12.28	1
	High	ITITNDKGR	2	4	2	YAL005C;YLL024C		0	0.001	0.009105	2.21446	2	1017.57	-1.56749	11.8974	1
	High	NFTPEQISSmVLGK	1	2	2	YAL005C;YLL024C	M10(Oxidation)	0	0.002	0.02125	2.35786	2	1566.78	-2.60017	58.4259	0
	High	ETAESYLGAK	1	2	2	YAL005C;YLL024C		0	0.002	0.02269	2.11788	2	1068.52	-0.705808	26.4263	0
	High	SEIFSTYADNQPGVLIQVFEGER	1	1	1	YAL005C		0	0.005	0.08644	2.34564	3	2599.27	1.63215	82.844	0
YDL229W	SSB1 SGDID:S000002388, Chr IV from 44065-45906, Genome Release 64-2-1, Verified ORF, "Cytoplasmic ATPase that is a ribosome-associated molecular chaperone; functions with J-protein partner Zuo1p; may be involved in folding of newly-made polypeptide chains; member of the HSP70 family; interacts with phosphatase subunit Reg1p; SSB1 has a paralog, SSB2, that arose from the whole genome duplication"	277.004	56.77	1	3	31	87	613	66.5606	5.43994
	A2	Sequence	# PSMs	# Proteins	# Protein Groups	Protein Group Accessions	Modifications	ΔCn	q-Value	PEP	XCorr	Charge	MH+ [Da]	ΔM [ppm]	RT [min]	# Missed Cleavages
	High	SINPDEAVAYGAAVQGAILTGQSTSDETK	1	2	2	YDL229W;YNL209W		0	0	5.991e-09	6.41042	3	2893.41	1.119	71.5172	0
	High	LESYVASIEQTVTDPVLSSK	4	2	2	YDL229W;YNL209W		0	0	8.072e-08	6.01885	2	2166.12	1.70082	73.4923	0
	High	STSGNTHLGGQDFDTNLLEHFK	4	2	2	YDL229W;YNL209W		0	0	1.324e-07	5.35328	3	2418.13	-0.81476	56.6704	0
	High	IINEPTAAAIAYGLGAGK	5	2	2	YDL229W;YNL209W		0	0	9.307e-09	5.18785	2	1729.95	0.00610224	62.1071	0
	High	VIDVDGNPVIEVQYLEETK	7	2	2	YDL229W;YNL209W		0	0	1.599e-07	5.14665	2	2160.11	3.08587	68.8638	0
	High	RTFTTcADNQTTVQFPVYQGER	1	1	1	YDL229W	C6(Carbamidomethyl)	0	0	0.003526	4.74887	3	2619.22	-0.898553	46.8804	1
	High	TFTTcADNQTTVQFPVYQGER	4	1	1	YDL229W	C5(Carbamidomethyl)	0	0	5.519e-06	4.64507	3	2463.12	-1.38295	52.8126	0
	High	ARFEDLNAALFK	3	2	2	YDL229W;YNL209W		0	0	5.77e-05	4.24684	3	1394.74	-0.620431	52.8882	1
	High	QRLESYVASIEQTVTDPVLSSK	5	2	2	YDL229W;YNL209W		0	0	0.0003206	4.19405	3	2450.28	0.538459	74.3694	1
	High	SQIDEVVLVGGSTR	6	2	2	YDL229W;YNL209W		0	0	2.771e-06	4.10632	2	1459.77	-0.569752	45.6841	0
	High	DAGAISGLNVLR	1	2	2	YDL229W;YNL209W		0	0	2.172e-06	3.83378	2	1185.66	-0.363154	52.5377	0
	High	SSNITISNAVGR	2	2	2	YDL229W;YNL209W		0	0	2.766e-05	3.67751	2	1218.64	-0.514749	29.7171	0
	High	QATKDAGAISGLNVLR	4	2	2	YDL229W;YNL209W		0	0	1.288e-07	3.67473	3	1613.9	-0.885001	44.6633	1
	High	AVITVPAYFNDAQR	6	2	2	YDL229W;YNL209W		0	0	1.286e-07	3.62127	3	1564.81	-1.22099	56.0422	0
	High	TGLDISDDAR	4	2	2	YDL229W;YNL209W		0	0	9.616e-06	3.48018	2	1062.51	-1.12829	28.7607	0
	High	TFSPQEISAMVLTK	1	2	2	YDL229W;YNL209W		0	0	1.301e-05	3.30224	2	1551.81	-0.168849	69.7642	0
	High	SKIEAALSDALAALQIEDPSADELRK	1	2	2	YDL229W;YNL209W		0	0	0.0002126	3.23491	3	2754.46	2.23449	81.1022	2
	High	FEDLNAALFK	3	2	2	YDL229W;YNL209W		0	0	0.0002289	3.20062	2	1167.6	-0.184698	58.2974	0
	High	ENTLLGEFDLK	3	2	2	YDL229W;YNL209W		0	0	0.003659	2.95303	2	1278.66	-0.787929	62.4977	0
	High	VTPSFVAFTPEER	2	1	1	YDL229W		0	0	3.631e-05	2.81823	2	1479.75	-1.34759	54.2351	0
	High	LLSDFFDGK	6	2	2	YDL229W;YNL209W		0	0	0.002414	2.66167	2	1041.52	-0.583345	60.3782	0
	High	KTGLDISDDAR	2	2	2	YDL229W;YNL209W		0	0	0.004843	2.60751	2	1190.6	-0.288613	18.334	1
	High	LSSEEIEK	1	2	2	YDL229W;YNL209W		0	0	0.002273	2.27508	2	934.473	0.211589	16.1639	0
	High	AADEAFAK	1	2	2	YDL229W;YNL209W		0	0	0.005619	1.8083	2	822.399	-0.350098	14.334	0
	High	RFDDESVQK	2	2	2	YDL229W;YNL209W		0	0.001	0.01284	2.7069	2	1123.54	-1.83982	11.2685	1
	High	NQAALNPR	2	2	2	YDL229W;YNL209W		0	0.001	0.01497	2.16964	2	883.474	-0.284753	11.6341	0
	High	STLEPVEQVLK	1	2	2	YDL229W;YNL209W		0	0.001	0.009977	1.82483	2	1242.69	-0.616722	47.6802	0
	High	mVNQAEEFK	1	2	2	YDL229W;YNL209W	M1(Oxidation)	0	0.002	0.01784	2.42509	2	1111.51	-0.16348	17.8111	0
	High	LLSDFFDGKQLEK	2	2	2	YDL229W;YNL209W		0	0.002	0.02602	1.04746	3	1539.8	-0.44788	55.7772	1
	High	STLEPVEQVLKDAK	1	2	2	YDL229W;YNL209W		0	0.003	0.03812	1.08762	3	1556.85	-0.803228	42.1551	1
	High	VNcKENTLLGEFDLK	1	2	2	YDL229W;YNL209W	C3(Carbamidomethyl)	0	0.005	0.08516	2.03599	3	1779.89	-0.627844	57.1808	1
YNL209W	SSB2 SGDID:S000005153, Chr XIV from 252059-253900, Genome Release 64-2-1, Verified ORF, "Cytoplasmic ATPase that is a ribosome-associated molecular chaperone; functions with J-protein partner Zuo1p; may be involved in the folding of newly-synthesized polypeptide chains; member of the HSP70 family; SSB2 has a paralog, SSB1, that arose from the whole genome duplication"	273.395	54.65	1	2	30	86	613	66.5537	5.49072
	A2	Sequence	# PSMs	# Proteins	# Protein Groups	Protein Group Accessions	Modifications	ΔCn	q-Value	PEP	XCorr	Charge	MH+ [Da]	ΔM [ppm]	RT [min]	# Missed Cleavages
	High	SINPDEAVAYGAAVQGAILTGQSTSDETK	1	2	2	YDL229W;YNL209W		0	0	5.991e-09	6.41042	3	2893.41	1.119	71.5172	0
	High	LESYVASIEQTVTDPVLSSK	4	2	2	YDL229W;YNL209W		0	0	8.072e-08	6.01885	2	2166.12	1.70082	73.4923	0
	High	STSGNTHLGGQDFDTNLLEHFK	4	2	2	YDL229W;YNL209W		0	0	1.324e-07	5.35328	3	2418.13	-0.81476	56.6704	0
	High	RTFTTVSDNQTTVQFPVYQGER	3	1	1	YNL209W		0	0	7.635e-07	5.34039	3	2574.26	-0.448673	49.0588	1
	High	IINEPTAAAIAYGLGAGK	5	2	2	YDL229W;YNL209W		0	0	9.307e-09	5.18785	2	1729.95	0.00610224	62.1071	0
	High	VIDVDGNPVIEVQYLEETK	7	2	2	YDL229W;YNL209W		0	0	1.599e-07	5.14665	2	2160.11	3.08587	68.8638	0
	High	TFTTVSDNQTTVQFPVYQGER	3	1	1	YNL209W		0	0	2.439e-05	4.39353	2	2418.16	0.50599	54.973	0
	High	ARFEDLNAALFK	3	2	2	YDL229W;YNL209W		0	0	5.77e-05	4.24684	3	1394.74	-0.620431	52.8882	1
	High	QRLESYVASIEQTVTDPVLSSK	5	2	2	YDL229W;YNL209W		0	0	0.0003206	4.19405	3	2450.28	0.538459	74.3694	1
	High	SQIDEVVLVGGSTR	6	2	2	YDL229W;YNL209W		0	0	2.771e-06	4.10632	2	1459.77	-0.569752	45.6841	0
	High	DAGAISGLNVLR	1	2	2	YDL229W;YNL209W		0	0	2.172e-06	3.83378	2	1185.66	-0.363154	52.5377	0
	High	SSNITISNAVGR	2	2	2	YDL229W;YNL209W		0	0	2.766e-05	3.67751	2	1218.64	-0.514749	29.7171	0
	High	QATKDAGAISGLNVLR	4	2	2	YDL229W;YNL209W		0	0	1.288e-07	3.67473	3	1613.9	-0.885001	44.6633	1
	High	AVITVPAYFNDAQR	6	2	2	YDL229W;YNL209W		0	0	1.286e-07	3.62127	3	1564.81	-1.22099	56.0422	0
	High	TGLDISDDAR	4	2	2	YDL229W;YNL209W		0	0	9.616e-06	3.48018	2	1062.51	-1.12829	28.7607	0
	High	TFSPQEISAMVLTK	1	2	2	YDL229W;YNL209W		0	0	1.301e-05	3.30224	2	1551.81	-0.168849	69.7642	0
	High	SKIEAALSDALAALQIEDPSADELRK	1	2	2	YDL229W;YNL209W		0	0	0.0002126	3.23491	3	2754.46	2.23449	81.1022	2
	High	FEDLNAALFK	3	2	2	YDL229W;YNL209W		0	0	0.0002289	3.20062	2	1167.6	-0.184698	58.2974	0
	High	ENTLLGEFDLK	3	2	2	YDL229W;YNL209W		0	0	0.003659	2.95303	2	1278.66	-0.787929	62.4977	0
	High	LLSDFFDGK	6	2	2	YDL229W;YNL209W		0	0	0.002414	2.66167	2	1041.52	-0.583345	60.3782	0
	High	KTGLDISDDAR	2	2	2	YDL229W;YNL209W		0	0	0.004843	2.60751	2	1190.6	-0.288613	18.334	1
	High	LSSEEIEK	1	2	2	YDL229W;YNL209W		0	0	0.002273	2.27508	2	934.473	0.211589	16.1639	0
	High	AADEAFAK	1	2	2	YDL229W;YNL209W		0	0	0.005619	1.8083	2	822.399	-0.350098	14.334	0
	High	RFDDESVQK	2	2	2	YDL229W;YNL209W		0	0.001	0.01284	2.7069	2	1123.54	-1.83982	11.2685	1
	High	NQAALNPR	2	2	2	YDL229W;YNL209W		0	0.001	0.01497	2.16964	2	883.474	-0.284753	11.6341	0
	High	STLEPVEQVLK	1	2	2	YDL229W;YNL209W		0	0.001	0.009977	1.82483	2	1242.69	-0.616722	47.6802	0
	High	mVNQAEEFK	1	2	2	YDL229W;YNL209W	M1(Oxidation)	0	0.002	0.01784	2.42509	2	1111.51	-0.16348	17.8111	0
	High	LLSDFFDGKQLEK	2	2	2	YDL229W;YNL209W		0	0.002	0.02602	1.04746	3	1539.8	-0.44788	55.7772	1
	High	STLEPVEQVLKDAK	1	2	2	YDL229W;YNL209W		0	0.003	0.03812	1.08762	3	1556.85	-0.803228	42.1551	1
	High	VNcKENTLLGEFDLK	1	2	2	YDL229W;YNL209W	C3(Carbamidomethyl)	0	0.005	0.08516	2.03599	3	1779.89	-0.627844	57.1808	1
YJL130C	URA2 SGDID:S000003666, Chr X from 172367-165723, Genome Release 64-2-1, reverse complement, Verified ORF, "Bifunctional carbamoylphosphate synthetase/aspartate transcarbamylase; catalyzes the first two enzymatic steps in the de novo biosynthesis of pyrimidines; both activities are subject to feedback inhibition by UTP"	250.96	30.67	1	54	56	89	2214	244.887	5.8335
	A2	Sequence	# PSMs	# Proteins	# Protein Groups	Protein Group Accessions	Modifications	ΔCn	q-Value	PEP	XCorr	Charge	MH+ [Da]	ΔM [ppm]	RT [min]	# Missed Cleavages
	High	AAYALGGLGSGFANNEK	1	1	1	YJL130C		0	0	1.214e-07	5.4082	2	1639.8	-3.20015	50.6687	0
	High	WLQNEGIPAVYGVDTR	3	1	1	YJL130C		0	0	2.027e-06	4.83151	2	1817.92	0.19436	59.8158	0
	High	TADLASVLLLTSLQNR	6	1	1	YJL130C		0	0	6.443e-08	4.69438	2	1714.97	-0.0449797	82.8072	0
	High	EHPTQAFLDLFTIR	2	1	1	YJL130C		0	0	2.529e-06	4.52819	3	1687.88	1.29105	77.179	0
	High	HLGVVGEcNIQYALNPVSK	2	1	1	YJL130C	C8(Carbamidomethyl)	0	0	1.04e-07	4.46415	2	2098.08	0.666474	51.3815	0
	High	SQAANSVDEALAAVK	2	1	1	YJL130C		0	0	9.527e-07	4.356	2	1473.75	-0.993392	31.7531	0
	High	NDLESYLNQAVEVSR	3	1	1	YJL130C		0	0	7.486e-07	4.32153	2	1736.85	1.11704	71.1135	0
	High	ALKEEGIYTILINPNIATIQTSK	2	1	1	YJL130C		0	0	2.856e-05	4.02801	3	2530.41	-0.13144	70.6869	1
	High	ELVDLcNVAFSSSPQVLVEK	1	1	1	YJL130C	C6(Carbamidomethyl)	0	0	2.904e-06	4.00844	2	2234.14	-0.0719159	70.9126	0
	High	SDFHVLFAVAQELR	2	1	1	YJL130C		0	0	2.323e-05	3.98997	3	1631.85	-0.369247	88.8819	0
	High	SAFDVPEWVDPNVQNLVSK	3	1	1	YJL130C		0	0	3.37e-05	3.9477	2	2144.07	1.36841	75.5645	0
	High	VNEIKEEVDYDHR	2	1	1	YJL130C		0	0	5.913e-06	3.85742	3	1645.78	-0.179293	20.7829	1
	High	KNILLSIGSYK	2	1	1	YJL130C		0	0	0.0001541	3.61612	3	1235.74	-0.665026	47.8153	1
	High	ITAVAELLNQWPTEK	3	1	1	YJL130C		0	0	4.615e-06	3.58341	2	1712.92	0.83137	74.4248	0
	High	GHVITTIFFEPSTR	1	1	1	YJL130C		0	0	8.386e-05	3.30113	3	1604.84	0.033359	54.3507	0
	High	EKQELLSSVQK	1	1	1	YJL130C		0	0	0.0005956	3.28416	2	1288.71	-0.394676	21.5069	1
	High	LKDTYIVDNK	1	1	1	YJL130C		0	0	0.001894	3.28341	2	1208.65	-1.2319	21.0066	1
	High	ELVAPGAIQNLIR	1	1	1	YJL130C		0	0	7.272e-05	3.02959	2	1393.82	0.845958	65.2221	0
	High	VVGVNLIELATK	1	1	1	YJL130C		0	0	1.105e-05	2.98911	2	1255.76	0.624068	66.6319	0
	High	VYFVPVTAEFVR	2	1	1	YJL130C		0	0	0.000361	2.97379	2	1426.77	-0.752128	68.5904	0
	High	IVNVNPLVSSVK	1	1	1	YJL130C		0	0	0.0003458	2.96074	2	1268.76	-0.345034	46.4512	0
	High	TDVLYcTR	1	1	1	YJL130C	C6(Carbamidomethyl)	0	0	0.0002014	2.94074	2	1027.49	-0.966791	25.3572	0
	High	SISGPVITDVASLK	2	1	1	YJL130C		0	0	0.0002896	2.93761	2	1386.79	1.17449	54.8337	0
	High	VFAIANAFAK	1	1	1	YJL130C		0	0	0.002377	2.87739	2	1051.59	-1.73917	55.6612	0
	High	VLGTPIDTIITTEDR	1	1	1	YJL130C		0	0	6.641e-07	2.87623	2	1643.89	0.109621	61.7341	0
	High	VTALFLPLR	2	1	1	YJL130C		0	0	0.0001203	2.84493	2	1029.65	-0.143699	65.7735	0
	High	YTQVLKPIAFPGGLLEDNVK	2	1	1	YJL130C		0	0	5.422e-07	2.77721	3	2202.22	-0.0128063	67.1385	0
	High	LAVDYSVPLVTNVK	1	1	1	YJL130C		0	0	2.192e-05	2.77652	2	1517.86	0.668532	58.5102	0
	High	INLVSPPELR	2	1	1	YJL130C		0	0	0.001205	2.77226	2	1137.66	-0.46967	49.5633	0
	High	DELVEELPR	2	1	1	YJL130C		0	0	0.001003	2.69173	2	1099.56	-0.671032	48.5288	0
	High	GPAELKETTR	1	1	1	YJL130C		0	0	0.0008233	2.65575	2	1101.59	-1.8002	11.4634	1
	High	LLIEAISR	1	1	1	YJL130C		0	0	0.000639	2.49212	2	914.566	-0.988078	45.306	0
	High	GHNIPcTSTISGR	2	1	1	YJL130C	C6(Carbamidomethyl)	0	0	0.00157	2.46542	2	1399.67	-1.21748	18.9404	0
	High	LGLNIPLNEVK	1	1	1	YJL130C		0	0	0.001334	2.42692	2	1209.72	-0.563171	57.1746	0
	High	NITLDVSERDAQTSHR	1	1	1	YJL130C		0	0	4.476e-05	2.31062	3	1841.91	-1.9067	25.3194	1
	High	LHDLVQFAEK	2	1	1	YJL130C		0	0	0.002716	2.28082	2	1199.64	-1.0659	37.4895	0
	High	ITGPYNIQFIAK	1	1	1	YJL130C		0	0	0.002246	2.27416	2	1364.76	1.29657	56.0678	0
	High	ATGYPLAYTAAK	2	2	2	YJL130C;YJR109C		0	0	0.003065	2.26193	2	1226.64	-1.05566	35.6632	0
	High	FNSPEEYAR	1	1	1	YJL130C		0	0	0.002091	2.26032	2	1112.5	-0.0839098	26.6467	0
	High	LYFETINLER	1	1	1	YJL130C		0	0	0.006516	2.24649	2	1297.68	1.72192	60.2599	0
	High	TFEEAIQK	1	1	1	YJL130C		0	0	0.001054	2.09526	2	965.492	-1.45217	24.4125	0
	High	TTAVNVIR	1	1	1	YJL130C		0	0	0.004455	2.06476	2	873.515	-0.250772	21.7991	0
	High	VPQFSFPR	2	1	1	YJL130C		0	0	0.002979	2.06194	2	977.521	0.250784	49.3344	0
	High	FLDSNEVAIR	1	1	1	YJL130C		0	0	0.003976	2.03917	2	1163.6	-2.35518	40.9871	0
	High	LSNVLEAK	1	1	1	YJL130C		0	0	0.007088	1.96898	2	873.503	-1.0898	25.109	0
	High	LTIDDIVLR	1	1	1	YJL130C		0	0	0.003456	1.96113	2	1057.62	-0.875664	59.3304	0
	High	EIGFPVIVR	2	1	1	YJL130C		0	0	0.001363	1.90506	2	1029.61	-0.377865	58.6626	0
	High	AGLLGVESIELTPHIISK	1	1	1	YJL130C		0	0	4.306e-06	1.54002	3	1877.07	-0.854669	66.1459	0
	High	TITLPGLINIATYVPNASHVIK	2	1	1	YJL130C		0	0	0.0006104	1.28911	3	2335.34	-0.0814921	84.0972	0
	High	ISSFGTKEELPSLVLR	1	1	1	YJL130C		0	0.001	0.01014	2.37611	3	1775.99	0.10717	57.0183	1
	High	VIEcNVR	1	1	1	YJL130C	C4(Carbamidomethyl)	0	0.001	0.01263	2.04026	2	889.455	-0.839245	13.6671	0
	High	EVEYEVVR	1	2	2	YJL130C;YJR109C		0	0.002	0.0244	2.13059	2	1022.51	-1.76519	27.6845	0
	High	LPDDYVAVK	2	1	1	YJL130C		0	0.002	0.02819	1.96974	2	1019.54	-1.14943	32.2422	0
	High	QELLSSVQK	1	1	1	YJL130C		0	0.002	0.02944	1.84261	2	1031.57	-0.851202	26.9469	0
	High	EELPSLVLR	1	1	1	YJL130C		0	0.002	0.02815	1.64915	2	1055.61	-0.622373	53.2843	0
	High	SLLATGFK	1	1	1	YJL130C		0	0.007	0.1148	1.7091	2	836.486	-1.69476	39.729	0
YGR240C	PFK1 SGDID:S000003472, Chr VII from 973734-970771, Genome Release 64-2-1, reverse complement, Verified ORF, "Alpha subunit of heterooctameric phosphofructokinase; involved in glycolysis, indispensable for anaerobic growth, activated by fructose-2,6-bisphosphate and AMP, mutation inhibits glucose induction of cell cycle-related genes"	247.281	42.45	1	32	33	79	987	107.903	6.39209
	A2	Sequence	# PSMs	# Proteins	# Protein Groups	Protein Group Accessions	Modifications	ΔCn	q-Value	PEP	XCorr	Charge	MH+ [Da]	ΔM [ppm]	RT [min]	# Missed Cleavages
	High	NEQASSVYSTQLLADIISEASK	10	1	1	YGR240C		0	0	2.679e-08	5.59634	3	2354.17	0.809691	88.3301	0
	High	HGENSLLSSGTSQDSLR	2	1	1	YGR240C		0	0	2.106e-09	5.54316	2	1787.85	0.241195	28.3704	0
	High	SVASEDLGTIAYYFQK	7	1	1	YGR240C		0	0	3.471e-08	4.97407	2	1791.88	-0.249514	75.1214	0
	High	AVLEFTPETPSPLIGILENK	5	1	1	YGR240C		0	0	3.69e-07	4.74443	3	2168.19	0.0611024	83.9797	0
	High	LNIGIVHVGAPSAALNAATR	3	1	1	YGR240C		0	0	4.291e-08	4.65352	3	1945.1	-0.46955	57.2709	0
	High	SVATAIENKDFDK	3	1	1	YGR240C		0	0	0.005753	4.06353	2	1437.72	-1.42795	31.9184	1
	High	HEWPSLVDELVAEGR	4	1	1	YGR240C		0	0	7.224e-07	4.05315	2	1736.86	0.823689	54.4398	0
	High	DAFLEATSEDEIISR	1	1	1	YGR240C		0	0	2.032e-05	4.04856	2	1695.81	-0.84772	52.2258	0
	High	NKLDGLIILGGFEGFR	3	1	1	YGR240C		0	0	2.56e-06	3.96227	3	1748.97	-0.259014	77.1763	1
	High	WLATLQGVDAVK	2	1	1	YGR240C		0	0	4.964e-06	3.87335	2	1300.73	-0.681193	52.6236	0
	High	GWLSEGGTLIGTAR	4	1	1	YGR240C		0	0	8.379e-06	3.80517	2	1417.74	0.154219	58.9829	0
	High	LDGLIILGGFEGFR	2	1	1	YGR240C		0	0	0.0001196	3.48618	2	1506.83	0.249184	86.915	0
	High	RQAAGNLISQGIDALVVcGGDGSLTGADLFR	1	1	1	YGR240C	C18(Carbamidomethyl)	0	0	0.005519	3.46486	3	3131.59	0.516936	85.3874	1
	High	AEVAALAAENK	2	1	1	YGR240C		0	0	0.0001534	3.45588	2	1086.58	-0.79028	23.1299	0
	High	ELSWIDVENWHNLGGSEIGTNR	5	1	1	YGR240C		0	0	2.776e-06	3.41084	2	2526.2	0.0293061	71.2064	0
	High	IGDILSGR	1	1	1	YGR240C		0	0	0.00114	2.9514	2	830.472	-1.56896	32.6987	0
	High	GFEVHWAEYNK	1	1	1	YGR240C		0	0	0.0003901	2.89349	2	1379.64	-0.837142	43.9701	0
	High	LSDTLVFLK	2	1	1	YGR240C		0	0	0.0003318	2.70991	2	1035.61	-0.190549	58.408	0
	High	AFVVEVmGR	1	2	2	YGR240C;YMR205C	M7(Oxidation)	0	0	0.00227	2.56931	2	1023.53	-1.81231	35.6814	0
	High	LSEVDASGFR	2	1	1	YGR240C		0	0	0.008382	2.5458	2	1080.53	-0.490093	31.2187	0
	High	FTKEEVAPYK	2	1	1	YGR240C		0	0	0.005292	2.5176	2	1211.63	-0.946741	19.3494	1
	High	SIITNDEALFK	2	1	1	YGR240C		0	0	0.004311	2.38188	2	1250.66	-1.64647	54.81	0
	High	TGIHFGcDVFAVYEGYEGLLR	2	1	1	YGR240C	C7(Carbamidomethyl)	0	0	0.001152	2.3208	3	2403.15	0.841762	82.6495	0
	High	IPQQEATNK	1	1	1	YGR240C		0	0	0.00247	2.26517	2	1028.54	-0.222128	9.29939	0
	High	TAIPGHVQQGGVPSSK	2	1	1	YGR240C		0	0	0.0009218	2.18687	2	1562.83	-0.430528	18.7317	0
	High	WQDELKEVcQR	1	1	1	YGR240C	C9(Carbamidomethyl)	0	0	0.001018	2.13356	2	1490.7	-1.94466	31.1123	1
	High	VTILGHVQR	1	1	1	YGR240C		0	0	0.0002374	2.12351	2	1022.61	-1.31214	24.2965	0
	High	SVATAIENK	1	1	1	YGR240C		0	0	0.0004181	2.05854	2	932.504	-0.690984	19.0545	0
	High	IDLASIREDITLLK	2	1	1	YGR240C		0	0	0.003374	1.87664	3	1599.93	-1.75892	75.0736	1
	High	EVWLESFK	1	1	1	YGR240C		0	0	0.008051	1.31104	2	1037.53	-0.0697175	56.9952	0
	High	ASSDASDLLR	1	1	1	YGR240C		0	0.001	0.009997	2.44938	2	1034.51	-1.11344	28.2108	0
	High	TAIPGHVQQGGVPSSKDR	1	1	1	YGR240C		0	0.001	0.009052	1.99605	3	1833.95	-2.18132	16.5357	1
	High	FIEQWNK	1	1	1	YGR240C		0	0.002	0.02247	1.72022	2	964.487	-2.18918	32.9298	0
YIL078W	THS1 SGDID:S000001340, Chr IX from 212499-214703, Genome Release 64-2-1, Verified ORF, "Threonyl-tRNA synthetase; essential cytoplasmic protein"	208.438	46.05	1	32	32	76	734	84.4665	7.03467
	A2	Sequence	# PSMs	# Proteins	# Protein Groups	Protein Group Accessions	Modifications	ΔCn	q-Value	PEP	XCorr	Charge	MH+ [Da]	ΔM [ppm]	RT [min]	# Missed Cleavages
	High	NSScYFLGDATNDSLQR	4	1	1	YIL078W	C4(Carbamidomethyl)	0	0	1.556e-08	5.41929	2	1947.85	0.0369768	47.4094	0
	High	LIDLcVGPHIPHTGR	3	1	1	YIL078W	C5(Carbamidomethyl)	0	0	2.202e-05	4.29951	2	1684.89	-0.830244	43.8071	0
	High	TVSQADFPGLEGVAK	6	1	1	YIL078W		0	0	4.345e-07	4.17025	2	1518.78	-0.0648843	45.8782	0
	High	NEFSGALSGLTR	2	1	1	YIL078W		0	0	1.16e-06	4.16137	2	1251.63	-0.285557	51.6314	0
	High	KWGGNWEINAGDGAFYGPK	2	1	1	YIL078W		0	0	0.0002463	4.1335	2	2066.98	4.11956	56.3031	1
	High	WGGNWEINAGDGAFYGPK	2	1	1	YIL078W		0	0	3.926e-08	4.10395	2	1938.88	-0.330567	63.3393	0
	High	QQSLYLDPEPTFIEER	4	1	1	YIL078W		0	0	3.009e-07	3.93182	2	1964.96	0.0301821	62.3944	0
	High	LWETSGHWANYK	2	1	1	YIL078W		0	0	3.697e-05	3.90943	2	1491.7	-1.47006	40.1675	0
	High	LELLDFESDEGK	2	1	1	YIL078W		0	0	3.212e-06	3.54228	2	1394.67	-0.273047	62.4186	0
	High	NRDVMEQQGK	1	1	1	YIL078W		0	0	0.007824	3.32297	2	1204.57	-0.354792	9.30715	1
	High	IYNTLVDLLR	4	1	1	YIL078W		0	0	4.2e-05	3.25538	2	1219.7	-1.12216	64.3747	0
	High	EQELFLFNEmSPGScFWLPHGTR	2	1	1	YIL078W	M10(Oxidation); C15(Carbamidomethyl)	0	0	0.0001169	3.22092	3	2798.27	0.994937	77.751	0
	High	LHDAGFYADVDLTGNTLQK	4	1	1	YIL078W		0	0	0.000628	3.12433	3	2078.02	0.834337	50.9433	0
	High	VPDGGATTVYR	5	1	1	YIL078W		0	0	0.0001746	3.06168	2	1135.57	-1.28551	21.8441	0
	High	YQGYAEDVR	4	1	1	YIL078W		0	0	0.00027	2.93325	2	1100.5	-1.07404	21.8882	0
	High	SKQQSLYLDPEPTFIEER	4	1	1	YIL078W		0	0	3.88e-05	2.92483	3	2180.09	-0.196442	54.5473	1
	High	WPFWLSPR	3	1	1	YIL078W		0	0	0.0004092	2.44661	2	1088.57	-0.772796	74.2622	0
	High	FLAEASmR	1	1	1	YIL078W	M7(Oxidation)	0	0	0.002251	2.43947	2	940.455	-0.779034	19.8373	0
	High	IETWDAAESK	3	1	1	YIL078W		0	0	0.001899	2.428	2	1149.54	-1.07702	27.8605	0
	High	DISESPER	1	1	1	YIL078W		0	0	0.000651	2.36381	2	932.431	-1.00107	12.6922	0
	High	VYGISFPDKK	1	1	1	YIL078W		0	0	0.003681	2.24639	2	1153.62	-0.265053	38.1114	1
	High	VYGISFPDK	3	1	1	YIL078W		0	0	0.002319	2.14464	2	1025.53	-0.0607823	47.8626	0
	High	VADFGVIHR	1	1	1	YIL078W		0	0	0.001471	2.04185	2	1013.55	-1.58579	32.2635	0
	High	FELEFK	2	1	1	YIL078W		0	0	0.006587	2.03003	2	812.418	-1.48954	49.892	0
	High	AILGSVER	2	1	1	YIL078W		0	0	0.003954	2.0158	2	844.488	-0.777503	26.5579	0
	High	NATVSVEEVLK	1	1	1	YIL078W		0	0	0.003142	1.98791	2	1188.65	-0.581667	44.9194	0
	High	TYLVQTK	1	1	1	YIL078W		0	0	0.005804	1.98755	2	852.481	-2.11244	19.5067	0
	High	GYEEVITPNmYNSK	1	1	1	YIL078W	M10(Oxidation)	0	0.001	0.01391	2.94141	2	1660.75	0.220891	36.4435	0
	High	mTAILTEHFAGK	1	1	1	YIL078W	M1(Oxidation)	0	0.003	0.04337	1.82888	2	1334.68	-0.877546	32.9555	0
	High	QVLVVPVGVK	2	1	1	YIL078W		0	0.005	0.09218	1.72736	2	1037.67	-1.05949	44.8352	0
	High	IEmFDR	1	1	1	YIL078W	M3(Oxidation)	0	0.005	0.0796	1.26083	2	826.376	-0.917682	18.3921	0
	High	IVLKDGAVK	1	1	1	YIL078W		0	0.006	0.1077	2.43273	2	942.597	-1.0871	17.0477	1
YBR018C	GAL7 SGDID:S000000222, Chr II from 275527-274427, Genome Release 64-2-1, reverse complement, Verified ORF, "Galactose-1-phosphate uridyl transferase; synthesizes glucose-1-phosphate and UDP-galactose from UDP-D-glucose and alpha-D-galactose-1-phosphate in the second step of galactose catabolism"	203.998	50.55	1	18	18	70	366	42.3584	7.57666
	A2	Sequence	# PSMs	# Proteins	# Protein Groups	Protein Group Accessions	Modifications	ΔCn	q-Value	PEP	XCorr	Charge	MH+ [Da]	ΔM [ppm]	RT [min]	# Missed Cleavages
	High	QSDLVHIVNSWQALTDDLSR	23	1	1	YBR018C		0	0	7.22e-07	5.18628	3	2297.15	0.820385	79.3908	0
	High	LDQPILPQNDSNEDNLK	10	1	1	YBR018C		0	0	9.623e-07	4.58487	2	1952.95	-0.666573	38.0516	0
	High	RYNPLTDSWILVSPHR	2	1	1	YBR018C		0	0	4.639e-07	4.4304	3	1954.03	0.45357	55.6072	1
	High	YNPLTDSWILVSPHR	5	1	1	YBR018C		0	0	7.849e-07	4.34886	2	1797.93	2.90221	64.2254	0
	High	YESTYIFPNDYAAVR	3	1	1	YBR018C		0	0	6.4e-05	4.07277	2	1808.85	-1.07129	56.4006	0
	High	EHNTDLFADYVK	8	1	1	YBR018C		0	0	0.0001041	3.70979	2	1451.68	-1.31644	43.9087	0
	High	KFLVGFELLGEPQRDLTSEQAAEK	2	1	1	YBR018C		0	0	0.001745	3.66351	3	2705.41	-0.686557	64.8825	2
	High	AKRPWLGQQEAAYKPTAPLYDPK	1	1	1	YBR018C		0	0	0.0001366	3.37448	3	2628.39	-0.598267	39.1139	1
	High	NLDGQIHYLQR	4	1	1	YBR018C		0	0	0.001249	3.15972	2	1356.7	-2.75933	36.3473	0
	High	LDQPILPQNDSNEDNLKNR	3	1	1	YBR018C		0	0	2.095e-05	2.97716	3	2223.1	-0.0731397	33.6745	1
	High	YVQIFENK	2	1	1	YBR018C		0	0	0.001909	2.78086	2	1040.54	-1.02316	37.4803	0
	High	RPWLGQQEAAYKPTAPLYDPK	1	1	1	YBR018C		0	0	0.00238	2.48771	3	2429.26	-0.819099	44.3287	0
	High	cYLcPGNKR	1	1	1	YBR018C	C1(Carbamidomethyl); C4(Carbamidomethyl)	0	0	0.003513	1.87838	2	1167.54	-0.276642	14.4738	1
	High	KFLVGFELLGEPQR	1	1	1	YBR018C		0	0.001	0.01623	2.33658	3	1632.91	0.0193055	67.0542	1
	High	ATGNLNPR	1	1	1	YBR018C		0	0.001	0.01625	1.95617	2	842.448	0.20818	10.37	0
	High	GNcFVIcFSPNHNLTIPQmK	1	1	1	YBR018C	C3(Carbamidomethyl); C7(Carbamidomethyl); M19(Oxidation)	0	0.001	0.01012	1.91018	3	2393.12	-1.23928	59.8755	0
	High	DLTSEQAAEK	1	1	1	YBR018C		0	0.003	0.03948	2.35744	2	1091.52	-1.03338	13.79	0
	High	cYLcPGNK	1	1	1	YBR018C	C1(Carbamidomethyl); C4(Carbamidomethyl)	0	0.003	0.05245	1.99327	2	1011.44	-1.36028	19.5236	0
IPI00383111 IPI:IPI00383111.1	TREMBL:Q14664 Tax_Id=9606 Keratin 10	201.511	48.48	11	1	24	62	561	57.2131	5.07178
	A2	Sequence	# PSMs	# Proteins	# Protein Groups	Protein Group Accessions	Modifications	ΔCn	q-Value	PEP	XCorr	Charge	MH+ [Da]	ΔM [ppm]	RT [min]	# Missed Cleavages
	High	SKELTTEIDNNIEQISSYK	4	3	2	IPI00295684 IPI:IPI00295684.1;IPI00383111 IPI:IPI00383111.1		0	0	1.537e-08	6.06738	2	2212.1	1.18088	58.5681	1
	High	GSSGGGcFGGSSGGYGGLGGFGGGSFR	3	2	2	IPI00295684 IPI:IPI00295684.1;IPI00383111 IPI:IPI00383111.1	C7(Carbamidomethyl)	0	0	4.437e-10	5.73131	2	2342.99	0.606979	56.9933	0
	High	NVQALEIELQSQLALK	2	3	2	IPI00295684 IPI:IPI00295684.1;IPI00383111 IPI:IPI00383111.1		0	0	6.832e-08	5.51371	3	1797.01	-0.118273	75.1814	0
	High	NVSTGDVNVEmNAAPGVDLTQLLNNMR	1	3	2	IPI00295684 IPI:IPI00295684.1;IPI00383111 IPI:IPI00383111.1	M11(Oxidation)	0	0	7.988e-07	4.94276	3	2888.39	0.0686683	80.3579	0
	High	ELTTEIDNNIEQISSYK	4	3	2	IPI00295684 IPI:IPI00295684.1;IPI00383111 IPI:IPI00383111.1		0	0	6.25e-08	4.92664	2	1996.97	1.27044	63.0935	0
	High	GSLGGGFSSGGFSGGSFSR	3	3	2	IPI00295684 IPI:IPI00295684.1;IPI00383111 IPI:IPI00383111.1		0	0	8.277e-09	4.9034	2	1707.77	-0.909852	50.0998	0
	High	ALEESNYELEGK	3	3	2	IPI00295684 IPI:IPI00295684.1;IPI00383111 IPI:IPI00383111.1		0	0	5.049e-05	4.27155	2	1381.65	-0.692582	30.5658	0
	High	QSLEASLAETEGR	3	3	2	IPI00295684 IPI:IPI00295684.1;IPI00383111 IPI:IPI00383111.1		0	0	3.123e-06	3.91101	2	1390.68	-0.860156	40.1049	0
	High	NVSTGDVNVEmNAAPGVDLTQLLNNmR	4	3	2	IPI00295684 IPI:IPI00295684.1;IPI00383111 IPI:IPI00383111.1	M11(Oxidation); M26(Oxidation)	0	0	5.064e-05	3.90968	3	2904.38	-0.975883	67.8842	0
	High	IRLENEIQTYR	3	3	2	IPI00295684 IPI:IPI00295684.1;IPI00383111 IPI:IPI00383111.1		0	0	0.0006392	3.86946	2	1434.77	-1.23032	35.7548	1
	High	LENEIQTYR	2	3	2	IPI00295684 IPI:IPI00295684.1;IPI00383111 IPI:IPI00383111.1		0	0	0.0001178	3.61588	2	1165.58	-0.773343	26.8532	0
	High	KDAEAWFNEK	3	3	2	IPI00295684 IPI:IPI00295684.1;IPI00383111 IPI:IPI00383111.1		0	0	0.0007236	3.49552	2	1237.58	-0.160777	32.7834	1
	High	SLLEGEGSSGGGGR	2	3	2	IPI00295684 IPI:IPI00295684.1;IPI00383111 IPI:IPI00383111.1		0	0	0.0006261	3.43175	2	1262.6	-0.576712	21.4555	0
	High	QSVEADINGLR	1	5	3	IPI00295684 IPI:IPI00295684.1;IPI00009866 IPI:IPI00009866.5;IPI00383111 IPI:IPI00383111.1		0	0	1.171e-05	3.28634	2	1201.62	-0.581403	39.8047	0
	High	VTmQNLNDR	3	8	4	IPI00295684 IPI:IPI00295684.1;IPI00217963 IPI:IPI00217963.2;IPI00383111 IPI:IPI00383111.1;IPI00384444 IPI:IPI00384444.4	M3(Oxidation)	0	0	0.0001225	3.13406	2	1106.53	-0.781082	11.0132	0
	High	LKYENEVALR	4	3	2	IPI00295684 IPI:IPI00295684.1;IPI00383111 IPI:IPI00383111.1		0	0	0.001206	3.05398	3	1234.68	-1.1212	28.6415	1
	High	LASYLDKVR	2	11	5	IPI00295684 IPI:IPI00295684.1;IPI00217963 IPI:IPI00217963.2;IPI00383111 IPI:IPI00383111.1;IPI00384444 IPI:IPI00384444.4;IPI00450768 IPI:IPI00450768.4		0	0	0.003831	2.81585	2	1064.61	-1.26168	28.441	1
	High	VTMQNLNDR	2	8	4	IPI00295684 IPI:IPI00295684.1;IPI00217963 IPI:IPI00217963.2;IPI00383111 IPI:IPI00383111.1;IPI00384444 IPI:IPI00384444.4		0	0	0.00107	2.53424	2	1090.53	-1.20182	21.8042	0
	High	YENEVALR	1	3	2	IPI00295684 IPI:IPI00295684.1;IPI00383111 IPI:IPI00383111.1		0	0	0.0009576	2.36207	2	993.499	-1.32509	23.7115	0
	High	DAEAWFNEK	2	5	2	IPI00295684 IPI:IPI00295684.1;IPI00383111 IPI:IPI00383111.1		0	0	0.001466	2.3167	2	1109.49	-0.730092	44.8443	0
	High	LASYLDK	2	13	6	IPI00295684 IPI:IPI00295684.1;IPI00217963 IPI:IPI00217963.2;IPI00383111 IPI:IPI00383111.1;IPI00384444 IPI:IPI00384444.4;IPI00450768 IPI:IPI00450768.4;IPI00019359 IPI:IPI00019359.2		0	0	0.007822	2.25107	2	809.44	-0.170679	23.0803	0
	High	LAADDFR	4	25	10	IPI00008692 IPI:IPI00008692.1;IPI00295684 IPI:IPI00295684.1;IPI00009866 IPI:IPI00009866.5;IPI00031423 IPI:IPI00031423.1;IPI00032513 IPI:IPI00032513.2;IPI00217963 IPI:IPI00217963.2;IPI00384444 IPI:IPI00384444.4;IPI00294649 IPI:IPI00294649.3;IPI00383111 IPI:IPI00383111.1;IPI00450768 IPI:IPI00450768.4		0	0	0.001593	2.24345	2	807.399	-0.538537	22.8247	0
	High	SEITELR	1	3	2	IPI00295684 IPI:IPI00295684.1;IPI00383111 IPI:IPI00383111.1		0	0	0.002514	1.72743	2	847.451	-0.718296	24.4177	0
	High	YcVQLSQIQAQISALEEQLQEIR	1	1	1	IPI00383111 IPI:IPI00383111.1	C2(Carbamidomethyl)	0	0.002	0.02192	3.41632	3	2747.43	8.28604	97.763	0
	High	SEITELRR	1	3	2	IPI00295684 IPI:IPI00295684.1;IPI00383111 IPI:IPI00383111.1		0	0.005	0.08789	1.695	2	1003.55	-0.834643	18.5039	1
	High	TIDDLKNQILNLTTDNANILLQIDNAR	1	3	2	IPI00295684 IPI:IPI00295684.1;IPI00383111 IPI:IPI00383111.1		0	0.006	0.1044	2.27857	3	3052.63	-0.67186	91.266	1
YDL171C	GLT1 SGDID:S000002330, Chr IV from 155640-149203, Genome Release 64-2-1, reverse complement, Verified ORF, "NAD(+)-dependent glutamate synthase (GOGAT); synthesizes glutamate from glutamine and alpha-ketoglutarate; with Gln1p, forms the secondary pathway for glutamate biosynthesis from ammonia; expression regulated by nitrogen source; assembles into filaments as cells approach stationary phase an…	195.652	26.48	1	43	43	67	2145	237.952	6.58057
	A2	Sequence	# PSMs	# Proteins	# Protein Groups	Protein Group Accessions	Modifications	ΔCn	q-Value	PEP	XCorr	Charge	MH+ [Da]	ΔM [ppm]	RT [min]	# Missed Cleavages
	High	NLIQEHWNYTQSDLAAR	2	1	1	YDL171C		0	0	2.242e-05	5.33119	2	2059	-1.38699	49.5377	0
	High	INKDTVELESLcDPVEIAFVK	1	1	1	YDL171C	C12(Carbamidomethyl)	0	0	7.791e-05	5.0238	3	2419.24	0.64048	70.2218	1
	High	VIVVGGGDTGNDcLGTSVR	1	1	1	YDL171C	C13(Carbamidomethyl)	0	0	8.398e-09	5.00512	2	1875.92	-1.16281	40.906	0
	High	SNQEVDDEVNTLLIANQK	2	1	1	YDL171C		0	0	2.356e-06	4.66877	2	2030.01	0.8263	48.4844	0
	High	VcPAPcEGAcTLGIIEDPVGIK	4	1	1	YDL171C	C2(Carbamidomethyl); C6(Carbamidomethyl); C10(Carbamidomethyl)	0	0	1.881e-06	4.6218	2	2356.14	0.366	64.5457	0
	High	GLPVNIDASIINTDR	2	1	1	YDL171C		0	0	5.468e-05	4.40498	2	1597.85	-0.580827	58.1322	0
	High	QLFAQVTNPPIDPIR	2	1	1	YDL171C		0	0	4.253e-05	4.3833	2	1708.94	0.426623	61.7783	0
	High	ADHILVSGHDGGTGAAR	1	1	1	YDL171C		0	0	1.361e-05	4.01798	2	1633.8	-1.23618	15.3139	0
	High	VIcASEVGVIPIENSLVVQK	1	1	1	YDL171C	C3(Carbamidomethyl)	0	0	2.871e-06	3.90878	2	2154.19	0.524975	66.9236	0
	High	IAQGAKPGEGGELPAHK	1	1	1	YDL171C		0	0	0.0001115	3.9019	2	1659.88	-0.218242	12.9503	0
	High	FGVTSYYLSDADEIQIK	3	1	1	YDL171C		0	0	8.025e-06	3.84766	2	1948.96	2.31422	66.512	0
	High	SQVALILETGEAR	1	1	1	YDL171C		0	0	2.455e-05	3.79308	2	1386.76	0.120736	50.1737	0
	High	HVNEPTAIASLQDTVR	4	1	1	YDL171C		0	0	2.366e-07	3.77709	2	1750.91	-0.871217	37.8743	0
	High	EPTILQPLLVPLYDEK	3	1	1	YDL171C		0	0	1.364e-05	3.57997	2	1868.04	0.616104	81.4661	0
	High	EFIGNDEGEVTAIR	1	1	1	YDL171C		0	0	1.375e-05	3.22444	2	1549.75	-0.0297617	44.0796	0
	High	HNAVVYAIGSTIPR	1	1	1	YDL171C		0	0	0.001142	3.22058	2	1497.81	-3.73758	44.2445	0
	High	HGAASVLNFELLPEPPVER	3	1	1	YDL171C		0	0	0.003772	3.20875	3	2075.09	-0.169297	67.7559	0
	High	LVSEVGVGIVASGVAK	1	1	1	YDL171C		0	0	0.0002436	3.0934	2	1484.87	-1.08729	51.2108	0
	High	LASEAIDDGKK	1	1	1	YDL171C		0	0	0.001507	2.95879	2	1146.6	-0.97216	11.4475	1
	High	NVVVQTDGQLR	1	1	1	YDL171C		0	0	0.000156	2.95195	2	1228.66	-1.19629	25.7655	0
	High	EPTILQPLLVPLYDEKQPEFNETK	4	1	1	YDL171C		0	0	0.001477	2.94335	3	2841.49	0.833958	75.4889	1
	High	SNcGEGGEDAER	1	1	1	YDL171C	C3(Carbamidomethyl)	0	0	0.00213	2.84026	2	1280.48	-0.836697	8.82089	0
	High	LALDKLLETNNFPEFTGR	1	1	1	YDL171C		0	0	0.007429	2.78957	3	2078.1	2.99037	67.2823	1
	High	NKNDVSWQLYVK	1	1	1	YDL171C		0	0	0.0003566	2.68389	2	1493.77	-0.112178	44.5648	1
	High	WLAHNGEINTLR	1	1	1	YDL171C		0	0	0.005502	2.64553	3	1423.74	-1.66281	34.1192	0
	High	FSTNTFPSWDR	3	1	1	YDL171C		0	0	0.0001512	2.37326	2	1357.62	-0.597145	52.9026	0
	High	FNELLFK	1	1	1	YDL171C		0	0	0.003658	2.31249	2	910.502	-0.914105	50.9241	0
	High	YAVGNVFFK	1	1	1	YDL171C		0	0	0.007079	2.27823	2	1044.55	0.337026	53.8089	0
	High	SPILHWNEFQALK	1	1	1	YDL171C		0	0	7.951e-05	2.08886	3	1582.84	-0.514343	58.6663	0
	High	ALGSTLSYR	1	1	1	YDL171C		0	0	0.001669	1.98258	2	967.52	-0.89639	29.847	0
	High	TQLYLLR	1	1	1	YDL171C		0	0	0.004006	1.78645	2	906.539	-1.67575	45.6254	0
	High	LIDEAEVTLDR	2	1	1	YDL171C		0	0	0.003953	1.74989	2	1273.65	-8.61921	42.4658	0
	High	EFISQDSLSLK	2	1	1	YDL171C		0	0	0.001837	1.56261	2	1266.66	-0.305638	48.4372	0
	High	NVPVDSTILGDVALSR	1	1	1	YDL171C		0	0.001	0.009242	2.62459	2	1655.9	1.50372	61.5858	0
	High	VNDWKEFTNPITK	2	1	1	YDL171C		0	0.001	0.009789	2.57305	3	1591.81	-0.532854	54.0041	1
	High	ATSEYLK	1	1	1	YDL171C		0	0.002	0.01766	1.75472	2	811.419	-0.184994	15.766	0
	High	ATSEYLKK	1	1	1	YDL171C		0	0.002	0.0246	1.38998	2	939.515	0.1658	10.7157	1
	High	SVNLPESGEYHFR	1	1	1	YDL171C		0	0.002	0.02903	1.22367	2	1534.72	-2.36537	39.0532	0
	High	GQLTPAQVYNYYPDLTNAHFK	1	1	1	YDL171C		0	0.003	0.04072	2.91421	3	2440.19	-0.362828	61.5161	0
	High	VVDLEDAVPDSK	1	1	1	YDL171C		0	0.003	0.03739	2.56949	2	1286.65	2.17997	34.8695	0
	High	AGHTVTVYER	1	1	1	YDL171C		0	0.003	0.04412	1.85343	2	1132.57	-1.78703	14.3173	0
	High	QLIYDLK	1	1	1	YDL171C		0	0.003	0.04435	1.70743	2	892.513	-0.853968	40.915	0
	High	EFTNPITK	1	1	1	YDL171C		0	0.003	0.04013	1.66422	2	949.498	-1.10578	31.0007	0
YMR012W	CLU1 SGDID:S000004614, Chr XIII from 291134-294967, Genome Release 64-2-1, Verified ORF, "Subunit of the eukaryotic translation initiation factor 3 (eIF3); component of unknown function; deletion causes defects in mitochondrial organization but not in growth or translation initiation; can rescue cytokinesis and mitochondrial organization defects of the Dictyostelium cluA- mutant"	177.952	32.03	1	33	33	63	1277	145.076	6.39209
	A2	Sequence	# PSMs	# Proteins	# Protein Groups	Protein Group Accessions	Modifications	ΔCn	q-Value	PEP	XCorr	Charge	MH+ [Da]	ΔM [ppm]	RT [min]	# Missed Cleavages
	High	IVKDANTGEEVTEDFVNDINVK	2	1	1	YMR012W		0	0	1.816e-06	5.29933	3	2449.21	-1.0575	64.0167	1
	High	DANTGEEVTEDFVNDINVK	3	1	1	YMR012W		0	0	7.022e-07	4.91487	2	2108.96	-0.805432	66.8516	0
	High	ALTNLAILEFSNESPYNATVVYNR	2	1	1	YMR012W		0	0	0.0001384	4.55572	3	2699.37	2.20718	77.5375	0
	High	FVEPPTTFSLSDLTIIPR	9	1	1	YMR012W		0	0	7.557e-07	4.20146	2	2033.1	0.502606	84.5647	0
	High	GGDEAAIAASNQDLK	2	1	1	YMR012W		0	0	4.622e-06	3.93648	2	1459.7	-0.398352	26.4302	0
	High	DNIFYSYVSDVSGNYEGK	1	1	1	YMR012W		0	0	2.056e-06	3.90388	2	2056.92	0.775609	76.6909	0
	High	YILDLANTYPLDINFAR	1	1	1	YMR012W		0	0	1.482e-06	3.89576	2	2012.05	0.755084	83.9371	0
	High	LLTSESNIITPcVR	2	1	1	YMR012W	C12(Carbamidomethyl)	0	0	7.35e-05	3.76245	2	1602.85	-1.55997	47.7376	0
	High	ALEHITVTQGIFTK	1	1	1	YMR012W		0	0	1.692e-05	3.72561	3	1557.86	-0.875899	47.5048	0
	High	DQIFLKDNIFYSYVSDVSGNYEGK	2	1	1	YMR012W		0	0	0.0008522	3.5497	3	2801.33	1.4338	83.1205	1
	High	ENTDENAHSSLIYYSLFDLIASR	5	1	1	YMR012W		0	0	0.0001518	3.40755	3	2658.27	-0.779768	90.938	0
	High	NFNDEFQAIKDLTTSTLQDR	1	1	1	YMR012W		0	0	0.0005815	3.23458	3	2356.15	2.25133	81.2067	1
	High	ISELEIVSR	2	1	1	YMR012W		0	0	0.0001844	3.06251	2	1045.59	-0.990014	40.2428	0
	High	YLLTTVVEFAGR	1	1	1	YMR012W		0	0	1.838e-05	3.04233	2	1368.75	0.901746	70.945	0
	High	LALYPEAIAFcR	1	1	1	YMR012W	C11(Carbamidomethyl)	0	0	4.132e-05	3.03879	2	1423.74	0.247857	65.5597	0
	High	LQTAALDTTPER	2	1	1	YMR012W		0	0	0.0003337	2.96764	2	1315.68	-0.318654	25.4244	0
	High	AVEQDNKEYEDWEK	5	1	1	YMR012W		0	0	0.007415	2.96144	2	1782.78	-1.63515	29.0278	1
	High	FGIQLLNK	2	1	1	YMR012W		0	0	0.0007721	2.90331	2	932.555	-1.02276	52.1966	0
	High	SLSFAPYNPVPPFYR	2	1	1	YMR012W		0	0	0.0005369	2.76037	2	1754.89	-0.311891	70.5837	0
	High	NNDISFEIGK	1	1	1	YMR012W		0	0	0.0005407	2.74136	2	1136.56	-0.327632	42.3038	0
	High	YLSLSAIYNK	1	1	1	YMR012W		0	0	0.002371	2.54265	2	1171.63	-1.23448	53.3747	0
	High	ELDSQIVHYEQNLK	2	1	1	YMR012W		0	0	0.004746	2.42872	2	1715.86	-1.08487	44.3874	0
	High	LQLILKPYSAR	1	1	1	YMR012W		0	0	0.0006196	2.21331	3	1301.79	-1.7277	44.8576	0
	High	LGNLFAALK	1	1	1	YMR012W		0	0	0.0002606	2.17548	2	946.572	-0.464268	60.8398	0
	High	FISHVQAFEK	1	1	1	YMR012W		0	0	0.003767	2.10958	2	1205.63	-0.798427	29.162	0
	High	SELLEAVSK	1	1	1	YMR012W		0	0	0.004168	1.89413	2	975.535	-1.12427	34.8435	0
	High	YGLDEGLGK	2	1	1	YMR012W		0	0.002	0.01793	2.11052	2	951.477	-1.44729	31.878	0
	High	QNFDNIEETGNRYPHR	2	1	1	YMR012W		0	0.002	0.02497	1.69499	3	1989.91	-2.5807	26.9563	1
	High	TINILNR	1	1	1	YMR012W		0	0.002	0.02313	1.23439	2	843.503	-1.54921	34.5775	0
	High	QTLLRPELVEK	1	1	1	YMR012W		0	0.003	0.03559	1.96541	3	1325.78	-0.2144	35.4502	0
	High	IIELSQK	1	1	1	YMR012W		0	0.003	0.03415	1.75573	2	830.498	-0.605706	23.0432	0
	High	VNGTELAFSSQSK	1	1	1	YMR012W		0	0.008	0.1315	2.54486	2	1367.68	2.34404	31.6833	0
	High	NFNDEFQAIK	1	1	1	YMR012W		0	0.008	0.1442	2.36038	2	1225.58	-2.84344	41.0023	0
YMR186W	HSC82 SGDID:S000004798, Chr XIII from 632355-634472, Genome Release 64-2-1, Verified ORF, "Cytoplasmic chaperone of the Hsp90 family; plays a role in determining prion variants; redundant in function and nearly identical with Hsp82p, and together they are essential; expressed constitutively at 10-fold higher basal levels than HSP82 and induced 2-3 fold by heat shock; contains two acid-rich unstru…	171.021	38.87	1	7	27	55	705	80.8497	4.83057
	A2	Sequence	# PSMs	# Proteins	# Protein Groups	Protein Group Accessions	Modifications	ΔCn	q-Value	PEP	XCorr	Charge	MH+ [Da]	ΔM [ppm]	RT [min]	# Missed Cleavages
	High	NPSDITQEEYNAFYK	2	2	2	YMR186W;YPL240C		0	0	5.384e-07	5.1607	2	1818.82	0.621373	50.2385	0
	High	VKEEVQELEELNK	3	2	2	YMR186W;YPL240C		0	0	4.823e-07	5.00769	3	1586.83	-1.0175	37.1758	1
	High	LIEAFNEIAEDSEQFDK	2	1	1	YMR186W		0	0	5.477e-06	4.83648	2	1997.93	-1.3721	70.8072	0
	High	SVDELTSLTDYVTR	3	2	2	YMR186W;YPL240C		0	0	2.725e-06	4.61734	2	1598.79	-0.484516	65.8823	0
	High	KVKEEVQELEELNK	2	2	2	YPL240C;YMR186W		0	0	7.911e-06	4.60011	2	1714.92	0.312429	33.6985	2
	High	GVVDSEDLPLNLSR	3	2	2	YMR186W;YPL240C		0	0	8.902e-06	4.57924	2	1513.79	-0.0324815	55.0983	0
	High	HSEFVAYPIQLLVTK	3	1	1	YMR186W		0	0	7.827e-06	4.5116	2	1744.96	0.28735	69.704	0
	High	EEVQELEELNK	1	2	2	YMR186W;YPL240C		0	0	4.027e-05	4.32386	2	1359.66	-0.819302	39.5795	0
	High	LEEVDEEEEEKKPK	5	1	1	YMR186W		0	0	1.759e-06	4.06783	2	1730.83	-0.413813	13.7613	1
	High	LFLKDDQLEYLEEKR	2	2	2	YMR186W;YPL240C		0	0	1.274e-05	3.92371	3	1939.02	-0.700893	51.5537	2
	High	LFLKDDQLEYLEEK	4	2	2	YMR186W;YPL240C		0	0	4.005e-05	3.84591	3	1782.92	0.18772	56.344	1
	High	ELISNASDALDK	3	2	2	YMR186W;YPL240C		0	0	0.0002579	3.40056	2	1275.64	0.380024	30.6332	0
	High	SISNDWEDPLYVK	2	2	2	YMR186W;YPL240C		0	0	0.0001134	3.34111	2	1565.75	0.120955	57.9668	0
	High	AELINNLGTIAK	2	2	2	YMR186W;YPL240C		0	0	0.0001865	3.18125	2	1256.72	-0.637316	48.6015	0
	High	QLETEPDLFIR	2	2	2	YMR186W;YPL240C		0	0	0.0002732	3.02341	2	1360.71	-1.09883	53.1071	0
	High	ALKDILGDQVEK	3	1	1	YMR186W		0	0	0.0001916	3.0233	3	1328.74	-1.80066	40.1167	1
	High	YQALSDPK	1	1	1	YMR186W		0	0	0.0006435	2.6069	2	921.468	-0.146982	17.0878	0
	High	APFDLFESK	1	2	2	YMR186W;YPL240C		0	0	0.002277	2.60217	2	1053.53	0.11851	58.2031	0
	High	LIEAFNEIAEDSEQFDKFYSAFAK	1	1	1	YMR186W		0	0	0.004773	2.59969	3	2812.35	3.65315	72.8148	1
	High	NIYYITGESLK	2	2	2	YMR186W;YPL240C		0	0	0.003157	2.57214	2	1300.68	-0.265389	48.0309	0
	High	LEEVDEEEEEK	2	1	1	YMR186W		0	0	0.0005629	2.48498	2	1377.59	0.213809	17.5017	0
	High	LGVHEDTQNR	1	2	2	YMR186W;YPL240C		0	0	0.002226	2.13755	2	1168.57	-0.0762735	10.2502	0
	High	AILFIPK	1	2	2	YMR186W;YPL240C		0	0	0.003545	1.83668	2	801.522	-1.1788	50.9716	0
	High	DFELEETDEEKAER	1	2	2	YMR186W;YPL240C		0	0	0.004295	1.71355	3	1739.76	-2.35398	33.1551	1
	High	HFSVEGQLEFR	1	2	2	YMR186W;YPL240C		0	0.003	0.03508	2.3437	2	1348.66	0.267836	43.3468	0
	High	EIKEYEPLTK	1	2	2	YMR186W;YPL240C		0	0.003	0.045	2.2944	2	1249.67	-0.45899	24.9893	1
	High	LLDAPAAIR	1	2	2	YMR186W;YPL240C		0	0.003	0.04653	2.23251	2	939.561	-0.918907	32.9144	0
YGL206C	CHC1 SGDID:S000003174, Chr VII from 107504-102543, Genome Release 64-2-1, reverse complement, Verified ORF, "Clathrin heavy chain; subunit of the major coat protein involved in intracellular protein transport and endocytosis; the clathrin triskelion is a trimeric molecule composed of three heavy chains that radiate from a vertex and three light chains which bind noncovalently near the vertex of t…	168.746	31.09	1	37	37	59	1653	187.117	5.23682
	A2	Sequence	# PSMs	# Proteins	# Protein Groups	Protein Group Accessions	Modifications	ΔCn	q-Value	PEP	XCorr	Charge	MH+ [Da]	ΔM [ppm]	RT [min]	# Missed Cleavages
	High	AASYADKINTPELWSQIGTAQLDGLR	4	1	1	YGL206C		0	0	6.763e-07	5.30385	3	2818.43	-0.763056	68.7625	1
	High	ASEFAVSLLQNPETASQIDIEK	1	1	1	YGL206C		0	0	4.632e-05	5.13762	2	2390.21	1.78516	68.5983	0
	High	AEDPSNYENVIDIAEQAGK	1	1	1	YGL206C		0	0	4.233e-07	4.86093	2	2062.95	-1.94921	62.9592	0
	High	QFESLLLQNDYQNAAK	2	1	1	YGL206C		0	0	1.001e-06	4.83076	2	1881.93	-0.222049	57.4533	0
	High	ILLPFLEQSLSQGIQDQAVYNALAK	3	1	1	YGL206C		0	0	5.813e-05	4.61112	3	2759.51	2.97748	89.4	0
	High	HANLNNTQIINFVANK	4	1	1	YGL206C		0	0	1.896e-08	4.3047	2	1810.96	-0.10228	48.7099	0
	High	RDPYLAYIAYEK	2	1	1	YGL206C		0	0	0.0047	3.67344	2	1501.77	-0.968098	47.5883	1
	High	IDGALILAYAELNK	1	1	1	YGL206C		0	0	2.757e-06	3.54191	2	1503.84	1.17177	76.1107	0
	High	IILEPSPFNENVALQGLLLLSAIK	2	1	1	YGL206C		0	0	0.004771	3.46736	3	2592.5	0.809546	100.812	0
	High	SFTLDEPVIFWR	2	1	1	YGL206C		0	0	5.015e-05	3.43417	2	1509.77	-0.149825	80.3835	0
	High	VVEALLTYFVETGNR	1	1	1	YGL206C		0	0	5.896e-06	3.27538	3	1710.91	0.0957899	79.4631	0
	High	LNVEQSLAcLK	1	1	1	YGL206C	C9(Carbamidomethyl)	0	0	0.0002031	3.23052	2	1274.68	-0.0483318	53.2044	0
	High	FSDLIGPSTLIK	1	1	1	YGL206C		0	0	1.338e-05	3.21347	2	1290.73	-0.509303	60.1951	0
	High	FHPSLLVDLLTSLTPR	3	1	1	YGL206C		0	0	0.0001407	3.05107	3	1809.03	-0.652457	79.4497	0
	High	LcYSAVSNYSK	1	1	1	YGL206C	C2(Carbamidomethyl)	0	0	6.195e-05	2.96075	2	1291.6	-1.46016	31.0527	0
	High	WLSETTLGFVTAR	1	1	1	YGL206C		0	0	7.946e-06	2.94165	2	1480.78	-0.284287	65.7545	0
	High	IYIDSNNSPEK	2	1	1	YGL206C		0	0	0.0001816	2.86638	2	1279.61	-1.24689	21.9792	0
	High	YGIIYLLTK	2	1	1	YGL206C		0	0	0.0001309	2.7741	2	1083.64	-0.166458	69.72	0
	High	SDNLPLIKPFLINVLPK	4	1	1	YGL206C		0	0	6.182e-06	2.72632	3	1921.15	0.986692	85.7938	0
	High	DPYLAYIAYEK	1	1	1	YGL206C		0	0	0.0001275	2.68436	2	1345.67	-0.229955	56.9277	0
	High	VSNLEIYYK	1	1	1	YGL206C		0	0	0.0009847	2.6171	2	1128.59	-0.664778	40.0696	0
	High	VGYQPNFLVLISSLIR	3	1	1	YGL206C		0	0	0.0005356	2.59622	2	1819.05	-0.0925483	101.452	0
	High	cVVHTNALPIDWLVGYFGK	1	1	1	YGL206C	C1(Carbamidomethyl)	0	0	3.078e-05	2.4149	3	2189.12	0.732084	89.5747	0
	High	SDLDLWNK	2	1	1	YGL206C		0	0	0.006072	2.36552	2	990.487	-1.98096	45.5746	0
	High	LELIELLEK	1	1	1	YGL206C		0	0	0.002065	1.62088	2	1099.66	-0.46679	75.1838	0
	High	NATTGAGELR	1	1	1	YGL206C		0	0.001	0.008869	2.43337	2	989.501	-0.201323	13.285	0
	High	GDTPDQGHLQTR	1	1	1	YGL206C		0	0.001	0.009222	2.30615	2	1324.62	-2.02761	12.2481	0
	High	YEPDKTFEHLK	1	1	1	YGL206C		0	0.001	0.01147	2.23334	2	1406.69	-1.03092	26.4051	1
	High	IVKDNNVYDPER	1	1	1	YGL206C		0	0.001	0.01416	2.12645	2	1461.73	-0.81276	19.6148	1
	High	IGALLYR	1	1	1	YGL206C		0	0.001	0.009007	1.82486	2	805.492	-1.27786	36.8706	0
	High	NIQAPPGAISPILLYFSTLLDK	1	1	1	YGL206C		0	0.002	0.01718	3.90952	3	2371.33	-0.136148	101.342	0
	High	GGLPGADDLFQK	1	1	1	YGL206C		0	0.002	0.02457	2.71443	2	1217.62	-0.814212	46.9963	0
	High	ALQDAVDSYDKFDQLGLASR	1	1	1	YGL206C		0	0.002	0.022	2.24506	3	2212.09	-0.24036	60.2625	1
	High	LVNDAcIEK	1	1	1	YGL206C	C6(Carbamidomethyl)	0	0.002	0.02261	1.82154	2	1061.53	-0.839523	19.9897	0
	High	IPDAIESYIK	1	1	1	YGL206C		0	0.004	0.06505	2.29128	2	1148.62	-3.19936	52.4959	0
	High	ALENYTDIK	1	1	1	YGL206C		0	0.004	0.0643	1.65775	2	1066.54	-0.915443	33.1881	0
	High	LNKEETIELARPVLQQDR	1	1	1	YGL206C		0	0.004	0.06512	1.4773	3	2152.17	-0.655996	40.9995	1
YOL086C	ADH1 SGDID:S000005446, Chr XV from 160594-159548, Genome Release 64-2-1, reverse complement, Verified ORF, "Alcohol dehydrogenase; fermentative isozyme active as homo- or heterotetramers; required for the reduction of acetaldehyde to ethanol, the last step in the glycolytic pathway; ADH1 has a paralog, ADH5, that arose from the whole genome duplication"	167.294	67.82	2	14	20	66	348	36.8257	6.68311
	A2	Sequence	# PSMs	# Proteins	# Protein Groups	Protein Group Accessions	Modifications	ΔCn	q-Value	PEP	XCorr	Charge	MH+ [Da]	ΔM [ppm]	RT [min]	# Missed Cleavages
	High	ATDGGAHGVINVSVSEAAIEASTR	9	1	1	YOL086C		0	0	9.491e-07	5.40696	2	2312.14	-1.29244	53.6302	0
	High	LPLVGGHEGAGVVVGmGENVK	4	2	2	YMR303C;YOL086C	M16(Oxidation)	0	0	7.407e-08	4.63268	3	2035.06	-0.556657	41.6787	0
	High	SIGGEVFIDFTK	8	1	1	YOL086C		0	0	1.142e-05	4.22089	2	1312.68	-0.758402	65.8805	0
	High	SISIVGSYVGNR	2	2	2	YMR303C;YOL086C		0	0	2.594e-05	4.08782	2	1251.67	-0.86515	44.5421	0
	High	YSGVcHTDLHAWHGDWPLPVK	3	2	2	YMR083W;YOL086C	C5(Carbamidomethyl)	0	0	3.177e-06	4.03693	3	2475.16	-2.11678	52.4717	0
	High	VVGLSTLPEIYEK	2	1	1	YOL086C		0	0	3.1e-06	3.71456	2	1447.8	-0.479923	59.307	0
	High	VLGIDGGEGKEELFR	10	1	1	YOL086C		0	0	1.407e-06	3.65429	2	1618.84	-0.638978	48.4684	1
	High	LPLVGGHEGAGVVVGMGENVK	1	2	2	YMR303C;YOL086C		0	0	2.185e-06	3.65004	3	2019.07	1.03164	50.0562	0
	High	GVIFYESHGKLEYK	1	1	1	YOL086C		0	0	0.000155	3.56199	2	1669.86	0.783006	37.141	1
	High	ccSDVFNQVVK	1	1	1	YOL086C	C1(Carbamidomethyl); C2(Carbamidomethyl)	0	0	3.58e-05	3.48755	2	1355.61	-0.604767	40.4462	0
	High	ANELLINVK	2	1	1	YOL086C		0	0	0.0005021	3.36419	2	1013.6	-0.577181	42.3751	0
	High	SANLMAGHWVAISGAAGGLGSLAVQYAK	1	1	1	YOL086C		0	0	0.0003167	3.35778	3	2700.4	0.867806	75.0466	0
	High	ANGTTVLVGmPAGAK	1	1	1	YOL086C	M10(Oxidation)	0	0	7.141e-05	3.30604	2	1402.73	-1.18752	25.4482	0
	High	ANGTTVLVGMPAGAK	1	1	1	YOL086C		0	0	0.000428	3.30055	2	1386.74	1.02971	38.5495	0
	High	SANLmAGHWVAISGAAGGLGSLAVQYAK	2	1	1	YOL086C	M5(Oxidation)	0	0	0.0009232	2.93178	3	2716.39	-0.523371	69.3052	0
	High	IGDYAGIK	4	2	2	YMR303C;YOL086C		0	0	0.0003706	2.43375	2	836.45	-1.24142	25.5632	0
	High	EALDFFAR	5	3	2	YMR303C;YOL086C		0	0	0.002279	2.30532	2	968.483	-0.978526	51.1471	0
	High	YVVDTSK	1	3	3	YMR083W;YMR303C;YOL086C		0	0	0.002124	1.64049	2	811.419	-0.786756	13.7885	0
	High	GVIFYESHGK	2	1	1	YOL086C		0	0.001	0.01044	2.24306	2	1136.57	-1.06291	26.7707	0
	High	DIVGAVLK	2	1	1	YOL086C		0	0.002	0.02071	1.7651	2	814.502	-1.78348	45.22	0
	High	VLGIDGGEGK	2	1	1	YOL086C		0	0.005	0.09147	1.82055	2	944.504	-0.444895	26.1463	0
	High	LEYKDIPVPKPK	1	1	1	YOL086C		0	0.006	0.1001	2.15224	3	1426.83	-1.35645	32.7936	1
	High	EKDIVGAVLK	1	1	1	YOL086C		0	0.008	0.1362	1.68872	2	1071.64	-2.3777	33.9269	1
YLR304C	ACO1 SGDID:S000004295, Chr XII from 737548-735212, Genome Release 64-2-1, reverse complement, Verified ORF, "Aconitase; required for the tricarboxylic acid (TCA) cycle and also independently required for mitochondrial genome maintenance; phosphorylated; component of the mitochondrial nucleoid; mutation leads to glutamate auxotrophy"	164.132	35.48	1	25	25	63	778	85.3148	8.07471
	A2	Sequence	# PSMs	# Proteins	# Protein Groups	Protein Group Accessions	Modifications	ΔCn	q-Value	PEP	XCorr	Charge	MH+ [Da]	ΔM [ppm]	RT [min]	# Missed Cleavages
	High	NDGNPQTHAFVASPELVTAFAIAGDLR	11	1	1	YLR304C		0	0	4.617e-06	5.04411	3	2811.41	0.561177	85.2089	0
	High	ILYGHLDDPHGQDIQR	4	1	1	YLR304C		0	0	1.011e-06	4.70612	2	1876.93	0.780451	28.8708	0
	High	AIDLNKEVYDFLASATAK	5	1	1	YLR304C		0	0	1.838e-05	4.45421	3	1969.03	-0.199793	84.2112	1
	High	KGDKNTIVSSYNR	1	1	1	YLR304C		0	0	6.39e-05	4.11973	2	1481.77	-0.530609	13.3913	2
	High	GYDAGENTYQAPPADR	7	1	1	YLR304C		0	0	1.813e-07	3.9459	2	1724.75	-0.557548	23.257	0
	High	EVAVANNWPLDVR	1	1	1	YLR304C		0	0	1.801e-05	3.94011	2	1482.77	-0.140487	57.7779	0
	High	SASIVKDAAAHGLK	3	1	1	YLR304C		0	0	0.0001839	3.5808	2	1367.76	-0.716577	19.8991	1
	High	VGLIGScTNSSYEDmSR	1	1	1	YLR304C	C7(Carbamidomethyl); M15(Oxidation)	0	0	8.896e-06	3.47969	2	1891.81	-0.667806	34.504	0
	High	WVVIGDENFGEGSSR	2	1	1	YLR304C		0	0	1.003e-06	3.08021	2	1651.77	1.11124	56.5359	0
	High	GYDAGENTYQAPPADRSTVEVK	5	1	1	YLR304C		0	0	1.581e-05	2.97835	3	2368.1	-0.87316	28.7698	1
	High	GDKNTIVSSYNR	3	1	1	YLR304C		0	0	0.0008036	2.95872	2	1353.67	-1.03222	19.2833	1
	High	TIFTVTPGSEQIR	2	1	1	YLR304C		0	0	0.0006336	2.86988	2	1448.77	-0.568847	46.3497	0
	High	SMIEYLEATGR	1	1	1	YLR304C		0	0	0.003855	2.76564	2	1269.62	1.06249	55.4493	0
	High	NTIVSSYNR	1	1	1	YLR304C		0	0	0.0008034	2.72693	2	1053.53	-0.439806	19.9664	0
	High	QNVETLDIVR	1	1	1	YLR304C		0	0	0.0001932	2.70305	2	1186.64	-0.972669	40.6308	0
	High	FLGGFAIITK	2	1	1	YLR304C		0	0	0.0004139	2.67417	2	1066.63	0.308552	63.372	0
	High	LNRPFTYAEK	2	1	1	YLR304C		0	0	7.476e-05	2.48279	3	1238.65	-0.768318	24.6278	0
	High	VNQNLLEDHSFINYK	2	1	1	YLR304C		0	0	0.002174	1.97715	3	1833.91	-0.156726	48.6969	0
	High	ATIERDGQLETFK	2	1	1	YLR304C		0	0.001	0.00908	3.797	2	1507.77	-2.98044	29.103	1
	High	EVYDFLASATAK	1	1	1	YLR304C		0	0.001	0.01242	2.54565	2	1314.66	-0.665892	56.2306	0
	High	QGLLPLNFK	2	1	1	YLR304C		0	0.001	0.01598	1.66269	2	1029.61	-1.19807	60.9125	0
	High	LQLLKPFKPWDGK	1	1	1	YLR304C		0	0.001	0.008511	1.35062	3	1569.91	-1.00126	53.2164	0
	High	FNPLTDK	1	1	1	YLR304C		0	0.002	0.02134	1.4728	2	834.435	-0.848734	31.3441	0
	High	FNPLTDKLK	1	1	1	YLR304C		0	0.003	0.03104	1.6122	2	1075.61	-0.453656	36.0592	1
	High	EHAALEPR	1	1	1	YLR304C		0	0.005	0.07603	2.00262	2	922.474	-0.378134	10.4089	0
YIL125W	KGD1 SGDID:S000001387, Chr IX from 122689-125733, Genome Release 64-2-1, Verified ORF, "Subunit of the mitochondrial alpha-ketoglutarate dehydrogenase complex; catalyzes a key step in the tricarboxylic acid (TCA) cycle, the oxidative decarboxylation of alpha-ketoglutarate to form succinyl-CoA"	160.631	38.56	1	31	31	61	1014	114.345	7.21045
	A2	Sequence	# PSMs	# Proteins	# Protein Groups	Protein Group Accessions	Modifications	ΔCn	q-Value	PEP	XCorr	Charge	MH+ [Da]	ΔM [ppm]	RT [min]	# Missed Cleavages
	High	HAVLHDQQSEAIYTPLSTLNNEK	4	1	1	YIL125W		0	0	3.451e-05	4.87386	3	2608.3	-1.98337	46.7793	0
	High	YVNLSLVANPSHLESQDPVVLGR	2	1	1	YIL125W		0	0	2.163e-07	4.79191	3	2507.33	0.0204482	62.7128	0
	High	IEQLHPFPFAQLR	4	1	1	YIL125W		0	0	5.849e-06	3.60835	3	1595.87	-0.639786	60.3397	0
	High	WVWNLFEDAFEK	2	1	1	YIL125W		0	0	2.591e-06	3.55568	2	1583.75	1.07654	87.9189	0
	High	SGLVLSLPHGYDGQGPEHSSGR	2	1	1	YIL125W		0	0	0.000481	3.54855	3	2250.09	-0.0784427	43.8295	0
	High	ELATEILPHEPTNVPESTLK	4	1	1	YIL125W		0	0	0.00116	3.48309	2	2218.16	-0.131457	50.9754	0
	High	FGLEGLESVVPGIK	3	1	1	YIL125W		0	0	2.692e-06	3.39044	2	1444.8	-0.47662	75.0694	0
	High	HDLDKEINLGPGILPR	3	1	1	YIL125W		0	0	6.865e-05	3.38289	3	1786.98	-0.67642	49.5693	1
	High	GRLNVLSNVVR	1	1	1	YIL125W		0	0	0.005716	3.36391	3	1226.73	-0.761853	38.4224	1
	High	IEIPEPYQYTVDQK	2	1	1	YIL125W		0	0	0.0006508	3.30431	2	1722.86	-0.692975	53.222	0
	High	NNPVPPELTLDYYGFSK	3	1	1	YIL125W		0	0	0.002402	3.28953	2	1953.96	1.0338	65.9857	0
	High	FHTDAIIDVVGWR	2	1	1	YIL125W		0	0	1.631e-05	3.23503	3	1528.79	-0.909209	63.5562	0
	High	LTWATSFESFLSTK	2	1	1	YIL125W		0	0	0.0003792	2.99379	2	1617.82	-0.14827	84.3328	0
	High	FLQLANEDPR	2	1	1	YIL125W		0	0	0.0006426	2.82793	2	1202.62	-0.887446	39.5758	0
	High	AHIDPLGISFGSNK	2	1	1	YIL125W		0	0	6.888e-05	2.81417	3	1455.76	0.382211	50.7383	0
	High	DDIEGSGDVK	1	1	1	YIL125W		0	0	0.000142	2.78009	2	1034.46	-2.05503	14.3017	0
	High	EINLGPGILPR	1	1	1	YIL125W		0	0	0.00164	2.76403	2	1178.69	0.315175	55.5109	0
	High	EWLTAAWEGFK	2	1	1	YIL125W		0	0	0.001674	2.68866	2	1337.65	0.260404	73.9793	0
	High	KPNESIFSEFK	2	1	1	YIL125W		0	0	6.215e-05	2.6235	3	1325.67	-1.63645	45.5811	0
	High	LNVLSNVVR	2	1	1	YIL125W		0	0	0.001012	2.57973	2	1013.61	-1.6606	45.7268	0
	High	EIVDHLEK	2	1	1	YIL125W		0	0	0.004855	2.54898	2	982.52	-0.246407	16.0703	0
	High	VLSSWPEGFEVHK	3	1	1	YIL125W		0	0	0.002077	2.29168	2	1514.77	0.786226	49.4759	0
	High	DPSSVHVSWDAYFK	1	1	1	YIL125W		0	0	0.00145	2.10944	3	1637.76	-0.861243	51.7845	0
	High	VSGEDVER	1	1	1	YIL125W		0	0	0.001741	1.84937	2	890.42	-1.11582	10.524	0
	High	LYcSSYGVQYTHIPSK	1	1	1	YIL125W	C3(Carbamidomethyl)	0	0	0.003865	1.79805	3	1902.9	-0.702809	38.4604	0
	High	AKDYVPSQR	2	1	1	YIL125W		0	0.001	0.01016	2.45427	2	1063.55	-1.69636	11.5499	1
	High	GSSARDDIEGSGDVK	1	1	1	YIL125W		0	0.003	0.04314	2.86659	2	1492.69	-1.35253	11.6939	1
	High	KPLALFFSK	1	1	1	YIL125W		0	0.004	0.05688	1.84455	2	1050.63	-1.03631	49.8403	0
	High	SSLSEFTEGGFQWIIEDIEHGK	1	1	1	YIL125W		0	0.004	0.06744	1.25349	3	2509.19	1.19002	95.6125	0
	High	SLHLAEEDAFLKDVFQQS	1	1	1	YIL125W		0	0.008	0.1433	2.03604	3	2077.02	0.423693	68.3345	1
	High	IEIPEPYQYTVDQKR	1	1	1	YIL125W		0	0.009	0.156	1.49771	3	1878.96	-0.89431	47.9364	1
YMR205C	PFK2 SGDID:S000004818, Chr XIII from 674766-671887, Genome Release 64-2-1, reverse complement, Verified ORF, "Beta subunit of heterooctameric phosphofructokinase; involved in glycolysis; indispensable for anaerobic growth; activated by fructose-2,6-bisphosphate and AMP; mutation inhibits glucose induction of cell cycle-related genes"	159.378	34.62	1	26	27	57	959	104.552	6.66846
	A2	Sequence	# PSMs	# Proteins	# Protein Groups	Protein Group Accessions	Modifications	ΔCn	q-Value	PEP	XCorr	Charge	MH+ [Da]	ΔM [ppm]	RT [min]	# Missed Cleavages
	High	AIAVmTSGGDAPGmNSNVR	1	1	1	YMR205C	M5(Oxidation); M14(Oxidation)	0	0	3.171e-07	4.55757	2	1879.86	-0.765489	22.7149	0
	High	SSPDENSTLLSNDSISLK	6	1	1	YMR205C		0	0	4.826e-07	4.38358	2	1906.92	-0.363862	47.7555	0
	High	AIDYVEATANSHSR	2	1	1	YMR205C		0	0	0.000118	4.30663	2	1533.73	-0.53474	24.4213	0
	High	VTPEEADLGmIAYYFQK	2	1	1	YMR205C	M10(Oxidation)	0	0	4.523e-05	4.23678	2	1990.95	0.657649	75.572	0
	High	AAEENFNADDKTISDTAAVVGVK	4	1	1	YMR205C		0	0	1.365e-06	4.23317	3	2365.15	-0.159774	39.8438	1
	High	GWSAEGGTNIGTAR	3	1	1	YMR205C		0	0	8.999e-06	4.01007	2	1376.65	-0.937757	29.9222	0
	High	VTPEEADLGMIAYYFQK	5	1	1	YMR205C		0	0	1.535e-07	3.90259	2	1974.95	1.17869	82.3661	0
	High	SHATQSLVFNTSDILAVK	2	1	1	YMR205C		0	0	0.0001976	3.54335	3	1931.03	3.19665	59.8962	0
	High	LAEVITAEADGR	2	1	1	YMR205C		0	0	5.057e-05	3.44626	2	1244.65	-0.442449	33.3248	0
	High	TTIVVVAEGAIAADLTPISPSDVHK	3	1	1	YMR205C		0	0	5.431e-05	3.14634	3	2504.36	1.01587	79.5792	0
	High	FDAKPAYPGHVQQGGLPSPIDR	4	1	1	YMR205C		0	0	0.0003273	3.08084	3	2350.19	-0.449348	38.8431	0
	High	AAEENFNADDK	3	1	1	YMR205C		0	0	0.000285	2.92647	2	1223.52	-1.13641	15.7306	0
	High	ISNEQYER	1	1	1	YMR205C		0	0	0.0006031	2.85318	2	1038.49	0.413999	12.0638	0
	High	AVAEAIQAK	1	1	1	YMR205C		0	0	0.0008909	2.82569	2	900.514	-1.17569	15.2073	0
	High	ITTLGHVQR	1	1	1	YMR205C		0	0	0.0008033	2.75162	2	1024.59	-1.14256	15.2564	0
	High	SEWPSLIEELLK	3	1	1	YMR205C		0	0	0.0001274	2.6895	2	1443.77	0.561036	92.7941	0
	High	AFVVEVmGR	1	2	2	YGR240C;YMR205C	M7(Oxidation)	0	0	0.00227	2.56931	2	1023.53	-1.81231	35.6814	0
	High	VHSYTDLAYR	1	1	1	YMR205C		0	0	0.0002714	2.40471	2	1224.6	-0.619072	27.6453	0
	High	GSHVVYNSIR	1	1	1	YMR205C		0	0	0.002188	2.39631	2	1131.59	-1.13142	16.3871	0
	High	LIADHLVGR	2	1	1	YMR205C		0	0	0.0009477	2.35928	2	993.583	-0.807968	24.7633	0
	High	TISDTAAVVGVK	1	1	1	YMR205C		0	0	0.003811	2.33648	2	1160.65	-1.40525	32.6573	0
	High	AAIDFYTK	1	1	1	YMR205C		0	0	0.003449	2.26166	2	928.476	-1.08056	36.5202	0
	High	ILATLQGLEAVNAVLESTPDTPSPLIAVNENK	2	1	1	YMR205C		0	0	0.005332	1.77497	3	3317.79	1.17418	91.3287	0
	High	FLSLENR	1	1	1	YMR205C		0	0.001	0.01491	1.95897	2	878.473	-0.360189	35.9292	0
	High	VIHWQATR	1	1	1	YMR205C		0	0.001	0.009294	1.19987	2	1010.55	0.146375	21.5343	0
	High	AVAEAIQAKDFKR	1	1	1	YMR205C		0	0.002	0.02059	2.13009	3	1446.81	-0.478687	22.5397	2
	High	EFHWEDVR	1	1	1	YMR205C		0	0.002	0.02796	1.39791	2	1117.5	-1.44706	39.3509	0
	High	ESYPAFR	1	1	1	YMR205C		0	0.004	0.06594	1.27335	2	869.414	-0.997293	27.8589	0
IPI00300725 IPI:IPI00300725.6	SWISS-PROT:P02538 TREMBL:Q6UBJ0|REFSEQ_NP:NP_005545|H-INV:HIT000033986;HIT000036548 Tax_Id=9606 Keratin, type II cytoskeletal 6A	157.758	49.02	5	2	31	57	563	59.8772	8.00146
	A2	Sequence	# PSMs	# Proteins	# Protein Groups	Protein Group Accessions	Modifications	ΔCn	q-Value	PEP	XCorr	Charge	MH+ [Da]	ΔM [ppm]	RT [min]	# Missed Cleavages
	High	QNLEPLFEQYINNLR	4	6	3	IPI00009867 IPI:IPI00009867.2;IPI00293665 IPI:IPI00293665.6;IPI00300725 IPI:IPI00300725.6		0	0	3.225e-06	4.44398	3	1890.97	0.236032	83.1007	0
	High	ALYDAELSQMQTHISDTSVVLSmDNNR	1	5	2	IPI00293665 IPI:IPI00293665.6;IPI00300725 IPI:IPI00300725.6	M23(Oxidation)	0	0	6.742e-06	4.37949	3	3054.42	2.49308	65.6611	0
	High	NLDLDSIIAEVK	7	9	5	IPI00293665 IPI:IPI00293665.6;IPI00300725 IPI:IPI00300725.6;IPI00009867 IPI:IPI00009867.2;IPI00021304 IPI:IPI00021304.1;IPI00241841 IPI:IPI00241841.6		0	0	4.637e-06	4.25032	2	1329.72	-1.26227	75.6506	0
	High	GSGGLGGAcGGAGFGSR	1	4	2	IPI00293665 IPI:IPI00293665.6;IPI00300725 IPI:IPI00300725.6	C9(Carbamidomethyl)	0	0	2.968e-07	4.22288	2	1424.63	-0.886883	26.734	0
	High	ALYDAELSQmQTHISDTSVVLSmDNNR	2	5	2	IPI00293665 IPI:IPI00293665.6;IPI00300725 IPI:IPI00300725.6	M10(Oxidation); M23(Oxidation)	0	0	4.449e-08	4.15472	3	3070.41	0.061137	51.3771	0
	High	NKLEGLEDALQK	2	5	2	IPI00293665 IPI:IPI00293665.6;IPI00300725 IPI:IPI00300725.6		0	0	2.497e-06	4.05893	3	1357.73	-1.95468	40.9751	1
	High	ISIGGGScAISGGYGSR	3	4	2	IPI00293665 IPI:IPI00293665.6;IPI00300725 IPI:IPI00300725.6	C8(Carbamidomethyl)	0	0	0.0002649	4.04295	2	1598.76	0.4566	37.6379	0
	High	YEELQVTAGR	1	6	2	IPI00293665 IPI:IPI00293665.6;IPI00300725 IPI:IPI00300725.6		0	0	1.133e-05	3.59909	2	1165.58	-1.61976	29.121	0
	High	AIGGGLSSVGGGSSTIK	2	4	1	IPI00300725 IPI:IPI00300725.6		0	0	4.043e-06	3.57242	2	1447.77	-1.50886	33.9326	0
	High	AQYEEIAQR	2	7	3	IPI00021304 IPI:IPI00021304.1;IPI00293665 IPI:IPI00293665.6;IPI00300725 IPI:IPI00300725.6		0	0	0.0004855	3.24066	2	1107.54	-0.823006	21.2144	0
	High	SGFSSVSVSR	1	1	1	IPI00300725 IPI:IPI00300725.6		0	0	0.0001077	3.19587	2	1012.5	-1.08048	25.6475	0
	High	ADTLTDEINFLR	2	5	2	IPI00293665 IPI:IPI00293665.6;IPI00300725 IPI:IPI00300725.6		0	0	5.157e-05	3.17205	2	1407.71	1.10747	66.4842	0
	High	NTKQEIAEINR	1	5	2	IPI00293665 IPI:IPI00293665.6;IPI00300725 IPI:IPI00300725.6		0	0	0.0009661	3.13035	3	1315.7	-0.467685	17.7166	1
	High	TAAENEFVTLK	2	5	2	IPI00293665 IPI:IPI00293665.6;IPI00300725 IPI:IPI00300725.6		0	0	0.005269	2.92003	2	1222.63	-1.14411	39.7245	0
	High	WTLLQEQGTK	1	6	3	IPI00009867 IPI:IPI00009867.2;IPI00293665 IPI:IPI00293665.6;IPI00300725 IPI:IPI00300725.6		0	0	0.0003719	2.72213	2	1203.64	-0.484559	44.1609	0
	High	SRAEAESWYQTK	2	6	2	IPI00293665 IPI:IPI00293665.6;IPI00300725 IPI:IPI00300725.6		0	0	0.0001751	2.67914	3	1455.68	-1.43784	23.7186	1
	High	KLLEGEEcR	1	12	5	IPI00293665 IPI:IPI00293665.6;IPI00300725 IPI:IPI00300725.6;IPI00021304 IPI:IPI00021304.1;IPI00009867 IPI:IPI00009867.2;IPI00174775 IPI:IPI00174775.1	C8(Carbamidomethyl)	0	0	0.001284	2.61725	2	1133.56	-1.45115	14.1671	1
	High	NKYEDEINKR	4	10	4	IPI00009867 IPI:IPI00009867.2;IPI00556624 IPI:IPI00556624.1;IPI00293665 IPI:IPI00293665.6;IPI00300725 IPI:IPI00300725.6		0	0	0.0006024	2.60016	3	1308.65	-0.910078	14.9058	2
	High	FASFIDKVR	1	21	7	IPI00293665 IPI:IPI00293665.6;IPI00300725 IPI:IPI00300725.6;IPI00021304 IPI:IPI00021304.1;IPI00009867 IPI:IPI00009867.2;IPI00174775 IPI:IPI00174775.1;IPI00241841 IPI:IPI00241841.6;IPI00376379 IPI:IPI00376379.1		0	0	0.004138	2.57416	2	1082.6	-1.41824	39.4014	1
	High	TAAENEFVTLKK	2	5	2	IPI00293665 IPI:IPI00293665.6;IPI00300725 IPI:IPI00300725.6		0	0	0.002121	2.55218	2	1350.73	-0.854337	29.5817	1
	High	DVDAAYmNK	1	8	3	IPI00293665 IPI:IPI00293665.6;IPI00300725 IPI:IPI00300725.6;IPI00009867 IPI:IPI00009867.2	M7(Oxidation)	0	0	0.004053	2.42651	2	1042.45	-4.39118	14.5265	0
	High	NKYEDEINK	1	11	5	IPI00009867 IPI:IPI00009867.2;IPI00556624 IPI:IPI00556624.1;IPI00241841 IPI:IPI00241841.6;IPI00293665 IPI:IPI00293665.6;IPI00300725 IPI:IPI00300725.6		0	0	0.007168	2.35582	2	1152.55	-0.240558	14.6815	1
	High	EYQELmNVK	1	7	2	IPI00293665 IPI:IPI00293665.6;IPI00300725 IPI:IPI00300725.6	M6(Oxidation)	0	0	0.00424	2.30768	2	1169.55	0.0705816	24.1715	0
	High	LLEGEEcR	1	13	6	IPI00293665 IPI:IPI00293665.6;IPI00300725 IPI:IPI00300725.6;IPI00021304 IPI:IPI00021304.1;IPI00009867 IPI:IPI00009867.2;IPI00166205 IPI:IPI00166205.2;IPI00174775 IPI:IPI00174775.1	C7(Carbamidomethyl)	0	0	0.002422	2.27775	2	1005.47	-0.544063	16.7904	0
	High	FASFIDK	4	22	7	IPI00293665 IPI:IPI00293665.6;IPI00300725 IPI:IPI00300725.6;IPI00021304 IPI:IPI00021304.1;IPI00009867 IPI:IPI00009867.2;IPI00174775 IPI:IPI00174775.1;IPI00241841 IPI:IPI00241841.6;IPI00376379 IPI:IPI00376379.1		0	0	0.006889	2.18039	2	827.429	-1.43195	37.8054	0
	High	LEGLEDALQK	1	5	2	IPI00293665 IPI:IPI00293665.6;IPI00300725 IPI:IPI00300725.6		0	0.001	0.01198	2.47488	2	1115.59	-1.1439	42.2969	0
	High	QEIAEINR	1	5	2	IPI00293665 IPI:IPI00293665.6;IPI00300725 IPI:IPI00300725.6		0	0.001	0.01344	2.14312	2	972.51	-1.02416	20.218	0
	High	QNLEPLFEQYINNLRR	1	6	3	IPI00009867 IPI:IPI00009867.2;IPI00293665 IPI:IPI00293665.6;IPI00300725 IPI:IPI00300725.6		0	0.001	0.008519	1.1515	3	2047.07	0.553458	76.5521	1
	High	QLDSIVGER	1	6	3	IPI00009867 IPI:IPI00009867.2;IPI00293665 IPI:IPI00293665.6;IPI00300725 IPI:IPI00300725.6		0	0.001	0.01204	1.15007	2	1016.54	-0.654883	30.2913	0
	High	GRLDSELR	1	7	4	IPI00009867 IPI:IPI00009867.2;IPI00241841 IPI:IPI00241841.6;IPI00293665 IPI:IPI00293665.6;IPI00300725 IPI:IPI00300725.6		0	0.003	0.05241	2.4592	2	945.51	-1.47755	16.7446	1
	High	LRSEIDHVK	1	5	2	IPI00293665 IPI:IPI00293665.6;IPI00300725 IPI:IPI00300725.6		0	0.008	0.1306	1.88133	2	1096.61	-0.308221	10.8937	1
	High	YEDEINKR	1	15	6	IPI00293665 IPI:IPI00293665.6;IPI00300725 IPI:IPI00300725.6;IPI00021304 IPI:IPI00021304.1;IPI00009867 IPI:IPI00009867.2;IPI00556624 IPI:IPI00556624.1;IPI00376379 IPI:IPI00376379.1		0	0.009	0.1607	2.01445	2	1066.51	-1.59891	11.0868	1
IPI00293665 IPI:IPI00293665.6	SWISS-PROT:P04259 REFSEQ_NP:NP_005546|ENSEMBL:ENSP00000252252 Tax_Id=9606 Keratin, type II cytoskeletal 6B	154.945	49.02	4	2	31	56	563	59.8312	8.00146
	A2	Sequence	# PSMs	# Proteins	# Protein Groups	Protein Group Accessions	Modifications	ΔCn	q-Value	PEP	XCorr	Charge	MH+ [Da]	ΔM [ppm]	RT [min]	# Missed Cleavages
	High	QNLEPLFEQYINNLR	4	6	3	IPI00009867 IPI:IPI00009867.2;IPI00293665 IPI:IPI00293665.6;IPI00300725 IPI:IPI00300725.6		0	0	3.225e-06	4.44398	3	1890.97	0.236032	83.1007	0
	High	ALYDAELSQMQTHISDTSVVLSmDNNR	1	5	2	IPI00293665 IPI:IPI00293665.6;IPI00300725 IPI:IPI00300725.6	M23(Oxidation)	0	0	6.742e-06	4.37949	3	3054.42	2.49308	65.6611	0
	High	NLDLDSIIAEVK	7	9	5	IPI00293665 IPI:IPI00293665.6;IPI00300725 IPI:IPI00300725.6;IPI00009867 IPI:IPI00009867.2;IPI00021304 IPI:IPI00021304.1;IPI00241841 IPI:IPI00241841.6		0	0	4.637e-06	4.25032	2	1329.72	-1.26227	75.6506	0
	High	GSGGLGGAcGGAGFGSR	1	4	2	IPI00293665 IPI:IPI00293665.6;IPI00300725 IPI:IPI00300725.6	C9(Carbamidomethyl)	0	0	2.968e-07	4.22288	2	1424.63	-0.886883	26.734	0
	High	ATGGGLSSVGGGSSTIK	1	1	1	IPI00293665 IPI:IPI00293665.6		0	0	6.865e-06	4.2102	2	1435.74	-1.25735	25.1179	0
	High	ALYDAELSQmQTHISDTSVVLSmDNNR	2	5	2	IPI00293665 IPI:IPI00293665.6;IPI00300725 IPI:IPI00300725.6	M10(Oxidation); M23(Oxidation)	0	0	4.449e-08	4.15472	3	3070.41	0.061137	51.3771	0
	High	NKLEGLEDALQK	2	5	2	IPI00293665 IPI:IPI00293665.6;IPI00300725 IPI:IPI00300725.6		0	0	2.497e-06	4.05893	3	1357.73	-1.95468	40.9751	1
	High	ISIGGGScAISGGYGSR	3	4	2	IPI00293665 IPI:IPI00293665.6;IPI00300725 IPI:IPI00300725.6	C8(Carbamidomethyl)	0	0	0.0002649	4.04295	2	1598.76	0.4566	37.6379	0
	High	YEELQVTAGR	1	6	2	IPI00293665 IPI:IPI00293665.6;IPI00300725 IPI:IPI00300725.6		0	0	1.133e-05	3.59909	2	1165.58	-1.61976	29.121	0
	High	AQYEEIAQR	2	7	3	IPI00021304 IPI:IPI00021304.1;IPI00293665 IPI:IPI00293665.6;IPI00300725 IPI:IPI00300725.6		0	0	0.0004855	3.24066	2	1107.54	-0.823006	21.2144	0
	High	ADTLTDEINFLR	2	5	2	IPI00293665 IPI:IPI00293665.6;IPI00300725 IPI:IPI00300725.6		0	0	5.157e-05	3.17205	2	1407.71	1.10747	66.4842	0
	High	NTKQEIAEINR	1	5	2	IPI00293665 IPI:IPI00293665.6;IPI00300725 IPI:IPI00300725.6		0	0	0.0009661	3.13035	3	1315.7	-0.467685	17.7166	1
	High	SGFSSISVSR	1	3	1	IPI00293665 IPI:IPI00293665.6		0	0	0.0002395	3.11525	2	1026.52	-1.14954	32.2576	0
	High	TAAENEFVTLK	2	5	2	IPI00293665 IPI:IPI00293665.6;IPI00300725 IPI:IPI00300725.6		0	0	0.005269	2.92003	2	1222.63	-1.14411	39.7245	0
	High	WTLLQEQGTK	1	6	3	IPI00009867 IPI:IPI00009867.2;IPI00293665 IPI:IPI00293665.6;IPI00300725 IPI:IPI00300725.6		0	0	0.0003719	2.72213	2	1203.64	-0.484559	44.1609	0
	High	SRAEAESWYQTK	2	6	2	IPI00293665 IPI:IPI00293665.6;IPI00300725 IPI:IPI00300725.6		0	0	0.0001751	2.67914	3	1455.68	-1.43784	23.7186	1
	High	KLLEGEEcR	1	12	5	IPI00293665 IPI:IPI00293665.6;IPI00300725 IPI:IPI00300725.6;IPI00021304 IPI:IPI00021304.1;IPI00009867 IPI:IPI00009867.2;IPI00174775 IPI:IPI00174775.1	C8(Carbamidomethyl)	0	0	0.001284	2.61725	2	1133.56	-1.45115	14.1671	1
	High	NKYEDEINKR	4	10	4	IPI00009867 IPI:IPI00009867.2;IPI00556624 IPI:IPI00556624.1;IPI00293665 IPI:IPI00293665.6;IPI00300725 IPI:IPI00300725.6		0	0	0.0006024	2.60016	3	1308.65	-0.910078	14.9058	2
	High	FASFIDKVR	1	21	7	IPI00293665 IPI:IPI00293665.6;IPI00300725 IPI:IPI00300725.6;IPI00021304 IPI:IPI00021304.1;IPI00009867 IPI:IPI00009867.2;IPI00174775 IPI:IPI00174775.1;IPI00241841 IPI:IPI00241841.6;IPI00376379 IPI:IPI00376379.1		0	0	0.004138	2.57416	2	1082.6	-1.41824	39.4014	1
	High	TAAENEFVTLKK	2	5	2	IPI00293665 IPI:IPI00293665.6;IPI00300725 IPI:IPI00300725.6		0	0	0.002121	2.55218	2	1350.73	-0.854337	29.5817	1
	High	DVDAAYmNK	1	8	3	IPI00293665 IPI:IPI00293665.6;IPI00300725 IPI:IPI00300725.6;IPI00009867 IPI:IPI00009867.2	M7(Oxidation)	0	0	0.004053	2.42651	2	1042.45	-4.39118	14.5265	0
	High	NKYEDEINK	1	11	5	IPI00009867 IPI:IPI00009867.2;IPI00556624 IPI:IPI00556624.1;IPI00241841 IPI:IPI00241841.6;IPI00293665 IPI:IPI00293665.6;IPI00300725 IPI:IPI00300725.6		0	0	0.007168	2.35582	2	1152.55	-0.240558	14.6815	1
	High	EYQELmNVK	1	7	2	IPI00293665 IPI:IPI00293665.6;IPI00300725 IPI:IPI00300725.6	M6(Oxidation)	0	0	0.00424	2.30768	2	1169.55	0.0705816	24.1715	0
	High	LLEGEEcR	1	13	6	IPI00293665 IPI:IPI00293665.6;IPI00300725 IPI:IPI00300725.6;IPI00021304 IPI:IPI00021304.1;IPI00009867 IPI:IPI00009867.2;IPI00166205 IPI:IPI00166205.2;IPI00174775 IPI:IPI00174775.1	C7(Carbamidomethyl)	0	0	0.002422	2.27775	2	1005.47	-0.544063	16.7904	0
	High	FASFIDK	4	22	7	IPI00293665 IPI:IPI00293665.6;IPI00300725 IPI:IPI00300725.6;IPI00021304 IPI:IPI00021304.1;IPI00009867 IPI:IPI00009867.2;IPI00174775 IPI:IPI00174775.1;IPI00241841 IPI:IPI00241841.6;IPI00376379 IPI:IPI00376379.1		0	0	0.006889	2.18039	2	827.429	-1.43195	37.8054	0
	High	LEGLEDALQK	1	5	2	IPI00293665 IPI:IPI00293665.6;IPI00300725 IPI:IPI00300725.6		0	0.001	0.01198	2.47488	2	1115.59	-1.1439	42.2969	0
	High	QEIAEINR	1	5	2	IPI00293665 IPI:IPI00293665.6;IPI00300725 IPI:IPI00300725.6		0	0.001	0.01344	2.14312	2	972.51	-1.02416	20.218	0
	High	QNLEPLFEQYINNLRR	1	6	3	IPI00009867 IPI:IPI00009867.2;IPI00293665 IPI:IPI00293665.6;IPI00300725 IPI:IPI00300725.6		0	0.001	0.008519	1.1515	3	2047.07	0.553458	76.5521	1
	High	QLDSIVGER	1	6	3	IPI00009867 IPI:IPI00009867.2;IPI00293665 IPI:IPI00293665.6;IPI00300725 IPI:IPI00300725.6		0	0.001	0.01204	1.15007	2	1016.54	-0.654883	30.2913	0
	High	GRLDSELR	1	7	4	IPI00009867 IPI:IPI00009867.2;IPI00241841 IPI:IPI00241841.6;IPI00293665 IPI:IPI00293665.6;IPI00300725 IPI:IPI00300725.6		0	0.003	0.05241	2.4592	2	945.51	-1.47755	16.7446	1
	High	LRSEIDHVK	1	5	2	IPI00293665 IPI:IPI00293665.6;IPI00300725 IPI:IPI00300725.6		0	0.008	0.1306	1.88133	2	1096.61	-0.308221	10.8937	1
	High	YEDEINKR	1	15	6	IPI00293665 IPI:IPI00293665.6;IPI00300725 IPI:IPI00300725.6;IPI00021304 IPI:IPI00021304.1;IPI00009867 IPI:IPI00009867.2;IPI00556624 IPI:IPI00556624.1;IPI00376379 IPI:IPI00376379.1		0	0.009	0.1607	2.01445	2	1066.51	-1.59891	11.0868	1
YOR374W	ALD4 SGDID:S000005901, Chr XV from 1039840-1041399, Genome Release 64-2-1, Verified ORF, "Mitochondrial aldehyde dehydrogenase; required for growth on ethanol and conversion of acetaldehyde to acetate; phosphorylated; activity is K+ dependent; utilizes NADP+ or NAD+ equally as coenzymes; expression is glucose repressed; can substitute for cytosolic NADP-dependent aldehyde dehydrogenase when direc…	151.032	52.22	1	24	25	53	519	56.6882	6.7417
	A2	Sequence	# PSMs	# Proteins	# Protein Groups	Protein Group Accessions	Modifications	ΔCn	q-Value	PEP	XCorr	Charge	MH+ [Da]	ΔM [ppm]	RT [min]	# Missed Cleavages
	High	LPNGLEYEQPTGLFINNK	2	1	1	YOR374W		0	0	3.057e-06	5.31424	2	2047.05	-0.811969	62.7787	0
	High	YVDIGKNEGATLITGGER	2	1	1	YOR374W		0	0	2.457e-07	4.40341	2	1892.97	0.0854982	41.4783	1
	High	YIPQAGIPPGVINIVSGFGK	6	1	1	YOR374W		0	0	4.707e-08	4.23811	3	2027.13	-0.411574	82.6303	0
	High	SPNIVFADAELKK	4	1	1	YOR374W		0	0	8.864e-06	3.87796	3	1431.78	-0.686548	40.2602	1
	High	NEGATLITGGER	1	1	1	YOR374W		0	0	1.855e-06	3.8069	2	1217.61	-0.712581	26.8118	0
	High	EDDVEEAVQAADR	4	1	1	YOR374W		0	0	8.931e-06	3.77758	2	1446.63	-1.14284	30.405	0
	High	TAESTPLSALYVSK	4	1	1	YOR374W		0	0	6.314e-05	3.61036	2	1466.77	-1.34662	51.4782	0
	High	VAFTGSTATGR	2	1	1	YOR374W		0	0	3.8e-05	3.58974	2	1067.55	-1.17163	19.4461	0
	High	VGDPFDESTFQGAQTSQmQLNK	1	1	1	YOR374W	M18(Oxidation)	0	0	1.223e-05	3.51158	3	2444.11	3.04396	48.5418	0
	High	IVGEAITNHPK	1	1	1	YOR374W		0	0	0.0005119	3.28251	2	1178.65	-1.42591	16.8374	0
	High	IAPALVTGNTVVLK	2	1	1	YOR374W		0	0	9.647e-05	3.24579	2	1395.86	0.0372265	49.4779	0
	High	SPNIVFADAELK	2	1	1	YOR374W		0	0	0.0002351	3.17637	2	1303.69	-0.884682	52.4697	0
	High	KVAFTGSTATGR	1	1	1	YOR374W		0	0	0.002794	3.12167	2	1195.64	-0.330848	14.843	1
	High	GDVDLVINYLK	3	1	1	YOR374W		0	0	0.0002111	2.92666	2	1248.68	-0.849419	73.1454	0
	High	GYFIKPTVFGDVK	2	1	1	YOR374W		0	0	0.002596	2.76864	2	1470.8	0.532402	52.7546	0
	High	IVKEEIFGPVVTVTK	2	1	1	YOR374W		0	0	0.001965	2.62733	3	1658.97	-0.520394	50.0158	1
	High	SSAGFADKIDGR	5	1	1	YOR374W		0	0	3.32e-05	2.61026	2	1223.6	-0.658461	18.2174	1
	High	HIYQSAAAGLK	2	1	1	YOR374W		0	0	3.766e-05	2.60757	2	1158.63	-1.35825	18.0979	0
	High	KVTLELGGK	1	2	2	YER073W;YOR374W		0	0	0.00232	2.34802	2	944.578	-0.0636136	23.2045	1
	High	EEIFGPVVTVTK	1	1	1	YOR374W		0	0	0.008145	2.20829	2	1318.72	-0.534097	52.5534	0
	High	THFSYTK	1	1	1	YOR374W		0	0	0.003653	1.96541	2	883.431	-0.0889754	12.5261	0
	High	VYVEESIYDKFIEEFK	1	1	1	YOR374W		0	0	0.006101	1.23153	3	2038.01	1.24167	80.4449	1
	High	LAELIEQDKDVIASIETLDNGK	1	1	1	YOR374W		0	0.001	0.009283	3.34832	3	2414.27	0.938367	70.1814	1
	High	FIEEFK	1	1	1	YOR374W		0	0.001	0.01108	1.9025	2	812.418	-1.18903	34.4475	0
	High	VYVEESIYDK	1	1	1	YOR374W		0	0.005	0.08444	1.72718	2	1244.6	-0.197375	34.2804	0
YGR032W	GSC2 SGDID:S000003264, Chr VII from 548264-553951, Genome Release 64-2-1, Verified ORF, "Catalytic subunit of 1,3-beta-glucan synthase; involved in formation of the inner layer of the spore wall; activity positively regulated by Rho1p and negatively by Smk1p; GSC2 has a paralog, FKS1, that arose from the whole genome duplication"	149.662	17.31	2	9	27	52	1895	216.85	7.02002
	A2	Sequence	# PSMs	# Proteins	# Protein Groups	Protein Group Accessions	Modifications	ΔCn	q-Value	PEP	XCorr	Charge	MH+ [Da]	ΔM [ppm]	RT [min]	# Missed Cleavages
	High	EYIFSENSGVLGDVAAGK	2	2	2	YGR032W;YLR342W		0	0	1.768e-06	4.95235	2	1855.91	1.2243	61.1903	0
	High	YEDQSTNHPVAIVGAR	5	1	1	YGR032W		0	0	1.211e-05	4.71998	2	1756.86	-0.333508	24.9942	0
	High	ILAEETAAYENNEDEPEKEDALK	5	1	1	YGR032W		0	0	1.109e-05	3.90636	3	2621.21	-1.45249	37.9866	1
	High	VIGYDDVNQLFWYPEGIAK	3	1	1	YGR032W		0	0	0.003161	3.84165	2	2227.11	2.36674	79.6806	0
	High	EYYYLGTQLPIDR	1	1	1	YGR032W		0	0	2.305e-06	3.82933	2	1630.81	-1.93174	61.1208	0
	High	DLGFGTILNFTTK	1	2	2	YGR032W;YLR342W		0	0	1.7e-05	3.69058	2	1426.76	0.781745	80.3459	0
	High	SVLAEFEELGIEQIHPYTPGLK	2	1	1	YGR032W		0	0	3.764e-05	3.6798	3	2470.29	0.721331	83.7441	0
	High	SQIDDLPFYcIGFK	5	2	2	YGR032W;YLR342W	C10(Carbamidomethyl)	0	0	9.211e-06	3.64695	2	1702.82	1.09733	73.3219	0
	High	FKPHELENAEFLLR	2	2	2	YGR032W;YLR342W		0	0	9.349e-06	3.63734	3	1742.92	-1.25597	49.8368	0
	High	EHLLAIDHVQK	1	2	2	YGR032W;YLR342W		0	0	2.509e-05	3.43059	2	1302.71	-1.24352	24.3991	0
	High	VQLSGNPILGDGK	1	2	2	YGR032W;YLR342W		0	0	9.196e-06	3.35163	2	1297.71	-0.473513	41.9311	0
	High	SWLHLVTNFNR	1	1	1	YGR032W		0	0	5.527e-06	2.99954	3	1386.73	-1.06751	59.7108	0
	High	IPFSILYSR	2	2	2	YGR032W;YLR342W		0	0	0.0001032	2.93301	2	1095.62	0.0522766	61.6446	0
	High	SDNQNHALIFYR	2	2	2	YGR032W;YLR342W		0	0	0.000145	2.82917	3	1477.72	-1.5871	40.46	0
	High	SQVYEIVDGR	2	1	1	YGR032W		0	0	0.001305	2.80184	2	1165.59	0.684281	35.7923	0
	High	HcEYYQcGK	1	2	2	YGR032W;YLR342W	C2(Carbamidomethyl); C7(Carbamidomethyl)	0	0	0.008095	2.77189	2	1244.48	-1.64494	11.2051	0
	High	IKHcEYYQcGK	1	2	2	YGR032W;YLR342W	C4(Carbamidomethyl); C9(Carbamidomethyl)	0	0	0.003746	2.55609	2	1485.66	-0.531239	10.5071	1
	High	LGEIPWDDVFFK	2	1	1	YGR032W		0	0	0.006142	2.53348	2	1465.74	0.0712432	82.0659	0
	High	VTLLEYLK	2	2	2	YGR032W;YLR342W		0	0	0.001718	2.43796	2	978.586	-1.45354	63.8111	0
	High	EQTFGTLFAR	1	3	2	YGR032W;YLR342W		0	0	0.0001748	2.38793	2	1169.6	0.745124	53.6671	0
	High	SAAPEYTLR	1	2	2	YGR032W;YLR342W		0	0	0.00327	1.75743	2	1007.51	-1.33147	25.6833	0
	High	EIIREDDQFSR	4	2	2	YGR032W;YLR342W		0	0.001	0.01547	2.81733	2	1407.69	-0.190771	25.4614	1
	High	QIRPPIYSLK	1	2	2	YGR032W;YLR342W		0	0.001	0.01297	1.66082	3	1214.72	-1.29916	37.2844	0
	High	LIDLPAEER	1	1	1	YGR032W		0	0.002	0.01828	2.28275	2	1055.57	-0.156933	38.1514	0
	High	LVGDESEK	1	2	2	YGR032W;YLR342W		0	0.003	0.05348	2.17164	2	876.43	-1.10911	10.5276	0
	High	NSWIGYVR	1	2	2	YGR032W;YLR342W		0	0.006	0.09682	1.81345	2	994.509	-1.81668	45.0568	0
	High	LLYHQVPSEIEGKR	1	2	2	YGR032W;YLR342W		0	0.008	0.1277	2.59105	2	1668.91	1.72224	29.5674	1
YMR105C	PGM2 SGDID:S000004711, Chr XIII from 477606-475897, Genome Release 64-2-1, reverse complement, Verified ORF, "Phosphoglucomutase; catalyzes the conversion from glucose-1-phosphate to glucose-6-phosphate, which is a key step in hexose metabolism; functions as the acceptor for a Glc-phosphotransferase; protein abundance increases in response to DNA replication stress; PGM2 has a paralog, PGM1, that…	146.739	50.97	1	20	24	56	569	63.0489	6.62451
	A2	Sequence	# PSMs	# Proteins	# Protein Groups	Protein Group Accessions	Modifications	ΔCn	q-Value	PEP	XCorr	Charge	MH+ [Da]	ΔM [ppm]	RT [min]	# Missed Cleavages
	High	VTDcGDFSYTDLDGSVSDHQGLYVK	7	1	1	YMR105C	C4(Carbamidomethyl)	0	0	1.437e-07	4.68541	3	2778.22	-0.710372	52.1988	0
	High	YNLSNGGPAPESVTNAIWEISK	3	1	1	YMR105C		0	0	5.64e-06	4.34381	2	2347.16	0.0956817	72.6753	0
	High	IIKDFPELDLGTIGK	3	1	1	YMR105C		0	0	1.599e-06	4.12423	3	1658.94	-0.776112	63.0482	1
	High	LSIcGEESFGTGSNHVR	2	1	1	YMR105C	C4(Carbamidomethyl)	0	0	4.465e-05	3.85311	2	1849.85	-0.0195994	36.2802	0
	High	SGVVNSAFPADESLK	4	1	1	YMR105C		0	0	0.001101	3.83202	2	1520.76	-0.393737	42.7109	0
	High	YGPLLVDIIDITK	2	1	1	YMR105C		0	0	9.405e-06	3.75233	2	1459.84	-0.568522	86.2105	0
	High	LSGTGSSGATIR	2	2	2	YKL127W;YMR105C		0	0	2.005e-05	3.70261	2	1106.58	-1.1733	14.1711	0
	High	GATLVVGGDGR	3	1	1	YMR105C		0	0	3.317e-05	3.15178	2	1001.54	-0.83133	22.9109	0
	High	IEFGAASDGDGDR	1	1	1	YMR105C		0	0	1.56e-05	2.7858	2	1309.56	-1.10479	28.0387	0
	High	TAEEYLKPIINSVIK	3	1	1	YMR105C		0	0	0.0006299	2.6883	2	1717.97	-0.481644	65.8976	0
	High	FFcALFDAK	3	2	2	YKL127W;YMR105C	C3(Carbamidomethyl)	0	0	0.001514	2.66763	2	1118.53	-0.547597	61.4597	0
	High	AHGLNcYEVPTGWK	1	1	1	YMR105C	C6(Carbamidomethyl)	0	0	0.002967	2.58308	3	1631.76	-1.21066	42.6679	0
	High	QVLGTEEPTVRT	1	1	1	YMR105C		0	0	0.0007713	2.57203	2	1329.7	-0.884914	30.2584	1
	High	YYNDVILHK	1	1	1	YMR105C		0	0	0.002652	2.27011	2	1164.6	-0.958271	29.5114	0
	High	DFPELDLGTIGK	4	1	1	YMR105C		0	0	0.0001169	2.17891	2	1304.67	-1.64112	67.5995	0
	High	EIFDFDLIK	2	2	2	YKL127W;YMR105C		0	0	0.007539	2.17037	2	1139.6	-0.148447	74.0887	0
	High	QVLGTEEPTVR	1	1	1	YMR105C		0	0	0.004811	2.12448	2	1228.65	-1.19668	27.1146	0
	High	SFPTSGAIDR	3	1	1	YMR105C		0	0	0.006406	1.85296	2	1050.52	-1.1328	28.1622	0
	High	YcDDKSQYQK	1	1	1	YMR105C	C2(Carbamidomethyl)	0	0.001	0.01338	2.26535	2	1334.57	-1.92268	9.22946	1
	High	TIQNEFWAK	2	1	1	YMR105C		0	0.001	0.0128	2.23464	2	1136.57	-0.856906	44.374	0
	High	VFKDEPNYTENFIQSImEAIPEGSK	3	1	1	YMR105C	M17(Oxidation)	0	0.001	0.01156	2.19468	3	2902.38	-0.364511	79.3584	1
	High	YDFEKVETEK	2	1	1	YMR105C		0	0.001	0.01106	2.02856	2	1287.61	-1.0212	28.1789	1
	High	QGIYGLAR	1	2	2	YKL127W;YMR105C		0	0.003	0.03631	1.64129	2	877.489	-0.347817	32.0459	0
	High	DYVNFLK	1	1	1	YMR105C		0	0.008	0.1261	1.86911	2	898.467	-0.289306	50.6145	0
YHR183W	GND1 SGDID:S000001226, Chr VIII from 470960-472429, Genome Release 64-2-1, Verified ORF, "6-phosphogluconate dehydrogenase (decarboxylating); catalyzes an NADPH regenerating reaction in the pentose phosphate pathway; required for growth on D-glucono-delta-lactone and adaptation to oxidative stress; GND1 has a paralog, GND2, that arose from the whole genome duplication"	145.766	49.9	2	21	21	52	489	53.5093	6.63916
	A2	Sequence	# PSMs	# Proteins	# Protein Groups	Protein Group Accessions	Modifications	ΔCn	q-Value	PEP	XCorr	Charge	MH+ [Da]	ΔM [ppm]	RT [min]	# Missed Cleavages
	High	AYREEPDLENLLFNK	4	1	1	YHR183W		0	0	4.875e-08	5.05743	3	1850.93	-0.990572	64.9154	1
	High	AGAPVDALINQIVPLLEK	12	1	1	YHR183W		0	0	3.036e-08	4.74787	2	1861.08	1.55377	96.1579	0
	High	DREQFVDDLEQALYASK	4	1	1	YHR183W		0	0	0.0001552	4.17282	3	2026.98	2.2295	55.5156	1
	High	SIIGATSIEDFISK	3	1	1	YHR183W		0	0	0.0001343	3.75946	2	1480.79	-0.622339	71.6067	0
	High	LPANLLQAQR	2	2	1	YHR183W		0	0	6.822e-05	3.71604	2	1123.66	-1.10468	39.308	0
	High	GILFVGSGVSGGEEGAR	1	1	1	YHR183W		0	0	7.853e-07	3.71479	2	1591.81	-0.165048	50.3447	0
	High	LGGFTDKEISDVFAK	5	1	1	YHR183W		0	0	6.487e-05	3.68284	2	1626.84	0.149236	57.0442	1
	High	KGILFVGSGVSGGEEGAR	1	1	1	YHR183W		0	0	4.469e-05	3.45988	3	1719.9	-0.550528	40.6509	1
	High	EEPDLENLLFNK	1	1	1	YHR183W		0	0	2.175e-05	3.42467	2	1460.73	-0.0610182	71.6153	0
	High	SDGEPccEWVGPAGAGHYVK	4	1	1	YHR183W	C6(Carbamidomethyl); C7(Carbamidomethyl)	0	0	1.017e-05	3.40215	3	2175.92	-1.21209	40.7286	0
	High	IISYAQGFmLIR	1	2	1	YHR183W	M9(Oxidation)	0	0	0.0001625	3.04519	2	1427.77	0.98091	63.6008	0
	High	DILKFDDVDGKPLVEK	1	2	1	YHR183W		0	0	0.001598	2.87023	3	1830.98	-1.28032	48.0331	1
	High	SVFLGQITK	2	1	1	YHR183W		0	0	0.00421	2.26856	2	992.577	-0.480904	42.5178	0
	High	EAAATYGWK	1	1	1	YHR183W		0	0.001	0.01011	2.23917	2	996.478	-0.916833	27.5987	0
	High	FFADAVTK	2	1	1	YHR183W		0	0.001	0.008656	1.64619	2	898.466	-0.855027	33.4413	0
	High	DYFGAHTFR	2	2	1	YHR183W		0	0.002	0.02688	1.8189	2	1113.51	-1.07223	36.2235	0
	High	SERLPANLLQAQR	1	2	1	YHR183W		0	0.002	0.0287	1.65612	3	1495.83	-1.45038	37.3999	1
	High	NIFQSISAK	2	1	1	YHR183W		0	0.003	0.0509	1.57201	2	1007.55	-1.16264	45.5163	0
	High	WNNGVLDSFLVEITR	1	1	1	YHR183W		0	0.004	0.06526	1.94219	2	1762.93	7.51218	92.378	0
	High	VDHFLANEAK	1	1	1	YHR183W		0	0.005	0.07798	1.89629	2	1143.58	-1.45769	19.8863	0
	High	GDIIIDGGNSHFPDSNR	1	1	1	YHR183W		0	0.006	0.09884	1.67744	3	1813.85	-0.52825	40.1775	0
YIL015W	BAR1 SGDID:S000001277, Chr IX from 322342-324105, Genome Release 64-2-1, Verified ORF, "Aspartyl protease; secreted into the periplasmic space of mating type a cell; helps cells find mating partners; cleaves and inactivates alpha factor allowing cells to recover from alpha-factor-induced cell cycle arrest"	145.759	33.9	1	15	15	43	587	63.6899	4.77979
	A2	Sequence	# PSMs	# Proteins	# Protein Groups	Protein Group Accessions	Modifications	ΔCn	q-Value	PEP	XCorr	Charge	MH+ [Da]	ΔM [ppm]	RT [min]	# Missed Cleavages
	High	SRPFLQSSTASSLIAETNVQSR	5	1	1	YIL015W		0	0	3.301e-08	5.0455	2	2379.23	-0.207472	52.0041	0
	High	SScEHETFTTTKYPVLLDSGTSLLNAPK	1	1	1	YIL015W	C3(Carbamidomethyl)	0	0	0.0001526	4.4992	3	3096.51	-2.32942	57.6688	1
	High	YPVLLDSGTSLLNAPK	4	1	1	YIL015W		0	0	5.124e-05	4.41474	2	1687.93	0.928289	65.3553	0
	High	ISLAQANWnASEVSK	4	1	1	YIL015W	N9(HexNAc)	0	0	2.45e-05	4.34911	2	1820.9	-0.424681	45.3042	0
	High	KLVNIQTDGSISGAK	4	1	1	YIL015W		0	0	8.125e-06	4.30421	2	1530.85	-0.233269	29.7187	1
	High	YATTPVSGVLGIGFPR	4	1	1	YIL015W		0	0	1.795e-07	3.97167	2	1634.89	0.175644	69.5468	0
	High	LVNIQTDGSISGAK	3	1	1	YIL015W		0	0	1.523e-05	3.96467	2	1402.75	-0.516138	34.1515	0
	High	GYEGAPNEYYPNFPQILK	6	1	1	YIL015W		0	0	3.471e-06	3.84078	2	2100.01	-0.450496	67.8377	0
	High	IATAEPWSTNEPFTVTSDIYSSTGcK	1	1	1	YIL015W	C25(Carbamidomethyl)	0	0	0.0002587	3.79772	3	2862.31	-1.00129	68.4333	0
	High	ISLAQANWNASEVSK	1	1	1	YIL015W		0	0	1.051e-05	3.28542	2	1617.83	1.65158	46.3685	0
	High	SScEHETFTTTK	2	1	1	YIL015W	C3(Carbamidomethyl)	0	0	0.0002921	3.25227	2	1427.61	-0.519995	12.3894	0
	High	YSTVLINVcKPTY	1	1	1	YIL015W	C9(Carbamidomethyl)	0	0	8.183e-05	2.86008	2	1557.8	-0.177262	52.1315	0
	High	SQTTSDPSVAEHSTFnQTFVHETK	4	1	1	YIL015W	N16(HexNAc)	0	0	0.006585	2.73713	3	2881.32	1.82756	32.7892	0
	High	SMSTYNEHR	1	1	1	YIL015W		0	0	0.003421	1.95254	2	1124.48	-0.571124	9.82731	0
	High	TVITETVTK	1	1	1	YIL015W		0	0	0.003157	1.77247	2	991.566	-1.3311	22.7418	0
	High	ESVKGYEGAPNEYYPNFPQILK	1	1	1	YIL015W		0	0.001	0.009	2.99273	3	2543.25	0.22943	62.2056	1
YKL104C	GFA1 SGDID:S000001587, Chr XI from 245373-243220, Genome Release 64-2-1, reverse complement, Verified ORF, "Glutamine-fructose-6-phosphate amidotransferase; catalyzes the formation of glucosamine-6-P and glutamate from fructose-6-P and glutamine in the first step of chitin biosynthesis; GFA1 has a paralogous region, comprising ORFs YMR084W-YMR085W, that arose from the whole genome duplication"	145.561	49.37	1	28	28	53	717	79.9962	6.43018
	A2	Sequence	# PSMs	# Proteins	# Protein Groups	Protein Group Accessions	Modifications	ΔCn	q-Value	PEP	XCorr	Charge	MH+ [Da]	ΔM [ppm]	RT [min]	# Missed Cleavages
	High	VTHcGVHINAGPEIGVASTK	3	1	1	YKL104C	C4(Carbamidomethyl)	0	0	1.021e-05	5.75247	2	2047.04	0.637751	29.592	0
	High	EFEAGSQNANLLPIAANEFNLR	2	1	1	YKL104C		0	0	1.04458e-11	4.88563	3	2418.21	0.579636	73.7048	0
	High	AFLSEDGSPTPVEFFVSSDAASVVK	4	1	1	YKL104C		0	0	2.521e-06	4.74933	3	2586.26	-1.92697	80.1864	0
	High	VDFVDVEFPEENAGQPEIPLK	3	1	1	YKL104C		0	0	9.784e-06	4.69082	2	2372.17	0.847709	71.8149	0
	High	GYDSTGIAIDGDEADSTFIYK	1	1	1	YKL104C		0	0	3.389e-07	4.68883	2	2238.01	1.43656	56.6479	0
	High	GYQFAAALEGALK	1	1	1	YKL104C		0	0	1.002e-06	4.39788	2	1338.7	-0.579611	68.5883	0
	High	KGHPIIIcNENDEVWAQK	1	1	1	YKL104C	C8(Carbamidomethyl)	0	0	7.43e-07	4.06718	3	2151.06	-0.976632	36.2977	1
	High	DVTFVSHcGIAHTR	3	1	1	YKL104C	C8(Carbamidomethyl)	0	0	6.209e-05	3.88091	2	1599.77	-0.454317	27.1351	0
	High	VVSSIEQVTAR	1	1	1	YKL104C		0	0	1.076e-05	3.79307	2	1188.66	-1.09475	30.1692	0
	High	GALTVGIVNSVGSSISR	1	1	1	YKL104C		0	0	3.273e-07	3.65294	2	1616.9	0.354442	57.5037	0
	High	SRGEIIDTLVDGLQR	4	1	1	YKL104C		0	0	0.0005649	3.6192	2	1671.9	0.0742803	41.8281	1
	High	LKVDFVDVEFPEENAGQPEIPLK	2	1	1	YKL104C		0	0	0.001181	3.53385	3	2613.34	-2.67803	71.7744	1
	High	HGVLALVDENLPIIAFGTR	4	1	1	YKL104C		0	0	5.42e-06	3.49936	3	2035.14	1.2536	80.962	0
	High	GYKFESDTDTEcIAK	1	1	1	YKL104C	C12(Carbamidomethyl)	0	0	0.0001094	3.32484	3	1763.78	0.0032472	30.1527	1
	High	AREFEAGSQNANLLPIAANEFNLR	1	1	1	YKL104C		0	0	2.438e-05	3.27171	3	2645.35	1.73139	66.6337	1
	High	ScHYPNEVIATR	2	1	1	YKL104C	C2(Carbamidomethyl)	0	0	0.001475	3.12402	3	1446.68	-1.00412	23.6644	0
	High	VSALKEEITK	1	1	1	YKL104C		0	0	0.007076	2.8229	2	1117.64	-1.27611	19.2244	1
	High	FESDTDTEcIAK	2	1	1	YKL104C	C9(Carbamidomethyl)	0	0	9.551e-06	2.66128	2	1415.6	-0.193937	23.4651	0
	High	WATHGRPEQVNcHPQR	1	1	1	YKL104C	C12(Carbamidomethyl)	0	0	0.0001809	2.5414	3	1972.93	-0.822616	12.1962	0
	High	IEIIQGLK	1	1	1	YKL104C		0	0	0.0008842	2.34801	2	913.571	-0.37611	44.4196	0
	High	IDYENNK	2	1	1	YKL104C		0	0	0.004383	1.86242	2	895.415	-0.654081	11.7287	0
	High	AWLPVVR	2	1	1	YKL104C		0	0	0.006093	1.08985	2	840.508	-0.726762	50.6536	0
	High	GIDVDFPR	2	1	1	YKL104C		0	0.001	0.0126	1.83863	2	918.467	-0.73878	45.133	0
	High	KGSPLLIGVK	1	1	1	YKL104C		0	0.002	0.02181	2.41318	2	1011.66	-0.700034	31.7039	1
	High	GSPLLIGVK	1	1	1	YKL104C		0	0.002	0.02523	1.35453	2	883.561	-0.664161	42.5575	0
	High	VLFLEDDDLAHIYDGELHIHR	1	1	1	YKL104C		0	0.004	0.06477	2.13872	3	2520.24	-5.78656	64.6302	0
	High	RIEIIQGLK	1	1	1	YKL104C		0	0.006	0.1007	1.36359	2	1069.67	-2.47524	36.7687	1
	High	SDPEDQFVVVHNGIITNFR	4	1	1	YKL104C		0	0.007	0.1228	1.24509	3	2187.08	0.0465003	58.2052	0
YLR342W	FKS1 SGDID:S000004334, Chr XII from 809997-815627, Genome Release 64-2-1, Verified ORF, "Catalytic subunit of 1,3-beta-D-glucan synthase; functionally redundant with alternate catalytic subunit Gsc2p; binds to regulatory subunit Rho1p; involved in cell wall synthesis and maintenance; localizes to sites of cell wall remodeling; FKS1 has a paralog, GSC2, that arose from the whole genome duplication"	143.504	19.03	2	12	30	51	1876	214.712	7.2251
	A2	Sequence	# PSMs	# Proteins	# Protein Groups	Protein Group Accessions	Modifications	ΔCn	q-Value	PEP	XCorr	Charge	MH+ [Da]	ΔM [ppm]	RT [min]	# Missed Cleavages
	High	EYIFSENSGVLGDVAAGK	2	2	2	YGR032W;YLR342W		0	0	1.768e-06	4.95235	2	1855.91	1.2243	61.1903	0
	High	YEEQTTNHPVAIVGAR	2	1	1	YLR342W		0	0	1.653e-06	4.72161	2	1784.89	-1.79249	25.4664	0
	High	SVLAEFEELNVEQVNPYAPGLR	3	1	1	YLR342W		0	0	4.15e-08	4.40723	3	2474.26	0.258593	80.0127	0
	High	ILAEETAAYEGNENEAEK	1	1	1	YLR342W		0	0	1.642e-07	4.38545	2	1980.91	0.92769	32.3618	0
	High	IVGYDDLNQLFWYPEGIAK	4	1	1	YLR342W		0	0	1.413e-05	3.99454	2	2241.12	-0.600508	83.7803	0
	High	ILAEETAAYEGNENEAEKEDALK	3	1	1	YLR342W		0	0	0.000113	3.73901	3	2537.19	-0.822353	38.0748	1
	High	DLGFGTILNFTTK	1	2	2	YGR032W;YLR342W		0	0	1.7e-05	3.69058	2	1426.76	0.781745	80.3459	0
	High	SQIDDLPFYcIGFK	5	2	2	YGR032W;YLR342W	C10(Carbamidomethyl)	0	0	9.211e-06	3.64695	2	1702.82	1.09733	73.3219	0
	High	FKPHELENAEFLLR	2	2	2	YGR032W;YLR342W		0	0	9.349e-06	3.63734	3	1742.92	-1.25597	49.8368	0
	High	EHLLAIDHVQK	1	2	2	YGR032W;YLR342W		0	0	2.509e-05	3.43059	2	1302.71	-1.24352	24.3991	0
	High	VQLSGNPILGDGK	1	2	2	YGR032W;YLR342W		0	0	9.196e-06	3.35163	2	1297.71	-0.473513	41.9311	0
	High	LGDVVWDDVFFK	1	1	1	YLR342W		0	0	0.000137	3.06118	2	1439.72	1.02256	74.2654	0
	High	IEGDNSLEAADFR	1	1	1	YLR342W		0	0	1.241e-05	3.0605	2	1436.66	-1.41696	39.771	0
	High	AYPDLQIAYLDEEPPLTEGEEPR	2	1	1	YLR342W		0	0	0.0001142	3.04396	3	2645.27	1.40091	68.8522	0
	High	IPFSILYSR	2	2	2	YGR032W;YLR342W		0	0	0.0001032	2.93301	2	1095.62	0.0522766	61.6446	0
	High	SDNQNHALIFYR	2	2	2	YGR032W;YLR342W		0	0	0.000145	2.82917	3	1477.72	-1.5871	40.46	0
	High	HcEYYQcGK	1	2	2	YGR032W;YLR342W	C2(Carbamidomethyl); C7(Carbamidomethyl)	0	0	0.008095	2.77189	2	1244.48	-1.64494	11.2051	0
	High	IKHcEYYQcGK	1	2	2	YGR032W;YLR342W	C4(Carbamidomethyl); C9(Carbamidomethyl)	0	0	0.003746	2.55609	2	1485.66	-0.531239	10.5071	1
	High	LIELPLEER	1	1	1	YLR342W		0	0	0.0003104	2.43995	2	1111.64	-0.129165	55.1369	0
	High	VTLLEYLK	2	2	2	YGR032W;YLR342W		0	0	0.001718	2.43796	2	978.586	-1.45354	63.8111	0
	High	EQTFGTLFAR	1	3	2	YGR032W;YLR342W		0	0	0.0001748	2.38793	2	1169.6	0.745124	53.6671	0
	High	SAAPEYTLR	1	2	2	YGR032W;YLR342W		0	0	0.00327	1.75743	2	1007.51	-1.33147	25.6833	0
	High	EIIREDDQFSR	4	2	2	YGR032W;YLR342W		0	0.001	0.01547	2.81733	2	1407.69	-0.190771	25.4614	1
	High	QIRPPIYSLK	1	2	2	YGR032W;YLR342W		0	0.001	0.01297	1.66082	3	1214.72	-1.29916	37.2844	0
	High	LVGDESEK	1	2	2	YGR032W;YLR342W		0	0.003	0.05348	2.17164	2	876.43	-1.10911	10.5276	0
	High	IVLEDGTK	1	1	1	YLR342W		0	0.004	0.06723	1.8931	2	874.487	-1.17119	19.2226	0
	High	VITPIYHFIR	1	1	1	YLR342W		0	0.004	0.06385	1.55363	2	1258.73	0.151946	51.3006	0
	High	mNQLSPLER	1	1	1	YLR342W	M1(Oxidation)	0	0.006	0.09787	2.08311	2	1103.55	-1.20509	27.4434	0
	High	NSWIGYVR	1	2	2	YGR032W;YLR342W		0	0.006	0.09682	1.81345	2	994.509	-1.81668	45.0568	0
	High	LLYHQVPSEIEGKR	1	2	2	YGR032W;YLR342W		0	0.008	0.1277	2.59105	2	1668.91	1.72224	29.5674	1
YLR081W	GAL2 SGDID:S000004071, Chr XII from 290212-291936, Genome Release 64-2-1, Verified ORF, "Galactose permease; required for utilization of galactose; also able to transport glucose"	138.949	27.7	7	15	16	53	574	63.584	7.26904
	A2	Sequence	# PSMs	# Proteins	# Protein Groups	Protein Group Accessions	Modifications	ΔCn	q-Value	PEP	XCorr	Charge	MH+ [Da]	ΔM [ppm]	RT [min]	# Missed Cleavages
	High	VSPEDPAVQAELDLImAGIEAEK	5	1	1	YLR081W	M16(Oxidation)	0	0	1.14e-11	5.40787	3	2441.21	-0.242315	85.8531	0
	High	LAGNASWGELFSTK	6	2	1	YLR081W		0	0	1.943e-06	4.67431	2	1480.74	0.212395	64.1131	0
	High	RGNNYDLEDLQHDDKPWYK	8	1	1	YLR081W		0	0	8.256e-06	4.30209	3	2406.11	-2.00199	41.0791	1
	High	VSPEDPAVQAELDLIMAGIEAEK	4	1	1	YLR081W		0	0	5.886e-06	4.29153	2	2425.22	0.408102	93.2238	0
	High	YLcEVNKVEDAK	3	1	1	YLR081W	C3(Carbamidomethyl)	0	0	3.859e-05	3.98097	2	1467.71	-1.06347	24.4296	1
	High	YLcEVNKVEDAKR	5	1	1	YLR081W	C3(Carbamidomethyl)	0	0	6.588e-05	3.90698	2	1623.82	1.0403	18.1657	2
	High	GNNYDLEDLQHDDKPWYK	4	1	1	YLR081W		0	0	2.038e-06	3.26164	3	2250.01	-0.00466109	45.2903	0
	High	WYQYFIGR	1	13	3	YDR343C;YLR081W;YMR011W		0	0	0.0002459	3.02195	2	1132.56	-0.682594	56.2769	0
	High	SYSNSVQWR	2	1	1	YLR081W		0	0	0.0008575	2.85571	2	1126.53	-2.04624	28.6549	0
	High	IISGLGVGGIAVLcPmLISEIAPK	1	1	1	YLR081W	C14(Carbamidomethyl); M16(Oxidation)	0	0	4.755e-06	2.61008	3	2424.36	0.641585	88.367	0
	High	HKDGTHYLSNVR	3	1	1	YLR081W		0	0	0.0008226	1.93303	2	1426.72	-1.07427	13.4959	1
	High	SEGWIPSSR	2	1	1	YLR081W		0	0	0.001534	1.90859	2	1018.49	-0.773593	33.3138	0
	High	DGTHYLSNVR	2	1	1	YLR081W		0	0	0.005069	1.68442	2	1161.56	0.10816	24.6846	0
	High	LAGNASWGELFSTKTK	1	2	1	YLR081W		0	0	0.0063	1.4825	3	1709.88	-1.54366	54.2075	1
	High	GLSLEEIQELWEEGVLPWK	2	1	1	YLR081W		0	0.001	0.009689	1.79917	3	2255.16	1.77638	94.6186	0
	High	YSNDELK	3	1	1	YLR081W		0	0.001	0.008928	1.75301	2	868.404	-1.05497	13.2796	0
	High	YLcEVNK	1	1	1	YLR081W	C3(Carbamidomethyl)	0	0.002	0.0275	1.65216	2	925.445	-0.191933	16.7871	0
YCL040W	GLK1 SGDID:S000000545, Chr III from 50838-52340, Genome Release 64-2-1, Verified ORF, "Glucokinase; catalyzes the phosphorylation of glucose at C6 in the first irreversible step of glucose metabolism; one of three glucose phosphorylating enzymes; expression regulated by non-fermentable carbon sources; GLK1 has a paralog, EMI2, that arose from the whole genome duplication"	138.146	40.6	1	14	17	45	500	55.3423	6.18896
	A2	Sequence	# PSMs	# Proteins	# Protein Groups	Protein Group Accessions	Modifications	ΔCn	q-Value	PEP	XCorr	Charge	MH+ [Da]	ΔM [ppm]	RT [min]	# Missed Cleavages
	High	YHGEVEIGcDGSVVEYYPGFR	3	1	1	YCL040W	C9(Carbamidomethyl)	0	0	7.47e-09	5.2662	3	2433.08	-0.0111561	57.3223	0
	High	NILVDLHSQGLLLQQYR	7	1	1	YCL040W		0	0	5.635e-08	4.76057	2	2010.11	-0.458225	67.4058	0
	High	GVLLAADLGGTNFR	4	1	1	YCL040W		0	0	2.385e-05	4.58422	2	1403.76	-0.618364	59.3598	0
	High	HLTTPFQLSSEVLSHIEIDDSTGLR	4	1	1	YCL040W		0	0	1.431e-05	4.1516	3	2795.41	-3.18978	82.6427	0
	High	HALALSPLGAEGER	3	1	1	YCL040W		0	0	1.205e-06	4.06932	3	1420.75	-0.954723	36.0859	0
	High	SAYLAAVPLAAILIK	7	2	2	YDR516C;YCL040W		0	0	3.716e-05	4.03544	2	1513.94	0.274281	85.4994	0
	High	VSGMFLGEVLR	1	1	1	YCL040W		0	0	3.401e-06	3.8427	2	1207.65	-0.196428	65.1657	0
	High	GLAPPKEGHTLASDK	1	1	1	YCL040W		0	0	0.0002643	3.72401	2	1520.81	-1.04413	16.6828	1
	High	HALALSPLGAEGERK	1	1	1	YCL040W		0	0	1.009e-05	3.44983	3	1548.85	-1.86048	27.6471	1
	High	ETELSLLQSLR	2	1	1	YCL040W		0	0	0.0001503	3.41308	2	1288.71	-1.15246	64.9137	0
	High	LSTNPGFHLFEK	3	1	1	YCL040W		0	0	0.0001194	3.11482	2	1389.72	0.0380093	48.1957	0
	High	YDVVIDQK	2	1	1	YCL040W		0	0	8.277e-05	3.07088	2	979.509	-1.01052	28.1573	0
	High	RSAYLAAVPLAAILIK	2	2	2	YDR516C;YCL040W		0	0	0.0001087	2.8433	3	1670.04	0.57865	77.9739	1
	High	YHPDELAK	2	1	1	YCL040W		0	0	0.00274	1.62251	2	972.478	-0.489839	12.1089	0
	High	IAKDGSGVGAALcALVA	1	2	2	YDR516C;YCL040W	C13(Carbamidomethyl)	0	0.002	0.02849	3.85517	2	1572.84	-0.250024	66.287	1
	High	SKEQLPR	1	1	1	YCL040W		0	0.003	0.05173	1.79605	2	857.484	-0.339509	9.68106	1
	High	HLPTTKYDVVIDQK	1	1	1	YCL040W		0	0.009	0.1619	1.53846	3	1656.89	-2.24604	30.7917	1
YBL076C	ILS1 SGDID:S000000172, Chr II from 84261-81043, Genome Release 64-2-1, reverse complement, Verified ORF, "Cytoplasmic isoleucine-tRNA synthetase; target of the G1-specific inhibitor reveromycin A"	136.364	30.5	1	31	31	53	1072	122.906	6.06201
	A2	Sequence	# PSMs	# Proteins	# Protein Groups	Protein Group Accessions	Modifications	ΔCn	q-Value	PEP	XCorr	Charge	MH+ [Da]	ΔM [ppm]	RT [min]	# Missed Cleavages
	High	TDPIGDEEQSINDTIFK	3	1	1	YBL076C		0	0	8.182e-08	5.31937	2	1921.91	3.11442	50.5279	0
	High	GLPESAVQAGQETR	5	1	1	YBL076C		0	0	1.902e-06	4.56809	2	1442.72	-1.12422	28.4444	0
	High	VPANFISEGLDQTR	2	1	1	YBL076C		0	0	1.51e-06	4.23263	2	1546.78	-1.27108	48.3281	0
	High	YLTNTGNLLLASQIR	2	1	1	YBL076C		0	0	1.287e-06	4.19182	2	1676.93	0.570243	60.751	0
	High	DVNDPAVTIGFNVIGQEK	2	1	1	YBL076C		0	0	4.891e-07	3.76638	2	1915.98	1.48652	66.8061	0
	High	EYFDEAIETAVSR	1	1	1	YBL076C		0	0	0.0001049	3.42845	2	1529.71	-2.5874	59.7395	0
	High	YGLENYNNEcR	1	1	1	YBL076C	C10(Carbamidomethyl)	0	0	1.619e-05	3.4093	2	1431.59	-1.04738	28.5468	0
	High	SVHFLSYPVVK	2	1	1	YBL076C		0	0	8.658e-05	3.21148	3	1275.71	-1.74037	47.0464	0
	High	VKDALPSVTSEQVR	2	1	1	YBL076C		0	0	0.0004803	3.16911	2	1528.83	-0.376915	29.3296	1
	High	ALNSLFDALFTFVR	4	1	1	YBL076C		0	0	4.254e-06	2.946	2	1613.87	0.692296	90.0601	0
	High	FANWIANAR	2	1	1	YBL076C		0	0	0.0005192	2.86789	2	1062.55	-0.431369	45.259	0
	High	LEVAGIELVK	1	1	1	YBL076C		0	0	0.0001834	2.78027	2	1070.65	-0.545624	60.7103	0
	High	LYLINSPVLK	1	1	1	YBL076C		0	0	0.0008984	2.72917	2	1159.71	0.195336	57.5944	0
	High	YFILLESLIK	2	1	1	YBL076C		0	0	6.947e-05	2.66196	2	1238.74	-0.0838097	87.9948	0
	High	EYLESGKLEVAGIELVK	1	1	1	YBL076C		0	0	0.0002243	2.55752	3	1877.03	0.32262	61.8701	1
	High	ELEELTGVR	1	1	1	YBL076C		0	0	0.0009389	2.44551	2	1045.55	-1.33739	35.7431	0
	High	DVIDKLTIPSK	1	1	1	YBL076C		0	0	0.001526	2.41744	3	1228.71	-1.14653	41.9806	1
	High	LLNFIDELTNWYIR	1	1	1	YBL076C		0	0	0.00021	2.41558	2	1809.95	0.514931	87.1983	0
	High	LKEYIPEAVLAK	2	1	1	YBL076C		0	0	0.0004945	2.41244	3	1373.8	-0.920311	43.963	1
	High	KVKDALPSVTSEQVR	1	1	1	YBL076C		0	0	0.006789	2.31395	3	1656.93	-0.465976	23.9636	2
	High	VLLPWWNSFK	3	1	1	YBL076C		0	0	0.001917	1.92157	2	1289.71	1.22103	81.2376	0
	High	NITDLHR	1	1	1	YBL076C		0	0	0.004193	1.07364	2	868.464	0.0441129	15.8894	0
	High	DVVITSDEAK	2	1	1	YBL076C		0	0.001	0.01303	2.27832	2	1076.55	-0.11955	20.9149	0
	High	NYIIEELNVR	1	1	1	YBL076C		0	0.001	0.01276	2.12352	2	1262.67	-0.65575	56.3187	0
	High	FANWIANARDWNVSR	1	1	1	YBL076C		0	0.001	0.01515	1.88747	3	1819.9	-1.29944	57.2093	1
	High	FKEEGVKEVVSK	1	1	1	YBL076C		0	0.002	0.02966	2.49992	2	1378.76	-1.23463	17.7879	2
	High	YEPLFPYFAEQFHETAFR	3	1	1	YBL076C		0	0.002	0.01919	0.763248	3	2292.08	0.817925	80.9427	0
	High	FLDGQIALLK	1	1	1	YBL076C		0	0.003	0.03623	1.88624	2	1117.66	-0.184983	58.6329	0
	High	DALPSVTSEQVR	1	1	1	YBL076C		0	0.004	0.06546	1.52651	2	1301.67	-0.677998	34.5711	0
	High	SHWVPNTIK	1	1	1	YBL076C		0	0.005	0.09351	1.81393	2	1081.58	-0.146406	24.976	0
	High	KEYFDEAIETAVSR	1	1	1	YBL076C		0	0.007	0.119	2.3238	3	1657.81	0.32929	50.5666	1
IPI00009867 IPI:IPI00009867.2	SWISS-PROT:P13647 TREMBL:Q6PI71|REFSEQ_NP:NP_000415|ENSEMBL:ENSP00000252242|H-INV:HIT000039811 Tax_Id=9606 Keratin, type II cytoskeletal 5	134.874	41.36	3	15	29	50	590	62.409	8.06006
	A2	Sequence	# PSMs	# Proteins	# Protein Groups	Protein Group Accessions	Modifications	ΔCn	q-Value	PEP	XCorr	Charge	MH+ [Da]	ΔM [ppm]	RT [min]	# Missed Cleavages
	High	QNLEPLFEQYINNLR	4	6	3	IPI00009867 IPI:IPI00009867.2;IPI00293665 IPI:IPI00293665.6;IPI00300725 IPI:IPI00300725.6		0	0	3.225e-06	4.44398	3	1890.97	0.236032	83.1007	0
	High	VSLAGAcGVGGYGSR	3	1	1	IPI00009867 IPI:IPI00009867.2	C7(Carbamidomethyl)	0	0	4.171e-07	4.34589	2	1410.68	-0.0896109	34.2287	0
	High	NLDLDSIIAEVK	7	9	5	IPI00293665 IPI:IPI00293665.6;IPI00300725 IPI:IPI00300725.6;IPI00009867 IPI:IPI00009867.2;IPI00021304 IPI:IPI00021304.1;IPI00241841 IPI:IPI00241841.6		0	0	4.637e-06	4.25032	2	1329.72	-1.26227	75.6506	0
	High	QcANLQNAIADAEQR	1	1	1	IPI00009867 IPI:IPI00009867.2	C2(Carbamidomethyl)	0	0	9.676e-06	3.97653	2	1701.79	-1.99342	46.0733	0
	High	SFSTASAITPSVSR	1	1	1	IPI00009867 IPI:IPI00009867.2		0	0	1.683e-05	3.8566	2	1410.72	0.654204	36.2998	0
	High	SRTEAESWYQTK	3	1	1	IPI00009867 IPI:IPI00009867.2		0	0	0.000437	3.75935	2	1485.7	-0.784138	24.1816	1
	High	VDALmDEINFMK	1	1	1	IPI00009867 IPI:IPI00009867.2	M5(Oxidation)	0	0	7.555e-05	3.26338	2	1441.67	-2.06176	59.8783	0
	High	LAELEEALQK	1	1	1	IPI00009867 IPI:IPI00009867.2		0	0	0.0003479	3.2098	2	1143.63	-0.4124	42.157	0
	High	YEELQQTAGR	2	1	1	IPI00009867 IPI:IPI00009867.2		0	0	3.732e-05	3.13203	2	1194.57	0.014625	18.8963	0
	High	AQYEEIANR	1	1	1	IPI00009867 IPI:IPI00009867.2		0	0	0.0006974	2.93716	2	1093.53	-0.587433	20.6048	0
	High	VDALmDEINFmK	1	1	1	IPI00009867 IPI:IPI00009867.2	M5(Oxidation); M11(Oxidation)	0	0	1.622e-05	2.89577	2	1457.67	0.360654	47.8663	0
	High	TTAENEFVmLK	1	1	1	IPI00009867 IPI:IPI00009867.2	M9(Oxidation)	0	0	0.00194	2.83328	2	1298.63	-0.986219	40.6784	0
	High	WTLLQEQGTK	1	6	3	IPI00009867 IPI:IPI00009867.2;IPI00293665 IPI:IPI00293665.6;IPI00300725 IPI:IPI00300725.6		0	0	0.0003719	2.72213	2	1203.64	-0.484559	44.1609	0
	High	NmQDLVEDFK	1	1	1	IPI00009867 IPI:IPI00009867.2	M2(Oxidation)	0	0	0.0005978	2.65887	2	1254.57	-0.551945	42.0278	0
	High	KLLEGEEcR	1	12	5	IPI00293665 IPI:IPI00293665.6;IPI00300725 IPI:IPI00300725.6;IPI00021304 IPI:IPI00021304.1;IPI00009867 IPI:IPI00009867.2;IPI00174775 IPI:IPI00174775.1	C8(Carbamidomethyl)	0	0	0.001284	2.61725	2	1133.56	-1.45115	14.1671	1
	High	NKYEDEINKR	4	10	4	IPI00009867 IPI:IPI00009867.2;IPI00556624 IPI:IPI00556624.1;IPI00293665 IPI:IPI00293665.6;IPI00300725 IPI:IPI00300725.6		0	0	0.0006024	2.60016	3	1308.65	-0.910078	14.9058	2
	High	TEAESWYQTK	1	1	1	IPI00009867 IPI:IPI00009867.2		0	0	0.0003924	2.58112	2	1242.56	-0.862436	29.395	0
	High	FASFIDKVR	1	21	7	IPI00293665 IPI:IPI00293665.6;IPI00300725 IPI:IPI00300725.6;IPI00021304 IPI:IPI00021304.1;IPI00009867 IPI:IPI00009867.2;IPI00174775 IPI:IPI00174775.1;IPI00241841 IPI:IPI00241841.6;IPI00376379 IPI:IPI00376379.1		0	0	0.004138	2.57416	2	1082.6	-1.41824	39.4014	1
	High	DVDAAYmNK	1	8	3	IPI00293665 IPI:IPI00293665.6;IPI00300725 IPI:IPI00300725.6;IPI00009867 IPI:IPI00009867.2	M7(Oxidation)	0	0	0.004053	2.42651	2	1042.45	-4.39118	14.5265	0
	High	NKYEDEINK	1	11	5	IPI00009867 IPI:IPI00009867.2;IPI00556624 IPI:IPI00556624.1;IPI00241841 IPI:IPI00241841.6;IPI00293665 IPI:IPI00293665.6;IPI00300725 IPI:IPI00300725.6		0	0	0.007168	2.35582	2	1152.55	-0.240558	14.6815	1
	High	LLEGEEcR	1	13	6	IPI00293665 IPI:IPI00293665.6;IPI00300725 IPI:IPI00300725.6;IPI00021304 IPI:IPI00021304.1;IPI00009867 IPI:IPI00009867.2;IPI00166205 IPI:IPI00166205.2;IPI00174775 IPI:IPI00174775.1	C7(Carbamidomethyl)	0	0	0.002422	2.27775	2	1005.47	-0.544063	16.7904	0
	High	FASFIDK	4	22	7	IPI00293665 IPI:IPI00293665.6;IPI00300725 IPI:IPI00300725.6;IPI00021304 IPI:IPI00021304.1;IPI00009867 IPI:IPI00009867.2;IPI00174775 IPI:IPI00174775.1;IPI00241841 IPI:IPI00241841.6;IPI00376379 IPI:IPI00376379.1		0	0	0.006889	2.18039	2	827.429	-1.43195	37.8054	0
	High	HEISEMNR	1	1	1	IPI00009867 IPI:IPI00009867.2		0	0	0.0009103	2.07338	2	1015.46	-0.449582	10.7955	0
	High	SLYNLGGSKR	1	1	1	IPI00009867 IPI:IPI00009867.2		0	0.001	0.01282	2.24665	2	1094.59	-1.16898	22.674	1
	High	QcANLQNAIADAEQRGELALK	1	1	1	IPI00009867 IPI:IPI00009867.2	C2(Carbamidomethyl)	0	0.001	0.01219	2.08786	3	2313.16	-1.59616	65.631	1
	High	QNLEPLFEQYINNLRR	1	6	3	IPI00009867 IPI:IPI00009867.2;IPI00293665 IPI:IPI00293665.6;IPI00300725 IPI:IPI00300725.6		0	0.001	0.008519	1.1515	3	2047.07	0.553458	76.5521	1
	High	QLDSIVGER	1	6	3	IPI00009867 IPI:IPI00009867.2;IPI00293665 IPI:IPI00293665.6;IPI00300725 IPI:IPI00300725.6		0	0.001	0.01204	1.15007	2	1016.54	-0.654883	30.2913	0
	High	VRTEEREQIK	1	2	1	IPI00009867 IPI:IPI00009867.2		0	0.002	0.01965	2.19201	3	1287.7	-0.615051	8.84794	2
	High	GRLDSELR	1	7	4	IPI00009867 IPI:IPI00009867.2;IPI00241841 IPI:IPI00241841.6;IPI00293665 IPI:IPI00293665.6;IPI00300725 IPI:IPI00300725.6		0	0.003	0.05241	2.4592	2	945.51	-1.47755	16.7446	1
	High	YEDEINKR	1	15	6	IPI00293665 IPI:IPI00293665.6;IPI00300725 IPI:IPI00300725.6;IPI00021304 IPI:IPI00021304.1;IPI00009867 IPI:IPI00009867.2;IPI00556624 IPI:IPI00556624.1;IPI00376379 IPI:IPI00376379.1		0	0.009	0.1607	2.01445	2	1066.51	-1.59891	11.0868	1
YGR094W	VAS1 SGDID:S000003326, Chr VII from 672186-675500, Genome Release 64-2-1, Verified ORF, "Mitochondrial and cytoplasmic valyl-tRNA synthetase"	134.748	33.79	1	32	32	47	1104	125.691	6.96143
	A2	Sequence	# PSMs	# Proteins	# Protein Groups	Protein Group Accessions	Modifications	ΔCn	q-Value	PEP	XCorr	Charge	MH+ [Da]	ΔM [ppm]	RT [min]	# Missed Cleavages
	High	SSEAEYFHWLGNIQDWcISR	2	1	1	YGR094W	C17(Carbamidomethyl)	0	0	3.914e-06	4.55521	3	2498.13	3.79688	79.6942	0
	High	LNTAISNLEVENK	1	1	1	YGR094W		0	0	5.913e-06	4.20525	2	1444.76	-0.881977	40.0325	0
	High	VFVESNHEEYFK	1	1	1	YGR094W		0	0	3.727e-05	4.13004	2	1527.71	-1.68317	33.5624	0
	High	LGDDYQPPATEGLSGNESLVEK	4	1	1	YGR094W		0	0	5.799e-07	4.08596	2	2319.1	0.272318	48.0268	0
	High	SANAYDLVLNITK	2	1	1	YGR094W		0	0	6.581e-05	3.61601	2	1421.76	0.0535275	66.9443	0
	High	ASYPVYVSEYDDVK	3	1	1	YGR094W		0	0	2.29e-05	3.50166	2	1634.76	-0.753355	43.4306	0
	High	AYNPANVESSWYDWWIK	1	1	1	YGR094W		0	0	7.266e-06	3.37428	2	2128.98	2.17162	78.3364	0
	High	IDGDYWVAGR	1	1	1	YGR094W		0	0	2.187e-05	3.31035	2	1151.55	-0.450133	41.8031	0
	High	SLGNVIDPLDVITGIK	2	1	1	YGR094W		0	0	1.601e-06	3.2555	2	1653.94	0.551127	84.4457	0
	High	EAFTLSPELTK	1	1	1	YGR094W		0	0	0.0001868	3.09751	2	1235.65	-0.649637	49.9278	0
	High	VVRDGQITITPK	1	1	1	YGR094W		0	0	0.0007941	3.06802	3	1326.77	-0.337343	22.8281	1
	High	YLIQEGSAIEK	2	1	1	YGR094W		0	0	0.0003049	3.00596	2	1250.66	-0.955237	35.5164	0
	High	TGEVIINPLK	2	1	1	YGR094W		0	0	0.0008551	2.89445	2	1083.64	-1.21566	44.57	0
	High	LDNTVAEIEGLEATIENLKR	1	1	1	YGR094W		0	0	7.123e-05	2.87847	3	2228.18	0.462875	86.9183	1
	High	TGVFEPEFTADGK	2	1	1	YGR094W		0	0	0.0009863	2.81365	2	1397.66	-0.464246	46.5892	0
	High	VWEWKEEYHSR	1	1	1	YGR094W		0	0	0.007607	2.64726	3	1548.72	-1.41533	32.6172	1
	High	ITPAHDQNDYNTGKR	2	1	1	YGR094W		0	0	0.0007497	2.56173	3	1729.82	-2.39978	9.79971	1
	High	DGQITITPK	2	1	1	YGR094W		0	0	0.0005001	2.55264	2	972.534	-1.78086	27.203	0
	High	TAEDQKDSIVSLIK	1	1	1	YGR094W		0	0	0.0009523	2.40869	3	1546.83	-0.855617	43.7927	1
	High	SVEEAFVR	1	1	1	YGR094W		0	0	0.002746	2.34413	2	936.477	-1.24695	31.0428	0
	High	AIDEVTVVR	1	1	1	YGR094W		0	0	0.002397	2.33634	2	1001.56	-2.34834	28.568	0
	High	SLLSEYNILK	1	1	1	YGR094W		0	0	0.001128	2.19247	2	1179.66	-0.0749934	63.1428	0
	High	LGASYDWSR	1	1	1	YGR094W		0	0	0.0008562	2.14049	2	1054.49	-0.679819	35.0509	0
	High	EVFcHSLVR	1	1	1	YGR094W	C4(Carbamidomethyl)	0	0	0.005759	2.00903	2	1146.57	0.062852	27.2449	0
	High	DINLDILR	2	1	1	YGR094W		0	0	0.005658	1.8458	2	971.551	-0.776253	61.5885	0
	High	LLQGNLDPR	1	1	1	YGR094W		0	0	0.001441	1.72857	2	1025.57	-1.28117	29.842	0
	High	VIEQLKEK	1	1	1	YGR094W		0	0.001	0.01465	2.00391	2	986.586	-2.04152	13.669	1
	High	EVEPIPEFIDK	2	1	1	YGR094W		0	0.002	0.02165	2.42663	2	1315.68	-0.505851	55.0581	0
	High	GHVDIDAEIAK	1	1	1	YGR094W		0	0.002	0.01713	2.29475	2	1167.6	-2.17824	26.1788	0
	High	LVNWSVK	1	1	1	YGR094W		0	0.002	0.01883	2.10931	2	845.488	-0.334485	35.273	0
	High	TLLSVPGYDEK	1	1	1	YGR094W		0	0.003	0.03152	2.11802	2	1221.64	-0.828288	46.8234	0
	High	IVNEALDKR	1	1	1	YGR094W		0	0.005	0.08397	2.15765	2	1057.6	-1.44947	14.5221	1
YPL240C	HSP82 SGDID:S000006161, Chr XVI from 98625-96496, Genome Release 64-2-1, reverse complement, Verified ORF, "Hsp90 chaperone; redundant in function with Hsc82p; required for pheromone signaling, negative regulation of Hsf1p; docks with Tom70p for mitochondrial preprotein delivery; promotes telomerase DNA binding, nucleotide addition; protein abundance increases in response to DNA replication stres…	133.353	32.86	1	2	22	41	709	81.356	4.90674
	A2	Sequence	# PSMs	# Proteins	# Protein Groups	Protein Group Accessions	Modifications	ΔCn	q-Value	PEP	XCorr	Charge	MH+ [Da]	ΔM [ppm]	RT [min]	# Missed Cleavages
	High	NPSDITQEEYNAFYK	2	2	2	YMR186W;YPL240C		0	0	5.384e-07	5.1607	2	1818.82	0.621373	50.2385	0
	High	VKEEVQEIEELNK	3	2	2	YMR186W;YPL240C		0	0	4.823e-07	5.00769	3	1586.83	-1.0175	37.1758	1
	High	SVDELTSLTDYVTR	3	2	2	YMR186W;YPL240C		0	0	2.725e-06	4.61734	2	1598.79	-0.484516	65.8823	0
	High	KVKEEVQEIEELNK	2	2	2	YPL240C;YMR186W		0	0	7.911e-06	4.60011	2	1714.92	0.312429	33.6985	2
	High	GVVDSEDLPLNLSR	3	2	2	YMR186W;YPL240C		0	0	8.902e-06	4.57924	2	1513.79	-0.0324815	55.0983	0
	High	EEVQEIEELNK	1	2	2	YMR186W;YPL240C		0	0	4.027e-05	4.32386	2	1359.66	-0.819302	39.5795	0
	High	LIEAFNEIAEDSEQFEK	2	1	1	YPL240C		0	0	2.433e-05	4.30588	2	2011.96	3.72153	60.5486	0
	High	LFLKDDQLEYLEEKR	2	2	2	YMR186W;YPL240C		0	0	1.274e-05	3.92371	3	1939.02	-0.700893	51.5537	2
	High	LFLKDDQLEYLEEK	4	2	2	YMR186W;YPL240C		0	0	4.005e-05	3.84591	3	1782.92	0.18772	56.344	1
	High	ELISNASDALDK	3	2	2	YMR186W;YPL240C		0	0	0.0002579	3.40056	2	1275.64	0.380024	30.6332	0
	High	SISNDWEDPLYVK	2	2	2	YMR186W;YPL240C		0	0	0.0001134	3.34111	2	1565.75	0.120955	57.9668	0
	High	AELINNLGTIAK	2	2	2	YMR186W;YPL240C		0	0	0.0001865	3.18125	2	1256.72	-0.637316	48.6015	0
	High	QLETEPDLFIR	2	2	2	YMR186W;YPL240C		0	0	0.0002732	3.02341	2	1360.71	-1.09883	53.1071	0
	High	APFDLFESK	1	2	2	YMR186W;YPL240C		0	0	0.002277	2.60217	2	1053.53	0.11851	58.2031	0
	High	NIYYITGESLK	2	2	2	YMR186W;YPL240C		0	0	0.003157	2.57214	2	1300.68	-0.265389	48.0309	0
	High	HSEFVAYPIQLVVTK	1	1	1	YPL240C		0	0	7.654e-06	2.55491	3	1730.95	1.56575	61.526	0
	High	LGVHEDTQNR	1	2	2	YMR186W;YPL240C		0	0	0.002226	2.13755	2	1168.57	-0.0762735	10.2502	0
	High	AILFIPK	1	2	2	YMR186W;YPL240C		0	0	0.003545	1.83668	2	801.522	-1.1788	50.9716	0
	High	DFELEETDEEKAER	1	2	2	YMR186W;YPL240C		0	0	0.004295	1.71355	3	1739.76	-2.35398	33.1551	1
	High	HFSVEGQLEFR	1	2	2	YMR186W;YPL240C		0	0.003	0.03508	2.3437	2	1348.66	0.267836	43.3468	0
	High	EIKEYEPLTK	1	2	2	YMR186W;YPL240C		0	0.003	0.045	2.2944	2	1249.67	-0.45899	24.9893	1
	High	LLDAPAAIR	1	2	2	YMR186W;YPL240C		0	0.003	0.04653	2.23251	2	939.561	-0.918907	32.9144	0
YPL106C	SSE1 SGDID:S000006027, Chr XVI from 352275-350194, Genome Release 64-2-1, reverse complement, Verified ORF, "ATPase component of heat shock protein Hsp90 chaperone complex; plays a role in determining prion variants; binds unfolded proteins; member of the heat shock protein 70 (HSP70) family; localized to the cytoplasm; deletion results in spindle elongation in S phase; SSE1 has a paralog, SSE2, …	131.559	40.69	2	24	24	42	693	77.3185	5.22412
	A2	Sequence	# PSMs	# Proteins	# Protein Groups	Protein Group Accessions	Modifications	ΔCn	q-Value	PEP	XCorr	Charge	MH+ [Da]	ΔM [ppm]	RT [min]	# Missed Cleavages
	High	GKLEEEYAPFASDAEK	2	1	1	YPL106C		0	0	2.238e-07	5.80711	2	1783.84	0.397848	40.5488	1
	High	LSAEEVDFVEIIGGTTR	5	1	1	YPL106C		0	0	3.43e-07	5.1842	2	1835.94	0.340579	77.1719	0
	High	QSISEAFGKPLSTTLNQDEAIAK	3	1	1	YPL106C		0	0	4.568e-07	4.9689	3	2448.26	0.615735	56.4044	0
	High	IVNDVTAAGVSYGIFK	4	1	1	YPL106C		0	0	1.088e-06	4.86359	2	1653.88	-1.49439	60.3357	0
	High	KNTLEEYIYTLR	1	1	1	YPL106C		0	0	0.0005385	4.10065	3	1542.81	-1.1959	59.8222	1
	High	GAAFIcAIHSPTLR	2	2	1	YPL106C	C6(Carbamidomethyl)	0	0	0.0006762	3.5982	2	1513.79	-0.553972	47.4264	0
	High	GIDIVVNEVSNR	1	1	1	YPL106C		0	0	0.0001663	3.51332	2	1314.7	-0.317971	47.3212	0
	High	AEEWLYDEGFDSIK	2	1	1	YPL106C		0	0	1.291e-05	3.45374	2	1701.76	-0.861647	62.6362	0
	High	ANITDVcIAVPPWYTEEQR	3	1	1	YPL106C	C7(Carbamidomethyl)	0	0	0.0009628	3.45025	3	2262.09	1.21302	69.4781	0
	High	SKQEASQmAAmAEK	1	1	1	YPL106C	M8(Oxidation); M11(Oxidation)	0	0	1.424e-07	3.4429	3	1541.69	0.438274	8.49816	1
	High	YEELASLGNIIR	1	2	1	YPL106C		0	0	0.0002027	3.36108	2	1377.74	0.029749	63.1409	0
	High	FEDIHPYSVSYSWDK	2	1	1	YPL106C		0	0	2.924e-05	3.34569	2	1872.85	2.00366	51.6	0
	High	NTLEEYIYTLR	1	1	1	YPL106C		0	0	0.0002053	3.33656	2	1414.72	0.214824	68.8014	0
	High	LVAETEDRKNTLEEYIYTLR	1	1	1	YPL106C		0	0	0.004373	3.23923	3	2456.26	-1.86874	60.9073	2
	High	YNIADAAR	2	2	1	YPL106C		0	0	0.0003023	2.68693	2	893.446	-1.5409	18.4605	0
	High	IAGLNPVR	1	2	1	YPL106C		0	0	0.002086	2.61578	2	839.509	-0.724742	27.8157	0
	High	STPSVVGFGPK	1	1	1	YPL106C		0	0	0.00484	2.26944	2	1075.58	-1.69926	36.5131	0
	High	EELEELVKPLLER	2	1	1	YPL106C		0	0	0.002259	2.05483	3	1596.88	-0.476673	68.7467	0
	High	TDLPEGEEKPR	2	1	1	YPL106C		0	0	0.001295	1.80439	2	1270.63	-1.30745	14.0767	0
	High	DFDLAITEHFADEFK	1	1	1	YPL106C		0	0	0.003939	1.42837	3	1797.83	0.00650783	78.6773	0
	High	KLNELIEK	1	1	1	YPL106C		0	0.001	0.01665	1.80274	2	986.587	-1.42286	20.8343	1
	High	VLGTAcDK	1	1	1	YPL106C	C6(Carbamidomethyl)	0	0.002	0.02494	2.05052	2	863.428	-1.26027	11.1014	0
	High	LNELIEK	1	1	1	YPL106C		0	0.002	0.02733	1.96788	2	858.493	-0.285168	24.641	0
	High	NTVANLKR	1	1	1	YPL106C		0	0.003	0.03289	1.80868	2	915.537	-0.384007	10.4547	1
YCR012W	PGK1 SGDID:S000000605, Chr III from 137746-138996, Genome Release 64-2-1, Verified ORF, "3-phosphoglycerate kinase; catalyzes transfer of high-energy phosphoryl groups from the acyl phosphate of 1,3-bisphosphoglycerate to ADP to produce ATP; key enzyme in glycolysis and gluconeogenesis"	128.09	64.42	1	23	23	41	416	44.7108	7.60596
	A2	Sequence	# PSMs	# Proteins	# Protein Groups	Protein Group Accessions	Modifications	ΔCn	q-Value	PEP	XCorr	Charge	MH+ [Da]	ΔM [ppm]	RT [min]	# Missed Cleavages
	High	SSAAGNTVIIGGGDTATVAK	4	1	1	YCR012W		0	0	1.392e-08	5.25849	2	1789.93	-0.549248	33.1574	0
	High	DVTFLNDcVGPEVEAAVK	2	1	1	YCR012W	C8(Carbamidomethyl)	0	0	7.906e-07	4.96119	2	1962.95	-0.136497	66.734	0
	High	HELSSLADVYINDAFGTAHR	1	1	1	YCR012W		0	0	2.302e-10	4.89684	3	2216.07	-1.43085	64.667	0
	High	TIVWNGPPGVFEFEK	4	1	1	YCR012W		0	0	4.914e-05	4.29594	2	1719.87	0.0836555	72.0274	0
	High	ISHVSTGGGASLELLEGK	3	1	1	YCR012W		0	0	4.532e-07	4.05043	2	1754.93	-0.416767	44.1706	0
	High	EGIPAGWQGLDNGPESR	2	1	1	YCR012W		0	0	0.0007456	3.91128	2	1782.84	-0.0839109	49.9441	0
	High	ALENPTRPFLAILGGAK	4	1	1	YCR012W		0	0	2.444e-06	3.78858	3	1768.01	-0.960638	69.6528	0
	High	VLENTEIGDSIFDK	1	1	1	YCR012W		0	0	1.023e-05	3.77431	2	1579.79	1.16568	51.5054	0
	High	ASAPGSVILLENLR	3	1	1	YCR012W		0	0	3.508e-05	3.64757	2	1439.82	0.234601	63.1774	0
	High	AHSSmVGFDLPQR	1	1	1	YCR012W	M5(Oxidation)	0	0	0.0001005	2.93173	3	1460.69	-1.59692	32.8355	0
	High	YHIEEEGSR	1	1	1	YCR012W		0	0	0.0001831	2.83566	2	1119.5	-1.45679	13.4271	0
	High	AAGFLLEK	2	1	1	YCR012W		0	0	0.001012	2.81871	2	848.487	-1.10711	39.666	0
	High	VDFNVPLDGKK	3	1	1	YCR012W		0	0	0.0004493	2.78788	3	1231.67	-0.987276	37.9398	1
	High	VDFNVPLDGK	1	1	1	YCR012W		0	0	0.0005219	2.78421	2	1103.57	-1.47747	45.8265	0
	High	YVLEHHPR	1	1	1	YCR012W		0	0	0.0008892	2.63419	2	1050.55	-0.523936	10.4511	0
	High	YHIEEEGSRK	1	1	1	YCR012W		0	0	0.001201	2.55533	3	1247.6	-0.290072	10.2063	1
	High	ALLDEVVK	1	1	1	YCR012W		0	0	0.001974	2.33208	2	886.524	-0.274983	43.9835	0
	High	YSLAPVAK	1	1	1	YCR012W		0	0	0.002551	1.90332	2	848.487	-0.939667	27.2362	0
	High	VLENTEIGDSIFDKAGAEIVPK	1	1	1	YCR012W		0	0	0.001639	1.67081	3	2345.22	-0.0803658	57.3664	1
	High	ELPGVAFLSEK	1	1	1	YCR012W		0	0.001	0.01681	1.64422	2	1189.65	-0.283788	62.1088	0
	High	LSVQDLDLKDKR	1	1	1	YCR012W		0	0.002	0.0197	1.80682	3	1429.8	-0.827373	34.4898	2
	High	KLFAATVAK	1	1	1	YCR012W		0	0.003	0.04871	2.08374	2	948.587	-0.940039	21.8474	1
	High	IVAALPTIK	1	1	1	YCR012W		0	0.008	0.1456	1.9774	2	925.608	-0.253434	43.6998	0
YFR053C	HXK1 SGDID:S000001949, Chr VI from 255049-253592, Genome Release 64-2-1, reverse complement, Verified ORF, "Hexokinase isoenzyme 1; a cytosolic protein that catalyzes phosphorylation of glucose during glucose metabolism; expression is highest during growth on non-glucose carbon sources; glucose-induced repression involves hexokinase Hxk2p; HXK1 has a paralog, HXK2, that arose from the whole genom…	127.834	52.37	1	18	19	42	485	53.7045	5.45264
	A2	Sequence	# PSMs	# Proteins	# Protein Groups	Protein Group Accessions	Modifications	ΔCn	q-Value	PEP	XCorr	Charge	MH+ [Da]	ΔM [ppm]	RT [min]	# Missed Cleavages
	High	IEDDPFENLEDTDDIFQK	2	1	1	YFR053C		0	0	2.026e-07	4.79564	2	2182.97	1.22331	74.1077	0
	High	HQEELWSFIADSLK	4	1	1	YFR053C		0	0	1.163e-07	4.39956	2	1702.84	-0.374781	67.2044	0
	High	LSGNHTFDTTQSK	5	1	1	YFR053C		0	0	1.336e-05	4.24752	2	1435.68	-0.964094	13.5267	0
	High	DTLPLGFTFSYPASQNK	4	1	1	YFR053C		0	0	2.637e-06	4.12609	2	1885.94	1.76446	75.024	0
	High	DIYGWTGDASKDPITIVPAEDGSGAGAAVIAALSEK	4	1	1	YFR053C		0	0	0.0003805	4.0598	3	3545.77	2.39644	82.4626	1
	High	ESGNYLAIDLGGTNLR	2	1	1	YFR053C		0	0	8.221e-06	3.94954	2	1692.85	-0.685112	59.9465	0
	High	TGHIAADGSVYNKYPGFK	1	1	1	YFR053C		0	0	0.004475	3.50391	2	1924.97	7.79812	33.524	1
	High	TKYDVAVDEQSPRPGQQAFEK	3	1	1	YFR053C		0	0	0.0001314	3.28438	3	2393.17	0.217261	29.3273	1
	High	IEDDPFENLEDTDDIFQKDFGVK	2	1	1	YFR053C		0	0	0.0003667	3.21632	3	2729.25	1.03417	74.3956	1
	High	mTSGYYLGELLR	1	1	1	YFR053C	M1(Oxidation)	0	0	4.948e-05	3.0856	2	1418.7	-1.7663	63.5822	0
	High	GFDIPNVEGHDVVPLLQNEISK	2	1	1	YFR053C		0	0	2.617e-06	3.05958	3	2420.25	0.84477	71.3002	0
	High	INEGILQR	2	2	2	YFR053C;YGL253W		0	0	0.0005728	2.88979	2	942.536	-1.1885	28.3644	0
	High	LVLLELNEK	2	1	1	YFR053C		0	0	0.000952	2.61501	2	1070.65	-0.308253	54.5065	0
	High	LcELIGTR	1	1	1	YFR053C	C2(Carbamidomethyl)	0	0	0.001581	2.52336	2	961.514	-0.04049	31.7824	0
	High	YDVAVDEQSPRPGQQAFEK	1	1	1	YFR053C		0	0	0.0001902	2.28673	3	2164.03	-1.58801	33.3171	0
	High	TGHIAADGSVYNK	2	1	1	YFR053C		0	0.001	0.009639	3.33364	2	1332.65	-1.4332	14.7388	0
	High	GFDIPNVEGHDVVPLLQNEISKR	1	1	1	YFR053C		0	0.001	0.01088	1.29605	3	2576.35	1.69975	67.4552	1
	High	HFIDELNK	2	1	1	YFR053C		0	0.003	0.03547	2.53805	2	1015.52	-1.04418	22.6576	0
	High	ELPIEIVALINDTVGTLIASYYTDPETK	1	1	1	YFR053C		0	0.005	0.08	2.45427	3	3078.62	0.583442	100.838	0
YFL039C	ACT1 SGDID:S000001855, Chr VI from 54377-53260,54696-54687, Genome Release 64-2-1, reverse complement, Verified ORF, "Actin; structural protein involved in cell polarization, endocytosis, and other cytoskeletal functions"	124.005	57.33	1	17	17	44	375	41.6629	5.68115
	A2	Sequence	# PSMs	# Proteins	# Protein Groups	Protein Group Accessions	Modifications	ΔCn	q-Value	PEP	XCorr	Charge	MH+ [Da]	ΔM [ppm]	RT [min]	# Missed Cleavages
	High	APEALFHPSVLGLESAGIDQTTYNSIMK	4	1	1	YFL039C		0	0	5.218e-08	6.12228	3	2989.5	1.44037	74.0032	0
	High	APEALFHPSVLGLESAGIDQTTYNSImK	1	1	1	YFL039C	M27(Oxidation)	0	0	5.014e-07	4.87745	3	3005.49	-0.307425	67.2014	0
	High	VAPEEHPVLLTEAPmNPK	1	1	1	YFL039C	M15(Oxidation)	0	0	1.408e-06	4.3009	2	1988.02	0.895074	35.0763	0
	High	TTGIVLDSGDGVTHVVPIYAGFSLPHAILR	1	1	1	YFL039C		0	0	8.274e-05	4.23838	3	3105.68	1.58242	77.9795	0
	High	SYELPDGQVITIGNER	8	1	1	YFL039C		0	0	1.736e-06	3.93459	2	1790.89	0.0134415	53.7113	0
	High	DSYVGDEAQSK	3	1	1	YFL039C		0	0	7.801e-05	3.31634	2	1198.52	-0.625209	16.5683	0
	High	AGFAGDDAPR	3	1	1	YFL039C		0	0	0.000506	3.13741	2	976.447	-1.25064	17.4824	0
	High	YPIEHGIVTNWDDmEK	4	1	1	YFL039C	M14(Oxidation)	0	0	0.001309	3.03846	3	1962.89	-1.70682	43.6207	0
	High	IWHHTFYNELR	4	1	1	YFL039C		0	0	0.00544	2.78833	2	1515.75	-1.44843	34.1431	0
	High	QEYDESGPSIVHHK	2	1	1	YFL039C		0	0	0.0005076	2.64049	2	1625.76	0.943749	17.3418	0
	High	DSYVGDEAQSKR	2	1	1	YFL039C		0	0	6.964e-05	2.435	2	1354.62	-0.496845	11.6518	1
	High	GYSFSTTAER	2	1	1	YFL039C		0	0	0.00054	2.4037	2	1118.51	-0.793667	27.118	0
	High	VAPEEHPVLLTEAPMNPK	1	1	1	YFL039C		0	0	6.155e-05	1.87037	3	1972.02	-2.95204	42.258	0
	High	IIAPPERK	1	1	1	YFL039C		0	0.002	0.02574	1.91636	2	923.566	-1.2805	13.2778	1
	High	DLTDYLMK	1	1	1	YFL039C		0	0.002	0.02645	1.3419	2	998.486	-0.158922	57.3804	0
	High	AVFPSIVGRPR	2	1	1	YFL039C		0	0.002	0.02219	1.10272	3	1198.7	-1.35037	39.3097	0
	High	EITALAPSSmK	1	1	1	YFL039C	M10(Oxidation)	0	0.003	0.03411	2.08051	2	1163.6	-2.00395	25.1013	0
	High	IDLAGRDLTDYLMK	1	1	1	YFL039C		0	0.005	0.07368	2.55812	3	1623.84	0.907221	64.1884	1
	High	EITALAPSSMK	1	1	1	YFL039C		0	0.006	0.105	2.15757	2	1147.6	-3.27177	35.3544	0
	High	RGILTLR	1	1	1	YFL039C		0	0.009	0.1527	2.27949	2	828.541	-0.824645	27.8984	1
YOR335C	ALA1 SGDID:S000005862, Chr XV from 949109-946233, Genome Release 64-2-1, reverse complement, Verified ORF, "Cytoplasmic and mitochondrial alanyl-tRNA synthetase; required for protein synthesis; point mutation (cdc64-1 allele) causes cell cycle arrest at G1; lethality of null mutation is functionally complemented by human homolog"	123.299	31.52	1	26	26	41	958	107.211	5.52881
	A2	Sequence	# PSMs	# Proteins	# Protein Groups	Protein Group Accessions	Modifications	ΔCn	q-Value	PEP	XCorr	Charge	MH+ [Da]	ΔM [ppm]	RT [min]	# Missed Cleavages
	High	TcFYAEQGGQEYDTGK	3	1	1	YOR335C	C2(Carbamidomethyl)	0	0	8.982e-08	4.79352	2	1853.77	0.445163	31.4037	0
	High	TLTFALADGGVPNNEGR	2	1	1	YOR335C		0	0	3.734e-06	4.51268	2	1731.87	0.00298287	52.2836	0
	High	IVAVTGTEAFEAQR	3	1	1	YOR335C		0	0	1.334e-07	4.46538	2	1491.78	-0.450928	41.2035	0
	High	LNVHELSELNDAK	3	1	1	YOR335C		0	0	2.526e-06	4.31448	3	1481.76	-0.958663	38.4133	0
	High	SNYDTDVFTPLFER	4	1	1	YOR335C		0	0	1.77e-06	4.20002	2	1703.79	0.205545	70.7296	0
	High	TFFETNENAPYLVK	2	1	1	YOR335C		0	0	4.03e-06	4.07176	2	1672.82	-1.06252	55.8799	0
	High	SIYLLAGNDPEGR	1	1	1	YOR335C		0	0	8.392e-06	3.96554	2	1404.71	0.00590223	48.1662	0
	High	VVSVGKPIEELLANPANEEWTK	1	1	1	YOR335C		0	0	3.042e-05	3.57622	3	2423.28	0.470767	69.5964	0
	High	VAHGcYISNAALAK	1	1	1	YOR335C	C5(Carbamidomethyl)	0	0	5.625e-05	3.37934	2	1474.74	-2.10148	25.3238	0
	High	AVFGETYPDPVR	1	1	1	YOR335C		0	0	0.001717	3.37579	2	1350.67	-1.10708	45.0469	0
	High	RIVAVTGTEAFEAQR	1	1	1	YOR335C		0	0	0.007629	3.17407	2	1647.88	-1.32492	34.9452	1
	High	LYVTYFEGDEK	1	1	1	YOR335C		0	0	8.942e-05	3.12778	2	1363.64	-0.546009	49.6548	0
	High	LHDGTNFVDEITEPGKK	2	1	1	YOR335C		0	0	0.001296	2.8971	3	1899.94	-0.179045	47.9519	1
	High	LGLEPDTEAR	2	1	1	YOR335C		0	0	0.002468	2.79059	2	1100.56	-0.90202	28.0347	0
	High	ETLGNDVDQK	1	1	1	YOR335C		0	0	0.006645	2.54621	2	1118.53	-0.822114	15.1793	0
	High	YGSANVEGTILK	1	1	1	YOR335C		0	0	8.209e-05	2.52984	2	1251.66	0.109737	37.5723	0
	High	ENLQVFYK	1	1	1	YOR335C		0	0	0.001532	2.09569	2	1040.54	-0.319273	41.0914	0
	High	IIASFDELR	2	1	1	YOR335C		0	0	0.006484	1.97112	2	1063.58	0.46226	49.377	0
	High	HNDLEDVGK	1	1	1	YOR335C		0	0	0.003576	1.57143	2	1026.48	-2.09798	15.0676	0
	High	IDGPGFEK	2	1	1	YOR335C		0	0.001	0.01595	2.1568	2	862.429	-1.31185	19.699	0
	High	NTFLDYFK	1	1	1	YOR335C		0	0.001	0.01306	2.11285	2	1047.51	-0.492228	68.3862	0
	High	LVSVLQDVR	1	1	1	YOR335C		0	0.001	0.009871	1.82242	2	1028.61	-0.128805	44.5453	0
	High	YSIEFcGGTHVNK	1	1	1	YOR335C	C6(Carbamidomethyl)	0	0.001	0.01454	1.30869	3	1511.69	-0.880296	33.3191	0
	High	EQDGSLKPLPAK	1	1	1	YOR335C		0	0.003	0.03707	2.23393	2	1282.7	-1.49802	17.0715	0
	High	KDQSDLIK	1	1	1	YOR335C		0	0.009	0.1645	2.0966	2	946.52	-0.900617	13.5543	1
	High	GSLVAPEK	1	1	1	YOR335C		0	0.009	0.1641	1.97994	2	800.451	-0.547238	15.5178	0
YGR087C	PDC6 SGDID:S000003319, Chr VII from 652981-651290, Genome Release 64-2-1, reverse complement, Verified ORF, "Minor isoform of pyruvate decarboxylase; decarboxylates pyruvate to acetaldehyde, involved in amino acid catabolism; transcription is glucose- and ethanol-dependent, and is strongly induced during sulfur limitation"	123.292	13.5	2	1	5	35	563	61.5423	6.18896
	A2	Sequence	# PSMs	# Proteins	# Protein Groups	Protein Group Accessions	Modifications	ΔCn	q-Value	PEP	XCorr	Charge	MH+ [Da]	ΔM [ppm]	RT [min]	# Missed Cleavages
	High	WAGNANELNAAYAADGYAR	10	3	2	YGR087C;YLR044C		0	0	2.983e-09	6.23454	2	1997.91	-1.23676	45.9422	0
	High	WGLKPYLFVLNNDGYTIEK	16	2	2	YGR087C;YLR044C		0	0	1.584e-06	4.98695	3	2270.19	0.98629	75.9931	0
	High	QLLLHHTLGNGDFTVFHR	7	4	2	YGR087C;YLR044C		0	0	9.578e-05	3.78773	2	2105.1	-0.667254	47.3874	0
	High	YGGVYVGTLSK	1	1	1	YGR087C		0	0	0.0001286	3.15959	2	1143.6	-1.22976	36.4315	0
	High	GSIDEQHPR	1	2	2	YGR087C;YLR044C		0	0	0.003051	2.60184	2	1038.5	-0.074994	9.05423	0
YML126C	ERG13 SGDID:S000004595, Chr XIII from 20535-19060, Genome Release 64-2-1, reverse complement, Verified ORF, "3-hydroxy-3-methylglutaryl-CoA (HMG-CoA) synthase; catalyzes the formation of HMG-CoA from acetyl-CoA and acetoacetyl-CoA; involved in the second step in mevalonate biosynthesis"	123.054	41.96	1	19	19	49	491	54.9789	8.1626
	A2	Sequence	# PSMs	# Proteins	# Protein Groups	Protein Group Accessions	Modifications	ΔCn	q-Value	PEP	XCorr	Charge	MH+ [Da]	ΔM [ppm]	RT [min]	# Missed Cleavages
	High	VGLFSYGSGLAASLYScK	3	1	1	YML126C	C17(Carbamidomethyl)	0	0	2.029e-07	4.26082	2	1879.93	1.05256	75.9949	0
	High	NFKPQGSIEHLQSGVYYLTNIDDK	3	1	1	YML126C		0	0	0.0002982	4.15104	3	2766.37	-0.829027	59.5176	0
	High	ITETPKDYEAAIELR	6	1	1	YML126C		0	0	1.03e-05	4.11863	3	1748.91	0.318682	45.3944	1
	High	GIQIYIPTQcVNQSELEK	1	1	1	YML126C	C10(Carbamidomethyl)	0	0	2.523e-06	3.58459	2	2120.07	0.267216	58.6148	0
	High	ANPQLFPEVDAELATR	5	1	1	YML126C		0	0	1.601e-05	3.40905	2	1770.9	1.29044	61.2701	0
	High	GLVSDPAGSDALNVLK	4	1	1	YML126C		0	0	8.401e-05	3.38792	2	1555.83	-1.65544	55.9018	0
	High	DYDESLTDKNIEK	7	1	1	YML126C		0	0	8.457e-05	3.17873	2	1569.73	-1.6971	27.6699	1
	High	LEVGTETLIDK	2	1	1	YML126C		0	0	9.773e-05	3.16852	2	1217.66	-0.217077	42.2912	0
	High	RITETPKDYEAAIELR	2	1	1	YML126C		0	0	0.0007788	2.97633	3	1905.01	-1.36547	41.1197	2
	High	DYEAAIELR	1	1	1	YML126C		0	0	0.0003965	2.76063	2	1079.54	-0.132101	43.2286	0
	High	TFVNVAKPFHK	2	1	1	YML126C		0	0	0.0007892	2.67562	2	1287.72	-1.32598	27.6588	0
	High	LEVGTETLIDKSK	2	1	1	YML126C		0	0	0.0001619	2.46853	2	1432.79	-0.98398	35.422	1
	High	IVGDVQHIIK	1	1	1	YML126C		0	0	0.00117	2.2707	2	1121.67	0.00080962	31.7806	0
	High	LLYNDFR	3	1	1	YML126C		0	0	0.00647	2.02432	2	940.489	-0.157695	41.8982	0
	High	YFDYNVFHVPTcK	3	1	1	YML126C	C12(Carbamidomethyl)	0	0	0.001354	1.67861	3	1689.77	-0.638859	57.4132	0
	High	SYNIDTNK	1	1	1	YML126C		0	0.002	0.02004	2.0842	2	954.453	0.217044	15.8026	0
	High	ALDQVYK	1	1	1	YML126C		0	0.004	0.05781	1.74957	2	836.451	-0.864621	21.2211	0
	High	TRPQNVGIK	1	1	1	YML126C		0	0.006	0.1083	2.29236	2	1012.59	-0.623489	10.4463	0
	High	ELDITNK	1	1	1	YML126C		0	0.009	0.1626	1.86581	2	832.441	-0.175066	19.4012	0
YBR031W	RPL4A SGDID:S000000235, Chr II from 300166-301254, Genome Release 64-2-1, Verified ORF, "Ribosomal 60S subunit protein L4A; N-terminally acetylated; homologous to mammalian ribosomal protein L4 and bacterial L4; RPL4A has a paralog, RPL4B, that arose from the whole genome duplication"	122.476	54.97	2	16	16	46	362	39.0682	10.6382
	A2	Sequence	# PSMs	# Proteins	# Protein Groups	Protein Group Accessions	Modifications	ΔCn	q-Value	PEP	XCorr	Charge	MH+ [Da]	ΔM [ppm]	RT [min]	# Missed Cleavages
	High	IINSSEIQSAIRPAGQATQK	7	2	1	YBR031W		0	0	6.876e-09	6.32843	2	2112.14	0.493339	40.5971	0
	High	YATASAIAATAVASLVLAR	11	2	1	YBR031W		0	0	1.245e-08	5.56831	2	1820.03	0.964404	88.682	0
	High	LDQVWGSETVASSK	2	2	1	YBR031W		0	0	8.7e-07	4.17651	2	1506.74	-0.860267	38.7608	0
	High	VGYTLPSHIISTSDVTR	4	2	1	YBR031W		0	0	1.365e-07	4.03028	2	1845.97	-0.0296413	48.3408	0
	High	IPEIPLVVSTDLESIQK	6	2	1	YBR031W		0	0	5.227e-06	4.02938	2	1881.06	0.14026	79.7298	0
	High	GPLVVYAEDNGIVK	1	2	1	YBR031W		0	0	1.883e-05	4.02117	2	1473.8	0.252623	47.5092	0
	High	AGHQTSAESWGTGR	3	2	1	YBR031W		0	0	4.226e-05	3.94059	2	1444.66	-0.437462	15.094	0
	High	VEKIPEIPLVVSTDLESIQK	1	2	1	YBR031W		0	0	4.588e-06	2.94406	3	2237.26	0.359081	75.0102	1
	High	AVGAHSDLLK	1	2	1	YBR031W		0	0	0.0008325	2.66983	2	1010.56	-0.660862	18.1432	0
	High	RGPLVVYAEDNGIVK	1	2	1	YBR031W		0	0	0.0002771	2.63404	3	1629.89	-0.706645	40.6888	1
	High	FVIWTEAAFTK	1	2	1	YBR031W		0	0	0.0002582	2.50029	2	1312.7	1.10815	67.9299	0
	High	TGTKPAAVFTETLK	3	1	1	YBR031W		0	0	0.007073	1.90399	3	1463.81	-1.08535	36.2216	0
	High	TKEAVAALK	1	2	1	YBR031W		0	0	0.003968	1.86258	2	930.561	-0.824782	12.1158	1
	High	TGTKPAAVFTETLKHD	1	1	1	YBR031W		0	0.001	0.01163	3.4849	3	1715.9	-0.54281	32.3921	1
	High	QAYAVSEK	1	2	1	YBR031W		0	0.001	0.01334	1.36931	2	895.452	-0.532302	12.6422	0
	High	NVPGVETANVASLNLLQLAPGAHLGR	2	2	1	YBR031W		0	0.003	0.03254	0.580833	3	2611.43	1.15384	74.8025	0
YDL185W	VMA1 SGDID:S000002344, Chr IV from 126787-130002, Genome Release 64-2-1, Verified ORF, "Subunit A of the V1 peripheral membrane domain of V-ATPase; protein precursor undergoes self-catalyzed splicing to yield the extein Tfp1p and the intein Vde (PI-SceI), which is a site-specific endonuclease; the V1 peripheral membrane domain of the vacuolar H+-ATPase (V-ATPase) has eight subunits; involved in m…	122.009	28.76	1	29	29	52	1071	118.562	6.16357
	A2	Sequence	# PSMs	# Proteins	# Protein Groups	Protein Group Accessions	Modifications	ΔCn	q-Value	PEP	XCorr	Charge	MH+ [Da]	ΔM [ppm]	RT [min]	# Missed Cleavages
	High	NNLNTENPLWDAIVGLGFLK	4	1	1	YDL185W		0	0	8.84e-07	4.78394	2	2228.18	2.66956	88.8718	0
	High	GTITWIAPAGEYTLDEK	2	1	1	YDL185W		0	0	1.464e-06	3.79965	2	1864.93	-0.335023	62.9505	0
	High	ATIQVYEETAGLTVGDPVLR	1	1	1	YDL185W		0	0	6.199e-06	3.60197	2	2132.12	-0.405749	66.1008	0
	High	AIKEESQSIYIPR	2	1	1	YDL185W		0	0	4.294e-05	3.5604	2	1533.83	-0.394839	33.1946	1
	High	NIPSFLSTDNIGTR	3	1	1	YDL185W		0	0	1.392e-05	3.40832	2	1534.79	0.157143	57.0381	0
	High	FYDSNYPEFPVLR	3	1	1	YDL185W		0	0	3.866e-05	3.37263	2	1646.78	-1.34739	65.1879	0
	High	VLDALFPcVQGGTTcIPGAFGcGK	2	1	1	YDL185W	C8(Carbamidomethyl); C15(Carbamidomethyl); C22(Carbamidomethyl)	0	0	0.007066	3.35628	3	2525.2	0.298079	73.8468	0
	High	KSDFTLYHTWPVR	1	1	1	YDL185W		0	0	0.002144	3.11467	2	1649.84	-2.85397	46.2124	1
	High	ANELVESYR	1	1	1	YDL185W		0	0	0.00052	2.99021	2	1080.53	-1.37536	27.0719	0
	High	SDFTLYHTWPVR	3	1	1	YDL185W		0	0	0.006923	2.89437	2	1521.75	-2.13205	54.0868	0
	High	ANELVESYRK	2	1	1	YDL185W		0	0	0.007771	2.77386	2	1208.63	-0.926018	19.098	1
	High	LSADYPLLTGQR	1	1	1	YDL185W		0	0	0.003652	2.74029	2	1333.71	-0.811843	47.7001	0
	High	NNLNTENPLWDAIVGLGFLKDGVK	5	1	1	YDL185W		0	0	6.743e-05	2.71748	3	2627.39	1.32276	81.9321	1
	High	ATFSVDSR	2	1	1	YDL185W		0	0	0.00195	2.35384	2	882.431	-0.811999	22.4522	0
	High	WQFTPGK	1	1	1	YDL185W		0	0	0.003119	2.31702	2	863.44	-1.44237	36.3026	0
	High	DGLVSLAR	1	1	1	YDL185W		0	0	0.001201	2.31121	2	830.473	-0.687027	40.7847	0
	High	ETFLAGLIDSDGYVTDEHGIK	3	1	1	YDL185W		0	0	0.0001719	2.1905	3	2280.1	-0.271532	68.4444	0
	High	SKFHLTIEGPK	1	1	1	YDL185W		0	0	0.003083	2.06168	3	1256.7	-0.897774	30.3305	1
	High	VGHDNLVGEVIR	2	1	1	YDL185W		0	0	0.00202	2.05186	3	1307.7	-1.93092	37.1089	0
	High	AVALGSPDR	1	1	1	YDL185W		0	0	0.008475	1.97375	2	885.478	-1.01346	17.7147	0
	High	EESQSIYIPR	1	1	1	YDL185W		0	0	0.002844	1.46138	2	1221.61	0.78157	35.0951	0
	High	TVNLYSK	1	1	1	YDL185W		0	0.001	0.01013	2.37997	2	824.451	-0.642983	19.3124	0
	High	SYPISEGPER	1	1	1	YDL185W		0	0.001	0.01564	2.3669	2	1134.54	-0.942932	23.7949	0
	High	LADSTGDVK	1	1	1	YDL185W		0	0.001	0.01028	2.20253	2	905.457	-0.331745	10.9287	0
	High	FTcNATHELVVR	1	1	1	YDL185W	C3(Carbamidomethyl)	0	0.001	0.01009	2.08309	3	1446.71	-1.61067	29.2339	0
	High	YTNVLNK	1	1	1	YDL185W		0	0.001	0.01084	1.92197	2	851.462	-0.449514	18.9748	0
	High	LNLcAEYKDR	3	1	1	YDL185W	C4(Carbamidomethyl)	0	0.002	0.02622	2.23796	2	1281.62	-1.13309	27.5344	1
	High	VPRPVTEK	1	1	1	YDL185W		0	0.006	0.1001	2.32988	2	925.546	-0.367446	9.64275	0
	High	TVISQSLSK	1	1	1	YDL185W		0	0.006	0.0967	1.40847	2	962.551	-1.18081	23.4895	0
IPI00384444 IPI:IPI00384444.4	SWISS-PROT:P02533 TREMBL:Q9UBN2;Q13092;Q53XY3;Q9UBN3|REFSEQ_NP:NP_000517|ENSEMBL:ENSP00000167586|H-INV:HIT000031101;HIT000038549 Tax_Id=9606 Keratin, type I cytoskeletal 14	121.818	51.59	13	6	23	44	471	51.4584	5.16064
	A2	Sequence	# PSMs	# Proteins	# Protein Groups	Protein Group Accessions	Modifications	ΔCn	q-Value	PEP	XCorr	Charge	MH+ [Da]	ΔM [ppm]	RT [min]	# Missed Cleavages
	High	LLEGEDAHLSSSQFSSGSQSSR	4	1	1	IPI00384444 IPI:IPI00384444.4		0	0	5.593e-09	4.72023	3	2309.07	0.797215	34.5533	0
	High	ALEEANADLEVK	1	6	3	IPI00009866 IPI:IPI00009866.5;IPI00217963 IPI:IPI00217963.2;IPI00384444 IPI:IPI00384444.4		0	0	8.817e-05	3.91037	2	1301.66	-0.404705	32.3494	0
	High	cEmEQQNQEYK	1	2	2	IPI00384444 IPI:IPI00384444.4;IPI00450768 IPI:IPI00450768.4	C1(Carbamidomethyl); M3(Oxidation)	0	0	4.612e-05	3.90917	2	1502.59	-0.730931	9.78274	0
	High	APSTYGGGLSVSSSR	2	1	1	IPI00384444 IPI:IPI00384444.4		0	0	4.455e-07	3.87473	2	1425.7	-0.909774	27.2394	0
	High	EVATNSELVQSGK	2	2	2	IPI00384444 IPI:IPI00384444.4;IPI00450768 IPI:IPI00450768.4		0	0	3.259e-05	3.84223	2	1361.69	-0.925744	20.4062	0
	High	GQVGGDVNVEmDAAPGVDLSR	1	1	1	IPI00384444 IPI:IPI00384444.4	M11(Oxidation)	0	0	2.435e-08	3.81343	2	2101.98	0.684942	42.3083	0
	High	TRLEQEIATYR	1	8	4	IPI00009866 IPI:IPI00009866.5;IPI00217963 IPI:IPI00217963.2;IPI00384444 IPI:IPI00384444.4;IPI00450768 IPI:IPI00450768.4		0	0	0.001917	3.69045	2	1379.73	-0.774886	35.4177	1
	High	GScGIGGGIGGGSSR	1	2	2	IPI00217963 IPI:IPI00217963.2;IPI00384444 IPI:IPI00384444.4	C3(Carbamidomethyl)	0	0	3.39e-06	3.67479	2	1278.58	-1.89883	19.4659	0
	High	cEMEQQNQEYK	1	2	2	IPI00384444 IPI:IPI00384444.4;IPI00450768 IPI:IPI00450768.4	C1(Carbamidomethyl)	0	0	1.114e-05	3.66329	2	1486.59	-0.300003	14.349	0
	High	VTmQNLNDR	3	8	4	IPI00295684 IPI:IPI00295684.1;IPI00217963 IPI:IPI00217963.2;IPI00383111 IPI:IPI00383111.1;IPI00384444 IPI:IPI00384444.4	M3(Oxidation)	0	0	0.0001225	3.13406	2	1106.53	-0.781082	11.0132	0
	High	VLDELTLAR	3	8	3	IPI00217963 IPI:IPI00217963.2;IPI00384444 IPI:IPI00384444.4;IPI00450768 IPI:IPI00450768.4		0	0	0.0001101	2.99924	2	1029.59	-1.44375	45.089	0
	High	ILNEmRDQYEK	1	2	2	IPI00384444 IPI:IPI00384444.4;IPI00450768 IPI:IPI00450768.4	M5(Oxidation)	0	0	0.002489	2.89442	2	1454.69	-1.73519	15.4264	1
	High	LEQEIATYR	1	10	4	IPI00009866 IPI:IPI00009866.5;IPI00217963 IPI:IPI00217963.2;IPI00384444 IPI:IPI00384444.4;IPI00450768 IPI:IPI00450768.4		0	0	0.0003643	2.8506	2	1122.58	-0.955695	27.6436	0
	High	DAEEWFFTK	1	1	1	IPI00384444 IPI:IPI00384444.4		0	0	0.00129	2.84944	2	1172.52	-1.24487	62.9526	0
	High	ISSVLAGGScR	2	2	2	IPI00217963 IPI:IPI00217963.2;IPI00384444 IPI:IPI00384444.4	C10(Carbamidomethyl)	0	0	1.188e-05	2.8199	2	1106.56	-1.01257	23.3371	0
	High	LASYLDKVR	2	11	5	IPI00295684 IPI:IPI00295684.1;IPI00217963 IPI:IPI00217963.2;IPI00383111 IPI:IPI00383111.1;IPI00384444 IPI:IPI00384444.4;IPI00450768 IPI:IPI00450768.4		0	0	0.003831	2.81585	2	1064.61	-1.26168	28.441	1
	High	NHEEEmNALR	2	2	2	IPI00384444 IPI:IPI00384444.4;IPI00450768 IPI:IPI00450768.4	M6(Oxidation)	0	0	0.003063	2.80532	3	1258.55	-0.223355	9.93943	0
	High	ASLENSLEETK	1	2	2	IPI00217963 IPI:IPI00217963.2;IPI00384444 IPI:IPI00384444.4		0	0	0.002303	2.6991	2	1220.6	-2.02461	30.339	0
	High	NHEEEMNALR	1	2	2	IPI00384444 IPI:IPI00384444.4;IPI00450768 IPI:IPI00450768.4		0	0	0.0002612	2.5478	2	1242.55	0.432365	17.1078	0
	High	VTMQNLNDR	2	8	4	IPI00295684 IPI:IPI00295684.1;IPI00217963 IPI:IPI00217963.2;IPI00383111 IPI:IPI00383111.1;IPI00384444 IPI:IPI00384444.4		0	0	0.00107	2.53424	2	1090.53	-1.20182	21.8042	0
	High	LASYLDK	2	13	6	IPI00295684 IPI:IPI00295684.1;IPI00217963 IPI:IPI00217963.2;IPI00383111 IPI:IPI00383111.1;IPI00384444 IPI:IPI00384444.4;IPI00450768 IPI:IPI00450768.4;IPI00019359 IPI:IPI00019359.2		0	0	0.007822	2.25107	2	809.44	-0.170679	23.0803	0
	High	LAADDFR	4	25	10	IPI00008692 IPI:IPI00008692.1;IPI00295684 IPI:IPI00295684.1;IPI00009866 IPI:IPI00009866.5;IPI00031423 IPI:IPI00031423.1;IPI00032513 IPI:IPI00032513.2;IPI00217963 IPI:IPI00217963.2;IPI00384444 IPI:IPI00384444.4;IPI00294649 IPI:IPI00294649.3;IPI00383111 IPI:IPI00383111.1;IPI00450768 IPI:IPI00450768.4		0	0	0.001593	2.24345	2	807.399	-0.538537	22.8247	0
	High	TKYETELNLR	1	1	1	IPI00384444 IPI:IPI00384444.4		0	0.001	0.01532	2.21785	2	1266.67	-0.779227	28.8089	1
	High	IRDWYQR	1	4	3	IPI00217963 IPI:IPI00217963.2;IPI00384444 IPI:IPI00384444.4;IPI00450768 IPI:IPI00450768.4		0	0.002	0.01845	2.28123	2	1036.53	-0.634318	23.9244	1
	High	ADLEmQIESLKEELAYLK	1	1	1	IPI00384444 IPI:IPI00384444.4	M5(Oxidation)	0	0.002	0.02932	1.96436	3	2139.09	-0.990182	83.993	1
	High	ASLENSLEETKGR	2	2	2	IPI00217963 IPI:IPI00217963.2;IPI00384444 IPI:IPI00384444.4		0	0.003	0.03712	1.02163	3	1433.72	0.118191	25.4029	1
YDR023W	SES1 SGDID:S000002430, Chr IV from 489508-490896, Genome Release 64-2-1, Verified ORF, "Cytosolic seryl-tRNA synthetase; class II aminoacyl-tRNA synthetase that aminoacylates tRNA(Ser), displays tRNA-dependent amino acid recognition which enhances discrimination of the serine substrate, interacts with peroxin Pex21p"	121.204	46.97	1	21	21	42	462	53.2761	6.0874
	A2	Sequence	# PSMs	# Proteins	# Protein Groups	Protein Group Accessions	Modifications	ΔCn	q-Value	PEP	XCorr	Charge	MH+ [Da]	ΔM [ppm]	RT [min]	# Missed Cleavages
	High	VFQVGNIVHPSVVVSNDEENNELVR	5	1	1	YDR023W		0	0	7.502e-08	4.99089	3	2793.42	-4.86634e-05	58.613	0
	High	IVGIVSGELNNAAAK	3	1	1	YDR023W		0	0	6.504e-07	4.63553	2	1455.82	-0.974131	42.757	0
	High	YVHcLNSTLAATQR	2	1	1	YDR023W	C4(Carbamidomethyl)	0	0	4.635e-07	4.56914	2	1633.81	-1.47855	27.2613	0
	High	TAQLSEFDEELYK	3	1	1	YDR023W		0	0	3.032e-05	4.11746	2	1572.74	0.694826	52.9774	0
	High	KYVHcLNSTLAATQR	1	1	1	YDR023W	C5(Carbamidomethyl)	0	0	6.562e-06	4.10611	2	1761.91	-0.192843	22.338	1
	High	IEQFVITEPEK	1	1	1	YDR023W		0	0	7.053e-05	4.06376	2	1332.7	0.195304	44.1176	0
	High	ELVScSNcTDYQSR	3	1	1	YDR023W	C5(Carbamidomethyl); C8(Carbamidomethyl)	0	0	6.293e-07	4.04984	2	1718.71	-2.22868	22.8861	0
	High	KYDLEAWFPYQK	2	1	1	YDR023W		0	0	3.131e-05	3.75014	2	1587.78	0.36928	63.2802	1
	High	NKEDASGLLAEK	3	1	1	YDR023W		0	0	0.0002686	3.24379	2	1274.66	-0.193335	22.4601	1
	High	YDLEAWFPYQK	1	1	1	YDR023W		0	0	1.355e-05	3.21832	2	1459.69	-0.184188	71.891	0
	High	TRFELDELNK	3	1	1	YDR023W		0	0	0.001159	3.0829	3	1264.65	-1.24564	38.0078	1
	High	YIPGEPEFLPFVNELPK	2	1	1	YDR023W		0	0	3.515e-05	2.59753	3	1989.04	0.592123	83.7703	0
	High	EAGSHGKDAWGVFR	1	1	1	YDR023W		0	0	0.0002845	2.57605	3	1516.73	0.355489	32.9635	1
	High	NYGVFLNQALINYGLQFLAAK	1	1	1	YDR023W		0	0	0.0001327	2.42069	3	2357.26	-1.53544	100.314	0
	High	LDGYDPDR	3	1	1	YDR023W		0	0	0.005682	2.16648	2	950.421	-0.392661	17.8591	0
	High	DAWGVFR	2	1	1	YDR023W		0	0	0.006365	1.98324	2	850.42	-0.813511	56.8321	0
	High	SWEEFEK	1	1	1	YDR023W		0	0	0.007577	1.39789	2	954.419	-1.51865	36.2491	0
	High	ELTEKEQQEDKDLK	2	1	1	YDR023W		0	0.001	0.009917	4.16547	2	1732.86	0.28273	12.2905	2
	High	TRFELDELNKK	1	1	1	YDR023W		0	0.003	0.04264	1.7762	3	1392.75	-1.04292	26.1366	2
	High	IEQFVITEPEKSWEEFEK	1	1	1	YDR023W		0	0.005	0.08263	2.80628	3	2268.11	1.09871	65.2667	1
	High	GGNPELIR	1	1	1	YDR023W		0	0.008	0.1273	1.44515	2	855.468	-0.394121	20.4654	0
YLR153C	ACS2 SGDID:S000004143, Chr XII from 447575-445524, Genome Release 64-2-1, reverse complement, Verified ORF, "Acetyl-coA synthetase isoform; along with Acs1p, acetyl-coA synthetase isoform is the nuclear source of acetyl-coA for histone acetylation; mutants affect global transcription; required for growth on glucose; expressed under anaerobic conditions"	120.213	39.09	1	23	24	43	683	75.4444	6.68311
	A2	Sequence	# PSMs	# Proteins	# Protein Groups	Protein Group Accessions	Modifications	ΔCn	q-Value	PEP	XCorr	Charge	MH+ [Da]	ΔM [ppm]	RT [min]	# Missed Cleavages
	High	TYLPPVScDAEDPLFLLYTSGSTGSPK	4	1	1	YLR153C	C8(Carbamidomethyl)	0	0	0.0001639	4.39124	3	2915.4	0.351234	82.5201	0
	High	VQSGSLNNGDVAWFLNGK	1	1	1	YLR153C		0	0	5.646e-05	4.13399	2	1905.95	3.9283	65.8664	0
	High	VLGSVGEPISPDLWEWYHEK	7	1	1	YLR153C		0	0	3.313e-05	3.94947	2	2341.15	-0.134762	71.5854	0
	High	GVVHTTGGYLLGAALTTR	3	1	1	YLR153C		0	0	8.995e-05	3.88952	3	1786.98	0.052037	53.0773	0
	High	IVDEGLNGVDLVSR	2	1	1	YLR153C		0	0	0.0001676	3.85077	2	1485.79	-0.829808	49.6526	0
	High	VDDVVNVSGHR	1	2	2	YAL054C;YLR153C		0	0	1.383e-05	3.61972	2	1196.6	-0.226643	17.9101	0
	High	IGAIHSVVFAGFSAGSLK	1	1	1	YLR153C		0	0	3.162e-05	3.60416	3	1760.97	-1.08341	60.5151	0
	High	KIVDEGLNGVDLVSR	2	1	1	YLR153C		0	0	0.002216	3.55949	2	1613.88	-1.59552	44.253	1
	High	APQHFYNSQPGK	2	1	1	YLR153C		0	0	4.992e-06	3.48761	3	1373.66	-0.628738	14.5184	0
	High	HAFANPDKPALIYEADDESDNK	2	1	1	YLR153C		0	0	2.622e-06	3.25989	3	2460.13	-1.50422	35.8562	0
	High	IGAIHSVVFAGFSAGSLKDR	2	1	1	YLR153C		0	0	6.556e-07	3.05548	3	2032.1	-0.827693	53.7702	1
	High	LNASYNcVDR	2	1	1	YLR153C	C7(Carbamidomethyl)	0	0	0.0002934	2.58962	2	1211.54	-2.09476	21.4729	0
	High	DYWWHEEAAK	1	1	1	YLR153C		0	0	0.0003088	2.49965	2	1334.58	-0.873893	43.903	0
	High	IITFGELLR	2	1	1	YLR153C		0	0	0.006716	2.31257	2	1061.64	0.0115626	69.7125	0
	High	GEIGPFASPK	1	1	1	YLR153C		0	0	0.001119	2.17179	2	1002.52	-0.823419	36.2143	0
	High	VGEAEIAK	1	1	1	YLR153C		0	0	0.002321	2.00432	2	816.445	-1.11733	13.5453	0
	High	KVSQIAGVLK	1	1	1	YLR153C		0	0	0.001122	1.70095	2	1042.66	-0.514787	25.401	1
	High	GRVDDVVNVSGHR	1	1	1	YLR153C		0	0.001	0.01579	2.78534	2	1409.72	0.131709	15.5233	1
	High	ATHFYVAPTALR	1	1	1	YLR153C		0	0.002	0.0217	2.83682	2	1346.72	-1.25866	37.482	0
	High	ELILQVR	1	1	1	YLR153C		0	0.002	0.01929	1.70689	2	870.541	0.054889	41.568	0
	High	VVITcDEGK	1	1	1	YLR153C	C5(Carbamidomethyl)	0	0.003	0.04089	1.65035	2	1020.5	-0.993179	16.0238	0
	High	YDTSSLR	2	1	1	YLR153C		0	0.003	0.05382	1.49635	2	841.404	-1.19087	18.4659	0
	High	VVITcDEGKR	1	1	1	YLR153C	C5(Carbamidomethyl)	0	0.005	0.07915	2.38921	2	1176.6	-3.02716	13.5118	1
	High	DHDGYYWIR	1	1	1	YLR153C		0	0.005	0.08692	1.32973	2	1224.54	-1.50413	44.6856	0
YBL099W	ATP1 SGDID:S000000195, Chr II from 37053-38690, Genome Release 64-2-1, Verified ORF, "Alpha subunit of the F1 sector of mitochondrial F1F0 ATP synthase; which is a large, evolutionarily conserved enzyme complex required for ATP synthesis; F1 translationally regulates ATP6 and ATP8 expression to achieve a balanced output of ATP synthase genes encoded in nucleus and mitochondria; phosphorylated; N-…	119.189	42.57	1	20	20	40	545	58.5723	9.0415
	A2	Sequence	# PSMs	# Proteins	# Protein Groups	Protein Group Accessions	Modifications	ΔCn	q-Value	PEP	XCorr	Charge	MH+ [Da]	ΔM [ppm]	RT [min]	# Missed Cleavages
	High	EVAAFAQFGSDLDASTK	1	1	1	YBL099W		0	0	2.48e-06	4.51837	2	1756.84	-1.10974	57.7871	0
	High	IGEFESSFLSYLK	3	1	1	YBL099W		0	0	3.176e-06	4.36977	2	1519.77	0.756212	78.6674	0
	High	GVSDEANLNETGR	2	1	1	YBL099W		0	0	3.275e-05	4.22578	2	1361.63	-0.831316	21.0925	0
	High	VFGLNNIQAEELVEFSSGVK	2	1	1	YBL099W		0	0	0.0001862	4.1988	2	2180.13	1.83829	80.134	0
	High	TGNIVDVPVGPGLLGR	2	1	1	YBL099W		0	0	0.0004313	4.16333	2	1563.88	-1.16299	62.5331	0
	High	TAVALDTILNQK	2	1	1	YBL099W		0	0	0.0002061	3.70199	2	1286.73	-0.385994	53.9752	0
	High	IKGVSDEANLNETGR	4	1	1	YBL099W		0	0	0.0003289	3.69913	3	1602.81	-0.957999	22.0196	1
	High	HALIVYDDLSK	2	1	1	YBL099W		0	0	0.000127	3.61941	2	1273.68	-0.833332	35.4134	0
	High	LYcVYVAVGQK	1	1	1	YBL099W	C3(Carbamidomethyl)	0	0	0.0005113	3.29963	2	1299.68	0.247894	43.9225	0
	High	RSVHEPVQTGLK	2	1	1	YBL099W		0	0	5.429e-05	3.2544	2	1350.75	-0.582511	12.9273	1
	High	VVDALGNPIDGK	2	1	1	YBL099W		0	0	0.003214	2.98406	2	1197.65	-1.58301	34.3245	0
	High	SNHNELLTEIR	2	1	1	YBL099W		0	0	0.0005607	2.78934	2	1325.68	0.907559	33.108	0
	High	VVDALGNPIDGKGPIDAAGR	4	1	1	YBL099W		0	0	0.0002293	2.68495	3	1935.03	-1.1811	41.8877	1
	High	VLAVGDGIAR	2	1	1	YBL099W		0	0	0.001796	2.44789	2	970.567	-1.60362	30.7801	0
	High	AVDALVPIGR	3	1	1	YBL099W		0	0	0.007147	2.42367	2	1010.6	-0.623248	43.8025	0
	High	GIRPAINVGLSVSR	1	1	1	YBL099W		0	0	0.001991	2.37894	3	1438.85	-1.2581	41.5103	0
	High	EAYPGDVFYLHSR	1	1	1	YBL099W		0	0	0.0004536	2.3603	2	1553.74	0.136245	47.6382	0
	High	AQPTEVSSILEER	1	1	1	YBL099W		0	0	0.0003067	2.10887	2	1458.74	-2.06012	46.8196	0
	High	LFLAQYR	2	1	1	YBL099W		0	0	0.007421	1.82476	2	910.514	-0.634461	43.8708	0
	High	ELIIGDR	1	1	1	YBL099W		0	0	0.004172	1.74482	2	815.462	0.0926309	30.0833	0
YPL061W	ALD6 SGDID:S000005982, Chr XVI from 432588-434090, Genome Release 64-2-1, Verified ORF, "Cytosolic aldehyde dehydrogenase; activated by Mg2+ and utilizes NADP+ as the preferred coenzyme; required for conversion of acetaldehyde to acetate; constitutively expressed; locates to the mitochondrial outer surface upon oxidative stress"	117.219	45.8	1	22	22	45	500	54.3798	5.43994
	A2	Sequence	# PSMs	# Proteins	# Protein Groups	Protein Group Accessions	Modifications	ΔCn	q-Value	PEP	XCorr	Charge	MH+ [Da]	ΔM [ppm]	RT [min]	# Missed Cleavages
	High	ITLPNGLTYEQPTGLFINNK	3	1	1	YPL061W		0	0	3.114e-07	4.83234	2	2233.19	0.299132	71.3688	0
	High	IYVQEGIYDELLAAFK	4	1	1	YPL061W		0	0	2.961e-05	4.24044	2	1871.98	2.43421	92.492	0
	High	IVKEEIFGPVVTVAK	2	1	1	YPL061W		0	0	0.0001546	4.22803	2	1628.96	0.190743	49.7052	1
	High	AGTVWINTYNDFDSR	3	1	1	YPL061W		0	0	6.848e-06	4.03132	2	1758.81	1.19344	56.8137	0
	High	NAGQIcSSGSR	1	1	1	YPL061W	C6(Carbamidomethyl)	0	0	1.555e-05	3.42577	2	1136.51	-0.918421	9.58219	0
	High	SAHLVFDDANIKK	6	1	1	YPL061W		0	0	0.001661	3.34677	2	1457.78	0.373757	28.8141	1
	High	SVAVDSSESNLKK	1	1	1	YPL061W		0	0	0.000154	3.32029	2	1363.7	-1.12174	13.8738	1
[truncated: 7,265 more rows]
