# Supplementary material for: Impact of Fungal MAPK Pathway Targets on the Cell Wall
Source: J Fungi (Basel). 2018 Aug 9;4(3):93. doi: 10.3390/jof4030093 (PMC6162559; doi:10.3390/jof4030093)
Supplement: Supplementary file 1 [file jof-04-00093-s001.zip › Table S4. SF060616_061616_gelBLANK_01 copy.xlsx]

## Sheet: Sheet1
Accession (a)	Description	Score (b)	Coverage	# Proteins (c)	# Unique Peptides (d)	# Peptides (e)	# PSMs (f)	# AAs (g)	MW [kDa] (h)	calc. pI (i)
IPI00556624 IPI:IPI00556624.1	TREMBL:Q6GSJ0 REFSEQ_NP:NP_006112|ENSEMBL:ENSP00000252244 Tax_Id=9606 Keratin 1	228.817	26.71	2	19	24	95	644	66.027	8.11865
	A2	Sequence	# PSMs	# Proteins	# Protein Groups	Protein Group Accessions	Modifications	ΔCn	q-Value	PEP	XCorr	Charge	MH+ [Da]	ΔM [ppm]	RT [min]	# Missed Cleavages
	High	FLEQQNQVLQTK	5	4	3	IPI00021304 IPI:IPI00021304.1;IPI00556624 IPI:IPI00556624.1;IPI00376379 IPI:IPI00376379.1		0	0	5.534e-12	4.65472	2	1475.79	0.416707	36.2666	0
	High	TNAENEFVTIK	3	2	1	IPI00556624 IPI:IPI00556624.1		0	0	4.153e-05	3.94937	2	1265.64	0.380529	40.7114	0
	High	AEAESLYQSK	3	2	1	IPI00556624 IPI:IPI00556624.1		0	0	0.001954	3.91922	2	1125.54	0.327698	21.6604	0
	High	SKAEAESLYQSK	7	2	1	IPI00556624 IPI:IPI00556624.1		0	0	0.001635	3.72566	2	1340.67	0.604358	18.5175	1
	High	YEELQITAGR	4	2	1	IPI00556624 IPI:IPI00556624.1		0	0	3.574e-10	3.71386	2	1179.6	0.0340505	37.7673	0
	High	GSGGGSSGGSIGGR	2	2	1	IPI00556624 IPI:IPI00556624.1		0	0	0.0007535	3.52095	2	1092.5	0.0603991	8.94372	0
	High	TNAENEFVTIKK	9	2	1	IPI00556624 IPI:IPI00556624.1		0	0	0.0001308	3.17926	2	1393.73	0.87157	31.1924	1
	High	NmQDmVEDYR	4	2	1	IPI00556624 IPI:IPI00556624.1	M2(Oxidation); M5(Oxidation)	0	0	1.002e-07	3.0915	2	1332.52	0.57783	20.926	0
	High	NKYEDEINKR	10	10	4	IPI00009867 IPI:IPI00009867.2;IPI00556624 IPI:IPI00556624.1;IPI00293665 IPI:IPI00293665.6;IPI00299145 IPI:IPI00299145.8		0	0	1.928e-07	2.83058	3	1308.65	-0.49032	16.9979	2
	High	NmQDMVEDYR	4	2	1	IPI00556624 IPI:IPI00556624.1	M2(Oxidation)	0	0	5.771e-07	2.8291	2	1316.53	0.987603	28.7234	0
	High	IEISELNR	3	3	2	IPI00021304 IPI:IPI00021304.1;IPI00556624 IPI:IPI00556624.1		0	0	0.002	2.79383	2	973.531	-0.0346175	36.3786	0
	High	LRSEIDNVKK	5	2	1	IPI00556624 IPI:IPI00556624.1		0	0	1.7e-11	2.72032	3	1201.69	-0.631345	14.769	2
	High	DVDGAYmTK	15	2	1	IPI00556624 IPI:IPI00556624.1	M7(Oxidation)	0	0	3.76e-05	2.70656	2	1015.44	-0.325377	14.9347	0
	High	SLVNLGGSK	2	2	1	IPI00556624 IPI:IPI00556624.1		0	0	4.281e-06	2.59225	2	874.498	-1.03105	31.8809	0
	High	DVDGAYMTK	2	2	1	IPI00556624 IPI:IPI00556624.1		0	0	8.315e-05	2.40582	2	999.446	0.993841	23.1229	0
	High	AQYEDIAQK	1	1	1	IPI00556624 IPI:IPI00556624.1		0	0	0.002054	2.26961	2	1065.52	0.0135735	21.1675	0
	High	GENALKDAK	1	2	1	IPI00556624 IPI:IPI00556624.1		0	0	0.007146	2.22262	2	945.5	-0.186998	9.00041	1
	High	SISISVAR	2	2	1	IPI00556624 IPI:IPI00556624.1		0	0	0.0001565	2.07876	2	832.491	2.22927	31.3832	0
	High	SEIDNVKK	1	2	1	IPI00556624 IPI:IPI00556624.1		0	0	0.005543	2.05954	2	932.504	-0.625531	10.3	1
	High	LNDLEDALQQAK	1	2	1	IPI00556624 IPI:IPI00556624.1		0	0	4.855e-06	1.88271	2	1357.7	1.25659	49.7687	0
	High	DYQELmNTK	3	2	1	IPI00556624 IPI:IPI00556624.1	M6(Oxidation)	0	0	0.004099	1.67819	2	1157.51	-0.444708	22.2689	0
	High	TLLEGEESR	2	2	1	IPI00556624 IPI:IPI00556624.1		0	0	0.01105	1.59239	2	1033.52	-0.159224	24.7354	0
	High	KDVDGAYMTK	1	2	1	IPI00556624 IPI:IPI00556624.1		0	0.004	0.01247	2.46498	2	1127.54	0.556772	15.7345	1
	High	YEDEINKR	1	15	6	IPI00009867 IPI:IPI00009867.2;IPI00021304 IPI:IPI00021304.1;IPI00556624 IPI:IPI00556624.1;IPI00293665 IPI:IPI00293665.6;IPI00299145 IPI:IPI00299145.8;IPI00376379 IPI:IPI00376379.1		0	0.004	0.01463	2.07956	2	1066.52	0.34686	12.4386	1
	High	SEIDNVK	1	2	1	IPI00556624 IPI:IPI00556624.1		0	0.004	0.01961	1.91677	2	804.41	-0.270761	13.6902	0
	High	DYQELMNTK	2	2	1	IPI00556624 IPI:IPI00556624.1		0	0.004	0.0124	1.82053	2	1141.52	1.2968	36.4084	0
	High	YEDEINK	1	16	6	IPI00009867 IPI:IPI00009867.2;IPI00021304 IPI:IPI00021304.1;IPI00556624 IPI:IPI00556624.1;IPI00293665 IPI:IPI00293665.6;IPI00299145 IPI:IPI00299145.8;IPI00376379 IPI:IPI00376379.1		0	0.004	0.01237	1.69336	2	910.416	0.255496	14.8569	0
IPI00021304 IPI:IPI00021304.1	SWISS-PROT:P35908 Tax_Id=9606 Keratin, type II cytoskeletal 2 epidermal	205.604	40.47	1	18	25	77	645	65.8254	8.00146
	A2	Sequence	# PSMs	# Proteins	# Protein Groups	Protein Group Accessions	Modifications	ΔCn	q-Value	PEP	XCorr	Charge	MH+ [Da]	ΔM [ppm]	RT [min]	# Missed Cleavages
	High	GSSSGGGYSSGSSSYGSGGR	4	1	1	IPI00021304 IPI:IPI00021304.1		0	0	1.70002e-21	5.012	2	1740.71	0.691333	14.3259	0
	High	GFSSGSAVVSGGSR	6	1	1	IPI00021304 IPI:IPI00021304.1		0	0	1.068e-13	4.69777	2	1254.61	0.467441	24.1643	0
	High	FLEQQNQVLQTK	5	4	3	IPI00021304 IPI:IPI00021304.1;IPI00556624 IPI:IPI00556624.1;IPI00376379 IPI:IPI00376379.1		0	0	5.534e-12	4.65472	2	1475.79	0.416707	36.2666	0
	High	SKEEAEALYHSK	11	1	1	IPI00021304 IPI:IPI00021304.1		0	0	3.111e-10	4.50763	3	1391.68	-0.461854	16.2257	1
	High	GGSSSGGGYGSGGGGSSSVK	2	1	1	IPI00021304 IPI:IPI00021304.1		0	0	1.114e-10	4.34119	2	1588.68	0.267007	10.2966	0
	High	YEELQVTVGR	2	1	1	IPI00021304 IPI:IPI00021304.1		0	0	4.601e-05	3.57523	2	1193.62	0.421783	39.3044	0
	High	GGSGGGGSISGGGYGSGGGSGGR	2	1	1	IPI00021304 IPI:IPI00021304.1		0	0	0.002988	3.56272	2	1741.75	0.859078	15.4249	0
	High	YLDGLTAER	2	1	1	IPI00021304 IPI:IPI00021304.1		0	0	2.357e-10	3.12537	2	1037.53	-0.185754	37.4594	0
	High	AQYEEIAQR	3	7	3	IPI00021304 IPI:IPI00021304.1;IPI00293665 IPI:IPI00293665.6;IPI00299145 IPI:IPI00299145.8		0	0	7.547e-05	3.09274	2	1107.54	-0.602571	22.868	0
	High	STSSFScLSR	2	1	1	IPI00021304 IPI:IPI00021304.1	C7(Carbamidomethyl)	0	0	4.46e-08	3.074	2	1131.51	-5.2474e-06	29.3641	0
	High	TAAENDFVTLKK	5	1	1	IPI00021304 IPI:IPI00021304.1		0	0	0.001568	3.01079	2	1336.71	-0.479306	31.3425	1
	High	DVDNAYmIK	2	1	1	IPI00021304 IPI:IPI00021304.1	M7(Oxidation)	0	0	0.0001141	2.86216	2	1084.5	-0.575611	28.3214	0
	High	IEISELNR	3	3	2	IPI00021304 IPI:IPI00021304.1;IPI00556624 IPI:IPI00556624.1		0	0	0.002	2.79383	2	973.531	-0.0346175	36.3786	0
	High	TAAENDFVTLK	2	1	1	IPI00021304 IPI:IPI00021304.1		0	0	0.0002816	2.74153	2	1208.62	0.580314	41.4528	0
	High	GGSISGGGYGSGGGK	4	1	1	IPI00021304 IPI:IPI00021304.1		0	0	6.851e-10	2.73659	2	1197.55	0.0725194	13.676	0
	High	DVDNAYMIK	2	1	1	IPI00021304 IPI:IPI00021304.1		0	0	0.006363	2.72411	2	1068.5	-0.202231	36.4203	0
	High	LLEGEEcR	2	13	5	IPI00009867 IPI:IPI00009867.2;IPI00021304 IPI:IPI00021304.1;IPI00166205 IPI:IPI00166205.2;IPI00293665 IPI:IPI00293665.6;IPI00299145 IPI:IPI00299145.8	C7(Carbamidomethyl)	0	0	4.136e-05	2.49378	2	1005.47	-0.604766	18.6659	0
	High	FASFIDK	3	22	5	IPI00009867 IPI:IPI00009867.2;IPI00021304 IPI:IPI00021304.1;IPI00293665 IPI:IPI00293665.6;IPI00299145 IPI:IPI00299145.8;IPI00376379 IPI:IPI00376379.1		0	0	0.001194	2.13164	2	827.43	-0.10418	40.7862	0
	High	DYQELMNVK	3	4	1	IPI00021304 IPI:IPI00021304.1		0	0	0.009041	2.05261	2	1139.54	1.84515	44.3626	0
	High	HGGGGGGFGGGGFGSR	2	1	1	IPI00021304 IPI:IPI00021304.1		0	0	0.003757	1.90851	2	1320.58	-0.0757464	24.3812	0
	High	LQGEIAHVK	2	1	1	IPI00021304 IPI:IPI00021304.1		0	0	6.634e-07	1.88808	2	994.568	-0.256069	16.635	0
	High	KDVDNAYmIK	1	1	1	IPI00021304 IPI:IPI00021304.1	M8(Oxidation)	0	0	0.01179	1.72925	2	1212.59	0.693801	19.9697	1
	High	NVQDAIADAEQR	1	1	1	IPI00021304 IPI:IPI00021304.1		0	0	0.001102	1.52813	2	1329.64	-0.971827	37.9338	0
	High	SLVGLGGTK	3	1	1	IPI00021304 IPI:IPI00021304.1		0	0.004	0.01246	2.66254	2	831.493	-0.336309	30.3411	0
	High	YEDEINKR	1	15	6	IPI00009867 IPI:IPI00009867.2;IPI00021304 IPI:IPI00021304.1;IPI00556624 IPI:IPI00556624.1;IPI00293665 IPI:IPI00293665.6;IPI00299145 IPI:IPI00299145.8;IPI00376379 IPI:IPI00376379.1		0	0.004	0.01463	2.07956	2	1066.52	0.34686	12.4386	1
	High	YEDEINK	1	16	6	IPI00009867 IPI:IPI00009867.2;IPI00021304 IPI:IPI00021304.1;IPI00556624 IPI:IPI00556624.1;IPI00293665 IPI:IPI00293665.6;IPI00299145 IPI:IPI00299145.8;IPI00376379 IPI:IPI00376379.1		0	0.004	0.01237	1.69336	2	910.416	0.255496	14.8569	0
	High	DYQELmNVK	1	4	1	IPI00021304 IPI:IPI00021304.1	M6(Oxidation)	0	0.007	0.03678	1.94857	2	1155.53	-0.223846	29.3269	0
IPI00295684 IPI:IPI00295684.1	TREMBL:Q8N175 REFSEQ_NP:NP_000412|ENSEMBL:ENSP00000269576 Tax_Id=9606 Keratin 10	159.129	26.88	13	14	18	67	584	58.7916	5.16064
	A2	Sequence	# PSMs	# Proteins	# Protein Groups	Protein Group Accessions	Modifications	ΔCn	q-Value	PEP	XCorr	Charge	MH+ [Da]	ΔM [ppm]	RT [min]	# Missed Cleavages
	High	SQYEQLAEQNR	3	2	1	IPI00295684 IPI:IPI00295684.1		0	0	0.0003205	4.4364	2	1365.64	0.505951	25.2938	0
	High	ALEESNYELEGK	5	3	1	IPI00295684 IPI:IPI00295684.1		0	0	0.001588	4.05548	2	1381.65	1.6929	32.4194	0
	High	SGGGGGGGGcGGGGGVSSLR	2	2	1	IPI00295684 IPI:IPI00295684.1	C10(Carbamidomethyl)	0	0	1.293e-13	3.9823	2	1549.68	0.228824	17.8585	0
	High	SLLEGEGSSGGGGR	4	3	1	IPI00295684 IPI:IPI00295684.1		0	0	6.813e-05	3.28558	2	1262.6	0.196744	23.1094	0
	High	LENEIQTYR	4	3	1	IPI00295684 IPI:IPI00295684.1		0	0	0.007259	3.21066	2	1165.58	0.0644877	28.8478	0
	High	VTmQNLNDR	16	8	3	IPI00295684 IPI:IPI00295684.1;IPI00217963 IPI:IPI00217963.2;IPI00384444 IPI:IPI00384444.4	M3(Oxidation)	0	0	0.008713	3.20224	2	1106.53	-0.00885203	12.3676	0
	High	VLDELTLTK	3	2	1	IPI00295684 IPI:IPI00295684.1		0	0	4.766e-05	3.13928	2	1031.6	0.200699	45.14	0
	High	SQYEQLAEQNRK	3	2	1	IPI00295684 IPI:IPI00295684.1		0	0	1.071e-06	3.12356	2	1493.73	0.21787	20.1491	1
	High	QSLEASLAETEGR	1	3	1	IPI00295684 IPI:IPI00295684.1		0	0	2.892e-11	2.7903	2	1390.68	0.807614	42.3253	0
	High	NHEEEmKDLR	3	2	1	IPI00295684 IPI:IPI00295684.1	M6(Oxidation)	0	0	8.91e-06	2.75153	3	1316.59	-0.213419	9.11524	1
	High	LKYENEVALR	1	3	1	IPI00295684 IPI:IPI00295684.1		0	0	1.831e-06	2.5486	2	1234.68	0.941199	32.6845	1
	High	DAEAWFNEK	3	5	1	IPI00295684 IPI:IPI00295684.1		0	0	0.001067	2.47163	2	1109.49	0.48017	47.7367	0
	High	SEITELR	1	3	1	IPI00295684 IPI:IPI00295684.1		0	0	0.007905	2.36607	2	847.452	0.21799	26.4935	0
	High	VTMQNLNDR	3	8	3	IPI00295684 IPI:IPI00295684.1;IPI00217963 IPI:IPI00217963.2;IPI00384444 IPI:IPI00384444.4		0	0	0.002834	2.28831	2	1090.53	-1.64956	23.4415	0
	High	LASYLDKVR	2	11	4	IPI00295684 IPI:IPI00295684.1;IPI00217963 IPI:IPI00217963.2;IPI00384444 IPI:IPI00384444.4;IPI00450768 IPI:IPI00450768.4		0	0	9.912e-06	2.2228	2	1064.61	-0.115057	32.3467	1
	High	YENEVALR	2	3	1	IPI00295684 IPI:IPI00295684.1		0	0	0.0004962	2.16849	2	993.501	0.763684	25.4424	0
	High	NHEEEMKDLR	4	2	1	IPI00295684 IPI:IPI00295684.1		0	0	0.001947	2.10435	3	1300.59	-0.629609	15.4405	1
	High	LAADDFR	4	25	6	IPI00008692 IPI:IPI00008692.1;IPI00295684 IPI:IPI00295684.1;IPI00217963 IPI:IPI00217963.2;IPI00384444 IPI:IPI00384444.4;IPI00291540 IPI:IPI00291540.3;IPI00450768 IPI:IPI00450768.4		0	0	0.004331	2.08106	2	807.399	-0.462942	28.4752	0
	High	IKEWYEK	1	2	1	IPI00295684 IPI:IPI00295684.1		0	0	0.01199	1.93956	2	995.52	-0.174267	26.5326	1
	High	LASYLDK	2	13	5	IPI00295684 IPI:IPI00295684.1;IPI00217963 IPI:IPI00217963.2;IPI00384444 IPI:IPI00384444.4;IPI00450768 IPI:IPI00450768.4;IPI00019359 IPI:IPI00019359.2		0	0.004	0.0156	2.01529	2	809.439	-1.30174	25.0452	0
IPI00384444 IPI:IPI00384444.4	SWISS-PROT:P02533 TREMBL:Q9UBN2;Q13092;Q53XY3;Q9UBN3|REFSEQ_NP:NP_000517|ENSEMBL:ENSP00000167586|H-INV:HIT000031101;HIT000038549 Tax_Id=9606 Keratin, type I cytoskeletal 14	109.935	31.63	14	2	15	47	471	51.4584	5.16064
	A2	Sequence	# PSMs	# Proteins	# Protein Groups	Protein Group Accessions	Modifications	ΔCn	q-Value	PEP	XCorr	Charge	MH+ [Da]	ΔM [ppm]	RT [min]	# Missed Cleavages
	High	EVATNSELVQSGK	3	2	2	IPI00384444 IPI:IPI00384444.4;IPI00450768 IPI:IPI00450768.4		0	0	3.457e-07	4.09052	2	1361.69	0.239656	21.9381	0
	High	ISSVLAGGScR	2	2	2	IPI00217963 IPI:IPI00217963.2;IPI00384444 IPI:IPI00384444.4	C10(Carbamidomethyl)	0	0	1.135e-13	3.8512	2	1106.56	0.200891	25.4053	0
	High	VLDELTLAR	2	8	3	IPI00217963 IPI:IPI00217963.2;IPI00384444 IPI:IPI00384444.4;IPI00450768 IPI:IPI00450768.4		0	0	1.808e-10	3.41207	2	1029.59	-0.0210092	47.6252	0
	High	ALEEANADLEVK	2	6	2	IPI00217963 IPI:IPI00217963.2;IPI00384444 IPI:IPI00384444.4		0	0	2.461e-12	3.39398	2	1301.66	0.626882	34.6508	0
	High	VTmQNLNDR	16	8	3	IPI00295684 IPI:IPI00295684.1;IPI00217963 IPI:IPI00217963.2;IPI00384444 IPI:IPI00384444.4	M3(Oxidation)	0	0	0.008713	3.20224	2	1106.53	-0.00885203	12.3676	0
	High	GScGIGGGIGGGSSR	1	2	2	IPI00217963 IPI:IPI00217963.2;IPI00384444 IPI:IPI00384444.4	C3(Carbamidomethyl)	0	0	1.615e-13	3.16307	2	1278.59	0.869883	21.7348	0
	High	APSTYGGGLSVSSSR	2	1	1	IPI00384444 IPI:IPI00384444.4		0	0	3.876e-08	2.8262	2	1425.7	0.631414	29.2767	0
	High	cEMEQQNQEYK	1	2	2	IPI00384444 IPI:IPI00384444.4;IPI00450768 IPI:IPI00450768.4	C1(Carbamidomethyl)	0	0	7.101e-12	2.76951	2	1486.59	0.603252	15.5776	0
	High	VTMQNLNDR	3	8	3	IPI00295684 IPI:IPI00295684.1;IPI00217963 IPI:IPI00217963.2;IPI00384444 IPI:IPI00384444.4		0	0	0.002834	2.28831	2	1090.53	-1.64956	23.4415	0
	High	LEQEIATYR	1	10	3	IPI00217963 IPI:IPI00217963.2;IPI00384444 IPI:IPI00384444.4;IPI00450768 IPI:IPI00450768.4		0	0	0.0001366	2.25056	2	1122.58	0.349197	29.1433	0
	High	LASYLDKVR	2	11	4	IPI00295684 IPI:IPI00295684.1;IPI00217963 IPI:IPI00217963.2;IPI00384444 IPI:IPI00384444.4;IPI00450768 IPI:IPI00450768.4		0	0	9.912e-06	2.2228	2	1064.61	-0.115057	32.3467	1
	High	ASLENSLEETK	3	2	2	IPI00217963 IPI:IPI00217963.2;IPI00384444 IPI:IPI00384444.4		0	0	0.002391	2.15131	2	1220.6	0.4756	33.129	0
	High	LAADDFR	4	25	6	IPI00008692 IPI:IPI00008692.1;IPI00295684 IPI:IPI00295684.1;IPI00217963 IPI:IPI00217963.2;IPI00384444 IPI:IPI00384444.4;IPI00291540 IPI:IPI00291540.3;IPI00450768 IPI:IPI00450768.4		0	0	0.004331	2.08106	2	807.399	-0.462942	28.4752	0
	High	cEmEQQNQEYK	1	2	2	IPI00384444 IPI:IPI00384444.4;IPI00450768 IPI:IPI00450768.4	C1(Carbamidomethyl); M3(Oxidation)	0	0	0.001247	2.07028	2	1502.59	0.40643	10.193	0
	High	NHEEEMNALR	1	2	2	IPI00384444 IPI:IPI00384444.4;IPI00450768 IPI:IPI00450768.4		0	0	0.01022	1.69429	2	1242.55	0.432365	19.6966	0
	High	LASYLDK	2	13	5	IPI00295684 IPI:IPI00295684.1;IPI00217963 IPI:IPI00217963.2;IPI00384444 IPI:IPI00384444.4;IPI00450768 IPI:IPI00450768.4;IPI00019359 IPI:IPI00019359.2		0	0.004	0.0156	2.01529	2	809.439	-1.30174	25.0452	0
	High	YETELNLR	1	1	1	IPI00384444 IPI:IPI00384444.4		0	0.004	0.01237	1.72599	2	1037.53	0.41216	36.357	0
IPI00019359 IPI:IPI00019359.2	SWISS-PROT:P35527 REFSEQ_NP:NP_000217|ENSEMBL:ENSP00000246662 Tax_Id=9606 Keratin 9	103.785	28.41	1	16	17	46	623	62.0268	5.23682
	A2	Sequence	# PSMs	# Proteins	# Protein Groups	Protein Group Accessions	Modifications	ΔCn	q-Value	PEP	XCorr	Charge	MH+ [Da]	ΔM [ppm]	RT [min]	# Missed Cleavages
	High	SGGGGGGGLGSGGSIR	3	1	1	IPI00019359 IPI:IPI00019359.2		0	0	1.825e-08	4.55116	2	1232.6	-0.152078	18.3615	0
	High	STmQELNSR	9	1	1	IPI00019359 IPI:IPI00019359.2	M3(Oxidation)	0	0	3.245e-06	3.52181	2	1081.49	0.125811	10.7561	0
	High	DQIVDLTVGNNK	2	1	1	IPI00019359 IPI:IPI00019359.2		0	0	0.0002757	3.16012	2	1315.69	0.423592	42.5646	0
	High	QGVDADINGLR	2	1	1	IPI00019359 IPI:IPI00019359.2		0	0	6.53e-05	3.15271	2	1157.59	0.315217	36.4514	0
	High	FSSSSGYGGGSSR	6	1	1	IPI00019359 IPI:IPI00019359.2		0	0	1.039e-15	3.01567	2	1235.53	0.373203	14.8549	0
	High	VQALEEANNDLENK	1	1	1	IPI00019359 IPI:IPI00019359.2		0	0	8.689e-09	2.94335	2	1586.77	0.809238	34.6185	0
	High	GGSGGSYGGGGSGGGYGGGSGSR	1	1	1	IPI00019359 IPI:IPI00019359.2		0	0	6.867e-05	2.50596	2	1791.73	0.493375	13.5643	0
	High	IQDWYDK	2	1	1	IPI00019359 IPI:IPI00019359.2		0	0	0.003061	2.46875	2	967.453	0.705996	32.8332	0
	High	QVLDNLTmEK	3	1	1	IPI00019359 IPI:IPI00019359.2	M8(Oxidation)	0	0	9.119e-05	2.41248	2	1206.61	1.85163	34.4116	0
	High	STMQELNSR	2	1	1	IPI00019359 IPI:IPI00019359.2		0	0	0.0001901	2.33942	2	1065.5	-0.176625	19.1213	0
	High	TLLDIDNTR	2	1	1	IPI00019359 IPI:IPI00019359.2		0	0	0.0001949	2.21015	2	1060.56	0.0384616	42.444	0
	High	FEmEQNLR	2	1	1	IPI00019359 IPI:IPI00019359.2	M3(Oxidation)	0	0	0.0002787	2.09743	2	1082.49	-0.90069	20.1271	0
	High	QVLDNLTMEK	1	1	1	IPI00019359 IPI:IPI00019359.2		0	0	5.08e-07	2.08646	2	1190.61	0.47636	41.4927	0
	High	IKFEmEQNLR	2	1	1	IPI00019359 IPI:IPI00019359.2	M5(Oxidation)	0	0	2.099e-06	2.0266	3	1323.67	-1.17978	28.662	1
	High	FSSSGGGGGGGR	1	1	1	IPI00019359 IPI:IPI00019359.2		0	0	0.0004982	1.66339	2	982.433	-0.619108	8.66188	0
	High	LASYLDK	2	13	5	IPI00295684 IPI:IPI00295684.1;IPI00217963 IPI:IPI00217963.2;IPI00384444 IPI:IPI00384444.4;IPI00450768 IPI:IPI00450768.4;IPI00019359 IPI:IPI00019359.2		0	0.004	0.0156	2.01529	2	809.439	-1.30174	25.0452	0
	High	QEYEQLIAK	1	1	1	IPI00019359 IPI:IPI00019359.2		0	0.004	0.01502	1.94259	2	1121.58	-0.511615	35.4342	0
	High	FEMEQNLR	1	1	1	IPI00019359 IPI:IPI00019359.2		0	0.004	0.01686	1.86416	2	1066.5	0.0408114	35.1991	0
	High	mTLDDFR	2	1	1	IPI00019359 IPI:IPI00019359.2	M1(Oxidation)	0	0.004	0.01257	1.51298	2	913.409	0.788202	32.0917	0
	High	KGPAAIQK	1	1	1	IPI00019359 IPI:IPI00019359.2		0	0.007	0.04972	2.08825	2	812.499	-0.179003	8.61382	1
IPI00009867 IPI:IPI00009867.2	SWISS-PROT:P13647 TREMBL:Q6PI71|REFSEQ_NP:NP_000415|ENSEMBL:ENSP00000252242|H-INV:HIT000039811 Tax_Id=9606 Keratin, type II cytoskeletal 5	101.226	34.58	7	14	23	48	590	62.409	8.06006
	A2	Sequence	# PSMs	# Proteins	# Protein Groups	Protein Group Accessions	Modifications	ΔCn	q-Value	PEP	XCorr	Charge	MH+ [Da]	ΔM [ppm]	RT [min]	# Missed Cleavages
	High	LAELEEALQK	1	1	1	IPI00009867 IPI:IPI00009867.2		0	0	7.978e-11	3.19311	2	1143.63	0.121299	44.4844	0
	High	YEELQQTAGR	4	1	1	IPI00009867 IPI:IPI00009867.2		0	0	2.8e-10	3.16373	2	1194.58	0.321187	20.3525	0
	High	TEAESWYQTK	3	1	1	IPI00009867 IPI:IPI00009867.2		0	0	0.0001061	3.10512	2	1242.56	1.00414	31.4321	0
	High	NKYEDEINKR	10	10	4	IPI00009867 IPI:IPI00009867.2;IPI00556624 IPI:IPI00556624.1;IPI00293665 IPI:IPI00293665.6;IPI00299145 IPI:IPI00299145.8		0	0	1.928e-07	2.83058	3	1308.65	-0.49032	16.9979	2
	High	AQYEEIANR	2	1	1	IPI00009867 IPI:IPI00009867.2		0	0	0.0116	2.73795	2	1093.53	0.305607	22.4127	0
	High	WTLLQEQGTK	2	6	3	IPI00009867 IPI:IPI00009867.2;IPI00293665 IPI:IPI00293665.6;IPI00299145 IPI:IPI00299145.8		0	0	0.003574	2.63312	2	1203.64	0.833873	47.0473	0
	High	GLGVGFGSGGGSSSSVK	1	1	1	IPI00009867 IPI:IPI00009867.2		0	0	0.01055	2.51102	2	1439.71	0.417489	36.6008	0
	High	LLEGEEcR	2	13	5	IPI00009867 IPI:IPI00009867.2;IPI00021304 IPI:IPI00021304.1;IPI00166205 IPI:IPI00166205.2;IPI00293665 IPI:IPI00293665.6;IPI00299145 IPI:IPI00299145.8	C7(Carbamidomethyl)	0	0	4.136e-05	2.49378	2	1005.47	-0.604766	18.6659	0
	High	VSLAGAcGVGGYGSR	2	1	1	IPI00009867 IPI:IPI00009867.2	C7(Carbamidomethyl)	0	0	0.0001052	2.37606	2	1410.68	0.948784	36.296	0
	High	EYQELmNTK	1	1	1	IPI00009867 IPI:IPI00009867.2	M6(Oxidation)	0	0	0.001969	2.26242	2	1171.53	-0.043938	18.3274	0
	High	FASFIDK	3	22	5	IPI00009867 IPI:IPI00009867.2;IPI00021304 IPI:IPI00021304.1;IPI00293665 IPI:IPI00293665.6;IPI00299145 IPI:IPI00299145.8;IPI00376379 IPI:IPI00376379.1		0	0	0.001194	2.13164	2	827.43	-0.10418	40.7862	0
	High	TSFTSVSR	1	1	1	IPI00009867 IPI:IPI00009867.2		0	0	0.01129	2.09218	2	884.447	-0.137014	20.8227	0
	High	SFSTASAITPSVSR	1	1	1	IPI00009867 IPI:IPI00009867.2		0	0	0.006917	1.27813	2	1410.72	0.135022	38.5414	0
	High	QLDSIVGER	2	6	3	IPI00009867 IPI:IPI00009867.2;IPI00293665 IPI:IPI00293665.6;IPI00299145 IPI:IPI00299145.8		0	0.003	0.01237	1.72356	2	1016.54	0.726088	32.4213	0
	High	NmQDLVEDFK	1	1	1	IPI00009867 IPI:IPI00009867.2	M2(Oxidation)	0	0.004	0.01941	2.29696	2	1254.57	1.29677	44.1096	0
	High	FLEQQNK	2	20	5	IPI00009867 IPI:IPI00009867.2;IPI00297795 IPI:IPI00297795.3;IPI00166205 IPI:IPI00166205.2;IPI00293665 IPI:IPI00293665.6;IPI00299145 IPI:IPI00299145.8		0	0.004	0.01237	2.17572	2	906.468	0.350831	15.0855	0
	High	DVDAAYmNK	1	8	3	IPI00009867 IPI:IPI00009867.2;IPI00293665 IPI:IPI00293665.6;IPI00299145 IPI:IPI00299145.8	M7(Oxidation)	0	0.004	0.01438	2.08331	2	1042.45	-0.643981	15.3261	0
	High	YEDEINKR	1	15	6	IPI00009867 IPI:IPI00009867.2;IPI00021304 IPI:IPI00021304.1;IPI00556624 IPI:IPI00556624.1;IPI00293665 IPI:IPI00293665.6;IPI00299145 IPI:IPI00299145.8;IPI00376379 IPI:IPI00376379.1		0	0.004	0.01463	2.07956	2	1066.52	0.34686	12.4386	1
	High	HEISEMNR	2	1	1	IPI00009867 IPI:IPI00009867.2		0	0.004	0.01237	1.89725	2	1015.46	0.0312645	11.9576	0
	High	YEDEINK	1	16	6	IPI00009867 IPI:IPI00009867.2;IPI00021304 IPI:IPI00021304.1;IPI00556624 IPI:IPI00556624.1;IPI00293665 IPI:IPI00293665.6;IPI00299145 IPI:IPI00299145.8;IPI00376379 IPI:IPI00376379.1		0	0.004	0.01237	1.69336	2	910.416	0.255496	14.8569	0
	High	HEISEmNR	1	1	1	IPI00009867 IPI:IPI00009867.2	M6(Oxidation)	0	0.006	0.02632	1.72773	2	1031.46	-0.305763	8.41117	0
	High	SGGGGGGGFGR	1	1	1	IPI00009867 IPI:IPI00009867.2		0	0.006	0.03093	1.65399	2	865.391	-0.364686	10.6832	0
	High	TTAENEFVmLK	2	1	1	IPI00009867 IPI:IPI00009867.2	M9(Oxidation)	0	0.006	0.02544	1.46008	2	1298.63	0.0477742	43.1259	0
	High	SRTEAESWYQTK	1	1	1	IPI00009867 IPI:IPI00009867.2		0	0.007	0.07437	2.34369	3	1485.7	-1.18347	27.3678	1
IPI00217963 IPI:IPI00217963.2	SWISS-PROT:P08779 TREMBL:Q16195|REFSEQ_NP:NP_005548|ENSEMBL:ENSP00000301653 Tax_Id=9606 Keratin, type I cytoskeletal 16	91.4064	25	14	2	12	40	472	51.1052	5.04639
	A2	Sequence	# PSMs	# Proteins	# Protein Groups	Protein Group Accessions	Modifications	ΔCn	q-Value	PEP	XCorr	Charge	MH+ [Da]	ΔM [ppm]	RT [min]	# Missed Cleavages
	High	ISSVLAGGScR	2	2	2	IPI00217963 IPI:IPI00217963.2;IPI00384444 IPI:IPI00384444.4	C10(Carbamidomethyl)	0	0	1.135e-13	3.8512	2	1106.56	0.200891	25.4053	0
	High	VLDELTLAR	2	8	3	IPI00217963 IPI:IPI00217963.2;IPI00384444 IPI:IPI00384444.4;IPI00450768 IPI:IPI00450768.4		0	0	1.808e-10	3.41207	2	1029.59	-0.0210092	47.6252	0
	High	ALEEANADLEVK	2	6	2	IPI00217963 IPI:IPI00217963.2;IPI00384444 IPI:IPI00384444.4		0	0	2.461e-12	3.39398	2	1301.66	0.626882	34.6508	0
	High	VTmQNLNDR	16	8	3	IPI00295684 IPI:IPI00295684.1;IPI00217963 IPI:IPI00217963.2;IPI00384444 IPI:IPI00384444.4	M3(Oxidation)	0	0	0.008713	3.20224	2	1106.53	-0.00885203	12.3676	0
	High	GScGIGGGIGGGSSR	1	2	2	IPI00217963 IPI:IPI00217963.2;IPI00384444 IPI:IPI00384444.4	C3(Carbamidomethyl)	0	0	1.615e-13	3.16307	2	1278.59	0.869883	21.7348	0
	High	APSTYGGGLSVSSR	1	1	1	IPI00217963 IPI:IPI00217963.2		0	0	0.0001529	2.71302	2	1338.67	0.890382	29.4279	0
	High	VTMQNLNDR	3	8	3	IPI00295684 IPI:IPI00295684.1;IPI00217963 IPI:IPI00217963.2;IPI00384444 IPI:IPI00384444.4		0	0	0.002834	2.28831	2	1090.53	-1.64956	23.4415	0
	High	LEQEIATYR	1	10	3	IPI00217963 IPI:IPI00217963.2;IPI00384444 IPI:IPI00384444.4;IPI00450768 IPI:IPI00450768.4		0	0	0.0001366	2.25056	2	1122.58	0.349197	29.1433	0
	High	LASYLDKVR	2	11	4	IPI00295684 IPI:IPI00295684.1;IPI00217963 IPI:IPI00217963.2;IPI00384444 IPI:IPI00384444.4;IPI00450768 IPI:IPI00450768.4		0	0	9.912e-06	2.2228	2	1064.61	-0.115057	32.3467	1
	High	ASLENSLEETK	3	2	2	IPI00217963 IPI:IPI00217963.2;IPI00384444 IPI:IPI00384444.4		0	0	0.002391	2.15131	2	1220.6	0.4756	33.129	0
	High	LAADDFR	4	25	6	IPI00008692 IPI:IPI00008692.1;IPI00295684 IPI:IPI00295684.1;IPI00217963 IPI:IPI00217963.2;IPI00384444 IPI:IPI00384444.4;IPI00291540 IPI:IPI00291540.3;IPI00450768 IPI:IPI00450768.4		0	0	0.004331	2.08106	2	807.399	-0.462942	28.4752	0
	High	EVFTSSSSSSSR	1	1	1	IPI00217963 IPI:IPI00217963.2		0	0.004	0.01261	2.11301	2	1260.57	-0.0422599	15.4438	0
	High	LASYLDK	2	13	5	IPI00295684 IPI:IPI00295684.1;IPI00217963 IPI:IPI00217963.2;IPI00384444 IPI:IPI00384444.4;IPI00450768 IPI:IPI00450768.4;IPI00019359 IPI:IPI00019359.2		0	0.004	0.0156	2.01529	2	809.439	-1.30174	25.0452	0
IPI00299145 IPI:IPI00299145.8	SWISS-PROT:P48668 REFSEQ_NP:NP_775109|ENSEMBL:ENSP00000252250 Tax_Id=9606 Keratin, type II cytoskeletal 6E	72.9676	23.98	10	1	16	35	563	59.8573	8.00146
	A2	Sequence	# PSMs	# Proteins	# Protein Groups	Protein Group Accessions	Modifications	ΔCn	q-Value	PEP	XCorr	Charge	MH+ [Da]	ΔM [ppm]	RT [min]	# Missed Cleavages
	High	AQYEEIAQR	3	7	3	IPI00021304 IPI:IPI00021304.1;IPI00293665 IPI:IPI00293665.6;IPI00299145 IPI:IPI00299145.8		0	0	7.547e-05	3.09274	2	1107.54	-0.602571	22.868	0
	High	NKYEDEINKR	10	10	4	IPI00009867 IPI:IPI00009867.2;IPI00556624 IPI:IPI00556624.1;IPI00293665 IPI:IPI00293665.6;IPI00299145 IPI:IPI00299145.8		0	0	1.928e-07	2.83058	3	1308.65	-0.49032	16.9979	2
	High	WTLLQEQGTK	2	6	3	IPI00009867 IPI:IPI00009867.2;IPI00293665 IPI:IPI00293665.6;IPI00299145 IPI:IPI00299145.8		0	0	0.003574	2.63312	2	1203.64	0.833873	47.0473	0
	High	LLEGEEcR	2	13	5	IPI00009867 IPI:IPI00009867.2;IPI00021304 IPI:IPI00021304.1;IPI00166205 IPI:IPI00166205.2;IPI00293665 IPI:IPI00293665.6;IPI00299145 IPI:IPI00299145.8	C7(Carbamidomethyl)	0	0	4.136e-05	2.49378	2	1005.47	-0.604766	18.6659	0
	High	AEAESWYQTK	2	6	2	IPI00293665 IPI:IPI00293665.6;IPI00299145 IPI:IPI00299145.8		0	0	0.0001876	2.47839	2	1212.55	0.576722	30.7161	0
	High	AIGGGLSSVGGGSSTIK	2	4	1	IPI00299145 IPI:IPI00299145.8		0	0	0.01168	2.47633	2	1447.78	0.683355	36.2058	0
	High	FASFIDK	3	22	5	IPI00009867 IPI:IPI00009867.2;IPI00021304 IPI:IPI00021304.1;IPI00293665 IPI:IPI00293665.6;IPI00299145 IPI:IPI00299145.8;IPI00376379 IPI:IPI00376379.1		0	0	0.001194	2.13164	2	827.43	-0.10418	40.7862	0
	High	YEELQVTAGR	1	6	2	IPI00293665 IPI:IPI00293665.6;IPI00299145 IPI:IPI00299145.8		0	0	0.00411	2.02055	2	1165.59	0.998467	30.7347	0
	High	QLDSIVGER	2	6	3	IPI00009867 IPI:IPI00009867.2;IPI00293665 IPI:IPI00293665.6;IPI00299145 IPI:IPI00299145.8		0	0.003	0.01237	1.72356	2	1016.54	0.726088	32.4213	0
	High	FLEQQNK	2	20	5	IPI00009867 IPI:IPI00009867.2;IPI00297795 IPI:IPI00297795.3;IPI00166205 IPI:IPI00166205.2;IPI00293665 IPI:IPI00293665.6;IPI00299145 IPI:IPI00299145.8		0	0.004	0.01237	2.17572	2	906.468	0.350831	15.0855	0
	High	SGFSSISVSR	1	3	2	IPI00293665 IPI:IPI00293665.6;IPI00299145 IPI:IPI00299145.8		0	0.004	0.02155	2.17098	2	1026.52	2.0612	34.3266	0
	High	DVDAAYmNK	1	8	3	IPI00009867 IPI:IPI00009867.2;IPI00293665 IPI:IPI00293665.6;IPI00299145 IPI:IPI00299145.8	M7(Oxidation)	0	0.004	0.01438	2.08331	2	1042.45	-0.643981	15.3261	0
	High	YEDEINKR	1	15	6	IPI00009867 IPI:IPI00009867.2;IPI00021304 IPI:IPI00021304.1;IPI00556624 IPI:IPI00556624.1;IPI00293665 IPI:IPI00293665.6;IPI00299145 IPI:IPI00299145.8;IPI00376379 IPI:IPI00376379.1		0	0.004	0.01463	2.07956	2	1066.52	0.34686	12.4386	1
	High	QEIAEINR	1	5	2	IPI00293665 IPI:IPI00293665.6;IPI00299145 IPI:IPI00299145.8		0	0.004	0.02005	1.75129	2	972.51	-0.522076	22.3029	0
	High	YEDEINK	1	16	6	IPI00009867 IPI:IPI00009867.2;IPI00021304 IPI:IPI00021304.1;IPI00556624 IPI:IPI00556624.1;IPI00293665 IPI:IPI00293665.6;IPI00299145 IPI:IPI00299145.8;IPI00376379 IPI:IPI00376379.1		0	0.004	0.01237	1.69336	2	910.416	0.255496	14.8569	0
	High	TAAENEFVTLK	1	5	2	IPI00293665 IPI:IPI00293665.6;IPI00299145 IPI:IPI00299145.8		0	0.006	0.02709	1.67231	2	1222.63	-0.145682	42.175	0
IPI00293665 IPI:IPI00293665.6	SWISS-PROT:P04259 REFSEQ_NP:NP_005546|ENSEMBL:ENSP00000252252 Tax_Id=9606 Keratin, type II cytoskeletal 6B	69.8346	23.98	7	1	16	34	563	59.8312	8.00146
	A2	Sequence	# PSMs	# Proteins	# Protein Groups	Protein Group Accessions	Modifications	ΔCn	q-Value	PEP	XCorr	Charge	MH+ [Da]	ΔM [ppm]	RT [min]	# Missed Cleavages
	High	AQYEEIAQR	3	7	3	IPI00021304 IPI:IPI00021304.1;IPI00293665 IPI:IPI00293665.6;IPI00299145 IPI:IPI00299145.8		0	0	7.547e-05	3.09274	2	1107.54	-0.602571	22.868	0
	High	NKYEDEINKR	10	10	4	IPI00009867 IPI:IPI00009867.2;IPI00556624 IPI:IPI00556624.1;IPI00293665 IPI:IPI00293665.6;IPI00299145 IPI:IPI00299145.8		0	0	1.928e-07	2.83058	3	1308.65	-0.49032	16.9979	2
	High	WTLLQEQGTK	2	6	3	IPI00009867 IPI:IPI00009867.2;IPI00293665 IPI:IPI00293665.6;IPI00299145 IPI:IPI00299145.8		0	0	0.003574	2.63312	2	1203.64	0.833873	47.0473	0
	High	LLEGEEcR	2	13	5	IPI00009867 IPI:IPI00009867.2;IPI00021304 IPI:IPI00021304.1;IPI00166205 IPI:IPI00166205.2;IPI00293665 IPI:IPI00293665.6;IPI00299145 IPI:IPI00299145.8	C7(Carbamidomethyl)	0	0	4.136e-05	2.49378	2	1005.47	-0.604766	18.6659	0
	High	AEAESWYQTK	2	6	2	IPI00293665 IPI:IPI00293665.6;IPI00299145 IPI:IPI00299145.8		0	0	0.0001876	2.47839	2	1212.55	0.576722	30.7161	0
	High	FASFIDK	3	22	5	IPI00009867 IPI:IPI00009867.2;IPI00021304 IPI:IPI00021304.1;IPI00293665 IPI:IPI00293665.6;IPI00299145 IPI:IPI00299145.8;IPI00376379 IPI:IPI00376379.1		0	0	0.001194	2.13164	2	827.43	-0.10418	40.7862	0
	High	YEELQVTAGR	1	6	2	IPI00293665 IPI:IPI00293665.6;IPI00299145 IPI:IPI00299145.8		0	0	0.00411	2.02055	2	1165.59	0.998467	30.7347	0
	High	QLDSIVGER	2	6	3	IPI00009867 IPI:IPI00009867.2;IPI00293665 IPI:IPI00293665.6;IPI00299145 IPI:IPI00299145.8		0	0.003	0.01237	1.72356	2	1016.54	0.726088	32.4213	0
	High	FLEQQNK	2	20	5	IPI00009867 IPI:IPI00009867.2;IPI00297795 IPI:IPI00297795.3;IPI00166205 IPI:IPI00166205.2;IPI00293665 IPI:IPI00293665.6;IPI00299145 IPI:IPI00299145.8		0	0.004	0.01237	2.17572	2	906.468	0.350831	15.0855	0
	High	SGFSSISVSR	1	3	2	IPI00293665 IPI:IPI00293665.6;IPI00299145 IPI:IPI00299145.8		0	0.004	0.02155	2.17098	2	1026.52	2.0612	34.3266	0
	High	DVDAAYmNK	1	8	3	IPI00009867 IPI:IPI00009867.2;IPI00293665 IPI:IPI00293665.6;IPI00299145 IPI:IPI00299145.8	M7(Oxidation)	0	0.004	0.01438	2.08331	2	1042.45	-0.643981	15.3261	0
	High	YEDEINKR	1	15	6	IPI00009867 IPI:IPI00009867.2;IPI00021304 IPI:IPI00021304.1;IPI00556624 IPI:IPI00556624.1;IPI00293665 IPI:IPI00293665.6;IPI00299145 IPI:IPI00299145.8;IPI00376379 IPI:IPI00376379.1		0	0.004	0.01463	2.07956	2	1066.52	0.34686	12.4386	1
	High	QEIAEINR	1	5	2	IPI00293665 IPI:IPI00293665.6;IPI00299145 IPI:IPI00299145.8		0	0.004	0.02005	1.75129	2	972.51	-0.522076	22.3029	0
	High	YEDEINK	1	16	6	IPI00009867 IPI:IPI00009867.2;IPI00021304 IPI:IPI00021304.1;IPI00556624 IPI:IPI00556624.1;IPI00293665 IPI:IPI00293665.6;IPI00299145 IPI:IPI00299145.8;IPI00376379 IPI:IPI00376379.1		0	0.004	0.01237	1.69336	2	910.416	0.255496	14.8569	0
	High	TAAENEFVTLK	1	5	2	IPI00293665 IPI:IPI00293665.6;IPI00299145 IPI:IPI00299145.8		0	0.006	0.02709	1.67231	2	1222.63	-0.145682	42.175	0
	High	ATGGGLSSVGGGSSTIK	1	1	1	IPI00293665 IPI:IPI00293665.6		0	0.007	0.03805	1.79033	2	1435.74	0.188036	27.0159	0
TRYP_PIG sp	P00761 TRYP_PIG Trypsin precursor (EC 3.4.21.4) - Sus scrofa (Pig).	51.4016	24.24	2	5	5	58	231	24.3938	7.18115
	A2	Sequence	# PSMs	# Proteins	# Protein Groups	Protein Group Accessions	Modifications	ΔCn	q-Value	PEP	XCorr	Charge	MH+ [Da]	ΔM [ppm]	RT [min]	# Missed Cleavages
	High	LGEHNIDVLEGNEQFINAAK	2	1	1	TRYP_PIG sp		0	0	0.0001421	3.00229	3	2211.11	0.422574	56.9667	0
	High	LSSPATLNSR	7	1	1	TRYP_PIG sp		0	0	8.525e-06	2.53987	2	1045.56	-0.159855	24.6476	0
	High	APVLSDSScK	2	1	1	TRYP_PIG sp	C9(Carbamidomethyl)	0	0	0.001794	2.25002	2	1063.51	-0.0457342	16.8694	0
	High	VATVSLPR	46	1	1	TRYP_PIG sp		0	0	0.0001211	1.99213	2	842.509	-0.101272	35.9392	0
	High	NKPGVYTK	1	2	1	TRYP_PIG sp		0	0.007	0.04078	1.84085	2	906.504	-0.325846	8.77432	0
IPI00450768 IPI:IPI00450768.4	SWISS-PROT:Q04695 TREMBL:Q6IP98;Q14666|REFSEQ_NP:NP_000413|ENSEMBL:ENSP00000319235|H-INV:HIT000035527 Tax_Id=9606 Keratin, type I cytoskeletal 17	45.0834	18.33	12	1	9	19	431	47.945	5.021
	A2	Sequence	# PSMs	# Proteins	# Protein Groups	Protein Group Accessions	Modifications	ΔCn	q-Value	PEP	XCorr	Charge	MH+ [Da]	ΔM [ppm]	RT [min]	# Missed Cleavages
	High	EVATNSELVQSGK	3	2	2	IPI00384444 IPI:IPI00384444.4;IPI00450768 IPI:IPI00450768.4		0	0	3.457e-07	4.09052	2	1361.69	0.239656	21.9381	0
	High	VLDELTLAR	2	8	3	IPI00217963 IPI:IPI00217963.2;IPI00384444 IPI:IPI00384444.4;IPI00450768 IPI:IPI00450768.4		0	0	1.808e-10	3.41207	2	1029.59	-0.0210092	47.6252	0
	High	cEMEQQNQEYK	1	2	2	IPI00384444 IPI:IPI00384444.4;IPI00450768 IPI:IPI00450768.4	C1(Carbamidomethyl)	0	0	7.101e-12	2.76951	2	1486.59	0.603252	15.5776	0
	High	LSGGLGAGScR	2	2	1	IPI00450768 IPI:IPI00450768.4	C10(Carbamidomethyl)	0	0	0.0005012	2.47095	2	1034.5	0.111272	17.5094	0
	High	LEQEIATYR	1	10	3	IPI00217963 IPI:IPI00217963.2;IPI00384444 IPI:IPI00384444.4;IPI00450768 IPI:IPI00450768.4		0	0	0.0001366	2.25056	2	1122.58	0.349197	29.1433	0
	High	LASYLDKVR	2	11	4	IPI00295684 IPI:IPI00295684.1;IPI00217963 IPI:IPI00217963.2;IPI00384444 IPI:IPI00384444.4;IPI00450768 IPI:IPI00450768.4		0	0	9.912e-06	2.2228	2	1064.61	-0.115057	32.3467	1
	High	LAADDFR	4	25	6	IPI00008692 IPI:IPI00008692.1;IPI00295684 IPI:IPI00295684.1;IPI00217963 IPI:IPI00217963.2;IPI00384444 IPI:IPI00384444.4;IPI00291540 IPI:IPI00291540.3;IPI00450768 IPI:IPI00450768.4		0	0	0.004331	2.08106	2	807.399	-0.462942	28.4752	0
	High	cEmEQQNQEYK	1	2	2	IPI00384444 IPI:IPI00384444.4;IPI00450768 IPI:IPI00450768.4	C1(Carbamidomethyl); M3(Oxidation)	0	0	0.001247	2.07028	2	1502.59	0.40643	10.193	0
	High	NHEEEMNALR	1	2	2	IPI00384444 IPI:IPI00384444.4;IPI00450768 IPI:IPI00450768.4		0	0	0.01022	1.69429	2	1242.55	0.432365	19.6966	0
	High	LASYLDK	2	13	5	IPI00295684 IPI:IPI00295684.1;IPI00217963 IPI:IPI00217963.2;IPI00384444 IPI:IPI00384444.4;IPI00450768 IPI:IPI00450768.4;IPI00019359 IPI:IPI00019359.2		0	0.004	0.0156	2.01529	2	809.439	-1.30174	25.0452	0
IPI00376379 IPI:IPI00376379.1	SWISS-PROT:Q7Z794 REFSEQ_NP:NP_778253|ENSEMBL:ENSP00000342710 Tax_Id=9606 Keratin 1B	42.1019	16.44	1	7	11	19	578	61.7634	5.97314
	A2	Sequence	# PSMs	# Proteins	# Protein Groups	Protein Group Accessions	Modifications	ΔCn	q-Value	PEP	XCorr	Charge	MH+ [Da]	ΔM [ppm]	RT [min]	# Missed Cleavages
	High	FLEQQNQVLQTK	5	4	3	IPI00021304 IPI:IPI00021304.1;IPI00556624 IPI:IPI00556624.1;IPI00376379 IPI:IPI00376379.1		0	0	5.534e-12	4.65472	2	1475.79	0.416707	36.2666	0
	High	SmQDVVEDYK	2	1	1	IPI00376379 IPI:IPI00376379.1	M2(Oxidation)	0	0	0.0003099	2.80393	2	1229.54	0.357835	25.0332	0
	High	QVDLLSAEQmR	2	1	1	IPI00376379 IPI:IPI00376379.1	M10(Oxidation)	0	0	0.003198	2.2425	2	1305.65	0.91948	39.2281	0
	High	FASFIDK	3	22	5	IPI00009867 IPI:IPI00009867.2;IPI00021304 IPI:IPI00021304.1;IPI00293665 IPI:IPI00293665.6;IPI00299145 IPI:IPI00299145.8;IPI00376379 IPI:IPI00376379.1		0	0	0.001194	2.13164	2	827.43	-0.10418	40.7862	0
	High	YQELQITAGR	1	1	1	IPI00376379 IPI:IPI00376379.1		0	0	0.008778	1.64873	2	1178.62	-0.992119	35.4914	0
	High	EQImVLNNK	1	1	1	IPI00376379 IPI:IPI00376379.1	M4(Oxidation)	0	0.004	0.01383	2.19685	2	1104.57	0.109285	27.4661	0
	High	YEDEINKR	1	15	6	IPI00009867 IPI:IPI00009867.2;IPI00021304 IPI:IPI00021304.1;IPI00556624 IPI:IPI00556624.1;IPI00293665 IPI:IPI00293665.6;IPI00299145 IPI:IPI00299145.8;IPI00376379 IPI:IPI00376379.1		0	0.004	0.01463	2.07956	2	1066.52	0.34686	12.4386	1
	High	mEIAELNR	1	1	1	IPI00376379 IPI:IPI00376379.1	M1(Oxidation)	0	0.004	0.02069	1.92569	2	991.488	0.0133459	25.0821	0
	High	YEDEINK	1	16	6	IPI00009867 IPI:IPI00009867.2;IPI00021304 IPI:IPI00021304.1;IPI00556624 IPI:IPI00556624.1;IPI00293665 IPI:IPI00293665.6;IPI00299145 IPI:IPI00299145.8;IPI00376379 IPI:IPI00376379.1		0	0.004	0.01237	1.69336	2	910.416	0.255496	14.8569	0
	High	QLLEGEESR	1	1	1	IPI00376379 IPI:IPI00376379.1		0	0.006	0.02767	1.66817	2	1060.53	-0.303975	21.994	0
	High	TGSENDFVVLK	1	1	1	IPI00376379 IPI:IPI00376379.1		0	0.006	0.02571	1.53652	2	1208.62	-0.631687	44.2946	0
IPI00297795 IPI:IPI00297795.3	SWISS-PROT:P78385 TREMBL:Q6NT21|REFSEQ_NP:NP_002273|ENSEMBL:ENSP00000293670 Tax_Id=9606 Keratin, type II cuticular Hb3	26.1127	16.02	4	8	9	15	493	54.1794	5.40186
	A2	Sequence	# PSMs	# Proteins	# Protein Groups	Protein Group Accessions	Modifications	ΔCn	q-Value	PEP	XCorr	Charge	MH+ [Da]	ΔM [ppm]	RT [min]	# Missed Cleavages
	High	LYEEEIR	2	4	1	IPI00297795 IPI:IPI00297795.3		0	0	0.001964	2.49031	2	951.478	-0.0896735	27.6104	0
	High	DVDcAYLR	1	4	1	IPI00297795 IPI:IPI00297795.3	C4(Carbamidomethyl)	0	0	3.337e-05	2.07367	2	1011.46	-0.761536	31.6299	0
	High	TKEEINELNR	3	4	1	IPI00297795 IPI:IPI00297795.3		0	0	0.001578	1.98854	3	1245.64	-0.812951	19.3826	1
	High	LLEGEEQR	3	3	1	IPI00297795 IPI:IPI00297795.3		0	0	0.001139	1.86219	2	973.495	0.156602	16.9208	0
	High	YEEEVALR	1	2	1	IPI00297795 IPI:IPI00297795.3		0	0	0.005565	1.76494	2	1008.5	-0.312432	28.7985	0
	High	ATAENEFVALK	1	3	1	IPI00297795 IPI:IPI00297795.3		0	0.004	0.01237	2.61616	2	1192.62	-0.813884	43.0586	0
	High	FLEQQNK	2	20	5	IPI00009867 IPI:IPI00009867.2;IPI00297795 IPI:IPI00297795.3;IPI00166205 IPI:IPI00166205.2;IPI00293665 IPI:IPI00293665.6;IPI00299145 IPI:IPI00299145.8		0	0.004	0.01237	2.17572	2	906.468	0.350831	15.0855	0
	High	EAEcVEADSGR	1	4	1	IPI00297795 IPI:IPI00297795.3	C4(Carbamidomethyl)	0	0.004	0.01237	2.01945	2	1222.5	-0.890023	12.167	0
	High	LTAEVENAK	1	3	1	IPI00297795 IPI:IPI00297795.3		0	0.004	0.01544	1.84688	2	974.515	-0.171349	16.3872	0
IPI00166205 IPI:IPI00166205.2	TREMBL:Q7RTT2 ENSEMBL:ENSP00000352479 Tax_Id=9606 Keratin 5b	17.9679	6.53	1	2	4	8	521	56.9296	6.02393
	A2	Sequence	# PSMs	# Proteins	# Protein Groups	Protein Group Accessions	Modifications	ΔCn	q-Value	PEP	XCorr	Charge	MH+ [Da]	ΔM [ppm]	RT [min]	# Missed Cleavages
	High	LLEGEEcR	2	13	5	IPI00009867 IPI:IPI00009867.2;IPI00021304 IPI:IPI00021304.1;IPI00166205 IPI:IPI00166205.2;IPI00293665 IPI:IPI00293665.6;IPI00299145 IPI:IPI00299145.8	C7(Carbamidomethyl)	0	0	4.136e-05	2.49378	2	1005.47	-0.604766	18.6659	0
	High	VDELEAALR	2	1	1	IPI00166205 IPI:IPI00166205.2		0	0	0.005285	2.47658	2	1015.54	0.12652	43.0833	0
	High	AEAEALYQTK	2	7	1	IPI00166205 IPI:IPI00166205.2		0	0.004	0.01237	2.61872	2	1123.56	-2.37723	24.1339	0
	High	FLEQQNK	2	20	5	IPI00009867 IPI:IPI00009867.2;IPI00297795 IPI:IPI00297795.3;IPI00166205 IPI:IPI00166205.2;IPI00293665 IPI:IPI00293665.6;IPI00299145 IPI:IPI00299145.8		0	0.004	0.01237	2.17572	2	906.468	0.350831	15.0855	0
IPI00291540 IPI:IPI00291540.3	SWISS-PROT:Q14532 REFSEQ_NP:NP_002269|ENSEMBL:ENSP00000225899 Tax_Id=9606 Keratin, type I cuticular Ha2	14.858	5.58	8	1	3	7	448	50.2862	4.86865
	A2	Sequence	# PSMs	# Proteins	# Protein Groups	Protein Group Accessions	Modifications	ΔCn	q-Value	PEP	XCorr	Charge	MH+ [Da]	ΔM [ppm]	RT [min]	# Missed Cleavages
	High	LAADDFR	4	25	6	IPI00008692 IPI:IPI00008692.1;IPI00295684 IPI:IPI00295684.1;IPI00217963 IPI:IPI00217963.2;IPI00384444 IPI:IPI00384444.4;IPI00291540 IPI:IPI00291540.3;IPI00450768 IPI:IPI00450768.4		0	0	0.004331	2.08106	2	807.399	-0.462942	28.4752	0
	High	mVVNIDNAK	2	1	1	IPI00291540 IPI:IPI00291540.3	M1(Oxidation)	0	0.004	0.0214	2.43451	2	1019.52	-0.934064	21.861	0
	High	ETmQFLNDR	1	9	3	IPI00008692 IPI:IPI00008692.1;IPI00291540 IPI:IPI00291540.3;IPI00297632 IPI:IPI00297632.3	M3(Oxidation)	0	0.004	0.01237	2.21274	2	1169.53	0.586918	28.0461	0
IPI00008692 IPI:IPI00008692.1	SWISS-PROT:O76013 TREMBL:Q86XG4;Q6IFU5|REFSEQ_NP:NP_003762|ENSEMBL:ENSP00000329165|H-INV:HIT000018780 Tax_Id=9606 Keratin, type I cuticular Ha6	14.6566	7.07	8	2	4	9	467	52.214	4.94482
	A2	Sequence	# PSMs	# Proteins	# Protein Groups	Protein Group Accessions	Modifications	ΔCn	q-Value	PEP	XCorr	Charge	MH+ [Da]	ΔM [ppm]	RT [min]	# Missed Cleavages
	High	ENAELESR	2	1	1	IPI00008692 IPI:IPI00008692.1		0	0	0.01237	2.39018	2	947.442	-0.636407	12.5963	0
	High	LAADDFR	4	25	6	IPI00008692 IPI:IPI00008692.1;IPI00295684 IPI:IPI00295684.1;IPI00217963 IPI:IPI00217963.2;IPI00384444 IPI:IPI00384444.4;IPI00291540 IPI:IPI00291540.3;IPI00450768 IPI:IPI00450768.4		0	0	0.004331	2.08106	2	807.399	-0.462942	28.4752	0
	High	LVLQIDNAK	2	1	1	IPI00008692 IPI:IPI00008692.1		0	0	0.01158	1.54554	2	1013.6	-0.998695	39.0725	0
	High	ETmQFLNDR	1	9	3	IPI00008692 IPI:IPI00008692.1;IPI00291540 IPI:IPI00291540.3;IPI00297632 IPI:IPI00297632.3	M3(Oxidation)	0	0.004	0.01237	2.21274	2	1169.53	0.586918	28.0461	0
IPI00431749 IPI:IPI00431749.1	TREMBL:Q6P1A5;Q6KB66 Tax_Id=9606 Keratin b20	8.87019	6.86	1	3	3	4	452	50.4788	5.66846
	A2	Sequence	# PSMs	# Proteins	# Protein Groups	Protein Group Accessions	Modifications	ΔCn	q-Value	PEP	XCorr	Charge	MH+ [Da]	ΔM [ppm]	RT [min]	# Missed Cleavages
	High	SLEEAEAYSR	2	1	1	IPI00431749 IPI:IPI00431749.1		0	0	5.994e-08	2.80777	2	1154.53	0.269496	26.5208	0
	High	SAEYGSSLQSSR	1	1	1	IPI00431749 IPI:IPI00431749.1		0	0	0.007367	2.44621	2	1271.59	1.88689	19.4165	0
	High	SQLEEQAAR	1	1	1	IPI00431749 IPI:IPI00431749.1		0	0	0.0009792	1.77809	2	1031.51	0.575204	13.0053	0
YBR118W	TEF2 SGDID:S000000322, Chr II from 477671-479047, Genome Release 64-2-1, Verified ORF, "Translational elongation factor EF-1 alpha; also encoded by TEF1; functions in the binding reaction of aminoacyl-tRNA (AA-tRNA) to ribosomes; TEF2-RFP levels increase during replicative aging; may also have a role in tRNA re-export from the nucleus; TEF2 has a paralog, TEF1, that arose from the whole genome du…	8.70143	6.11	1	3	3	4	458	50.0012	9.0415
	A2	Sequence	# PSMs	# Proteins	# Protein Groups	Protein Group Accessions	Modifications	ΔCn	q-Value	PEP	XCorr	Charge	MH+ [Da]	ΔM [ppm]	RT [min]	# Missed Cleavages
	High	IGGIGTVPVGR	2	1	1	YBR118W		0	0	0.0003422	3.36744	2	1025.61	-0.113376	37.1554	0
	High	LPLQDVYK	1	1	1	YBR118W		0	0	0.0003867	2.47147	2	975.551	0.0211718	41.5238	0
	High	QTVAVGVIK	1	1	1	YBR118W		0	0.004	0.0128	1.39717	2	914.567	-0.0537632	30.6083	0
YLR110C	CCW12 SGDID:S000004100, Chr XII from 370098-369697, Genome Release 64-2-1, reverse complement, Verified ORF, "Cell wall mannoprotein; plays a role in maintenance of newly synthesized areas of cell wall; localizes to periphery of small buds, septum region of larger buds, and shmoo tip; CCW12 has a paralog, YDR134C, that arose from the whole genome duplication"	6.69895	12.03	1	1	1	3	133	13.0495	4.64014
	A2	Sequence	# PSMs	# Proteins	# Protein Groups	Protein Group Accessions	Modifications	ΔCn	q-Value	PEP	XCorr	Charge	MH+ [Da]	ΔM [ppm]	RT [min]	# Missed Cleavages
	High	nGTSTAAPVTSTEAPK	3	1	1	YLR110C	N1(HexNAc)	0	0	2.547e-09	2.81932	2	1734.84	0.631372	18.1783	0
YBR019C	GAL10 SGDID:S000000223, Chr II from 278352-276253, Genome Release 64-2-1, reverse complement, Verified ORF, "UDP-glucose-4-epimerase; catalyzes the interconversion of UDP-galactose and UDP-D-glucose in galactose metabolism; also catalyzes the conversion of alpha-D-glucose or alpha-D-galactose to their beta-anomers"	6.35338	4.15	1	3	3	3	699	78.1463	5.97314
	A2	Sequence	# PSMs	# Proteins	# Protein Groups	Protein Group Accessions	Modifications	ΔCn	q-Value	PEP	XCorr	Charge	MH+ [Da]	ΔM [ppm]	RT [min]	# Missed Cleavages
	High	AVGESTQIPLR	1	1	1	YBR019C		0	0	0.00292	2.06994	2	1170.65	-0.74584	33.3326	0
	High	FVTIGAGTR	1	1	1	YBR019C		0	0.004	0.01237	2.33245	2	921.515	0.14884	30.8826	0
	High	QGFAIEPGR	1	1	1	YBR019C		0	0.004	0.01429	1.95099	2	974.506	0.269437	34.2617	0
IPI00297632 IPI:IPI00297632.3	SWISS-PROT:O76009 Tax_Id=9606 Keratin, type I cuticular Ha3-I	5.92049	9.9	4	4	5	6	404	45.9064	4.85596
	A2	Sequence	# PSMs	# Proteins	# Protein Groups	Protein Group Accessions	Modifications	ΔCn	q-Value	PEP	XCorr	Charge	MH+ [Da]	ΔM [ppm]	RT [min]	# Missed Cleavages
	High	ETmQFLNDR	1	9	3	IPI00008692 IPI:IPI00008692.1;IPI00291540 IPI:IPI00291540.3;IPI00297632 IPI:IPI00297632.3	M3(Oxidation)	0	0.004	0.01237	2.21274	2	1169.53	0.586918	28.0461	0
	High	LVVQIDNAK	1	5	1	IPI00297632 IPI:IPI00297632.3		0	0.004	0.01237	2.0988	2	999.583	-0.0107174	31.6071	0
	High	LASDDFR	2	3	1	IPI00297632 IPI:IPI00297632.3		0	0.004	0.0161	1.19246	2	823.394	-0.350576	21.5447	0
	High	LASYLEK	1	10	1	IPI00297632 IPI:IPI00297632.3		0	0.007	0.07577	1.60894	2	823.456	-0.124013	26.1782	0
	High	TIEELQQK	1	7	1	IPI00297632 IPI:IPI00297632.3		0	0.007	0.05069	1.58421	2	988.531	0.495082	20.4951	0
IPI00300053 IPI:IPI00300053.3	SWISS-PROT:Q9NSB4 TREMBL:Q701L7|REFSEQ_NP:NP_149022|ENSEMBL:ENSP00000257974 Tax_Id=9606 Keratin, type II cuticular Hb2	5.50331	3.51	1	2	2	3	513	56.6463	6.7417
	A2	Sequence	# PSMs	# Proteins	# Protein Groups	Protein Group Accessions	Modifications	ΔCn	q-Value	PEP	XCorr	Charge	MH+ [Da]	ΔM [ppm]	RT [min]	# Missed Cleavages
	High	AQYDDIASR	2	1	1	IPI00300053 IPI:IPI00300053.3		0	0	9.548e-05	2.01845	2	1038.48	-0.536003	22.3301	0
	High	LQQETENVK	1	1	1	IPI00300053 IPI:IPI00300053.3		0	0.006	0.02994	1.64888	2	1088.56	0.227804	11.5126	0
YAL038W	CDC19 SGDID:S000000036, Chr I from 71786-73288, Genome Release 64-2-1, Verified ORF, "Pyruvate kinase; functions as a homotetramer in glycolysis to convert phosphoenolpyruvate to pyruvate, the input for aerobic (TCA cycle) or anaerobic (glucose fermentation) respiration; regulated via allosteric activation by fructose bisphosphate; CDC19 has a paralog, PYK2, that arose from the whole genome dupli…	5.12379	3.2	1	2	2	3	500	54.5103	7.6792
	A2	Sequence	# PSMs	# Proteins	# Protein Groups	Protein Group Accessions	Modifications	ΔCn	q-Value	PEP	XCorr	Charge	MH+ [Da]	ΔM [ppm]	RT [min]	# Missed Cleavages
	High	TANDVLTIR	2	1	1	YAL038W		0	0	0.008445	2.74139	2	1002.56	-0.3986	36.071	0
	High	INFGIEK	1	1	1	YAL038W		0	0.004	0.02121	1.28364	2	820.456	-0.253491	39.2648	0
YCR031C	RPS14A SGDID:S000000627, Chr III from 177906-177500,178220-178214, Genome Release 64-2-1, reverse complement, Verified ORF, "Protein component of the small (40S) ribosomal subunit; required for ribosome assembly and 20S pre-rRNA processing; mutations confer cryptopleurine resistance; homologous to mammalian ribosomal protein S14 and bacterial S11; RPS14A has a paralog, RPS14B, that arose from the…	4.80326	17.52	2	2	2	2	137	14.5277	10.7261
	A2	Sequence	# PSMs	# Proteins	# Protein Groups	Protein Group Accessions	Modifications	ΔCn	q-Value	PEP	XCorr	Charge	MH+ [Da]	ΔM [ppm]	RT [min]	# Missed Cleavages
	High	IEDVTPVPSDSTR	1	2	1	YCR031C		0	0	0.0006044	2.93902	2	1415.7	0.524592	28.441	0
	High	TPGPGGQAALR	1	2	1	YCR031C		0	0.004	0.01237	1.86424	2	1024.55	-1.04	18.468	0
YJL158C	CIS3 SGDID:S000003694, Chr X from 122948-122265, Genome Release 64-2-1, reverse complement, Verified ORF, "Mannose-containing glycoprotein constituent of the cell wall; member of the PIR (proteins with internal repeats) family"	4.75337	3.52	5	1	1	2	227	23.2272	4.67822
	A2	Sequence	# PSMs	# Proteins	# Protein Groups	Protein Group Accessions	Modifications	ΔCn	q-Value	PEP	XCorr	Charge	MH+ [Da]	ΔM [ppm]	RT [min]	# Missed Cleavages
	High	IGSIVANR	2	5	1	YJL158C		0	0	0.01214	2.57067	2	829.489	0.0614906	21.3143	0
YFL039C	ACT1 SGDID:S000001855, Chr VI from 54377-53260,54696-54687, Genome Release 64-2-1, reverse complement, Verified ORF, "Actin; structural protein involved in cell polarization, endocytosis, and other cytoskeletal functions"	4.12058	5.6	1	2	2	2	375	41.6629	5.68115
	A2	Sequence	# PSMs	# Proteins	# Protein Groups	Protein Group Accessions	Modifications	ΔCn	q-Value	PEP	XCorr	Charge	MH+ [Da]	ΔM [ppm]	RT [min]	# Missed Cleavages
	High	DSYVGDEAQSK	1	1	1	YFL039C		0	0.004	0.0146	2.2232	2	1198.52	0.0877463	16.059	0
	High	AGFAGDDAPR	1	1	1	YFL039C		0	0.004	0.01763	1.89738	2	976.448	-0.0629974	19.801	0
YDL229W	SSB1 SGDID:S000002388, Chr IV from 44065-45906, Genome Release 64-2-1, Verified ORF, "Cytoplasmic ATPase that is a ribosome-associated molecular chaperone; functions with J-protein partner Zuo1p; may be involved in folding of newly-made polypeptide chains; member of the HSP70 family; interacts with phosphatase subunit Reg1p; SSB1 has a paralog, SSB2, that arose from the whole genome duplication"	3.79553	1.31	2	1	1	2	613	66.5606	5.43994
	A2	Sequence	# PSMs	# Proteins	# Protein Groups	Protein Group Accessions	Modifications	ΔCn	q-Value	PEP	XCorr	Charge	MH+ [Da]	ΔM [ppm]	RT [min]	# Missed Cleavages
	High	NQAALNPR	2	2	1	YDL229W		0	0.004	0.01237	1.79767	2	883.475	0.475185	12.1548	0
YMR301C	ATM1 SGDID:S000004916, Chr XIII from 869627-867555, Genome Release 64-2-1, reverse complement, Verified ORF, "Mitochondrial inner membrane ATP-binding cassette (ABC) transporter; exports mitochondrially synthesized precursors of iron-sulfur (Fe/S) clusters to the cytosol"	3.6491	1.16	1	1	1	2	690	77.4734	9.61279
	A2	Sequence	# PSMs	# Proteins	# Protein Groups	Protein Group Accessions	Modifications	ΔCn	q-Value	PEP	XCorr	Charge	MH+ [Da]	ΔM [ppm]	RT [min]	# Missed Cleavages
	High	EYDIDALR	2	1	1	YMR301C		0	0.006	0.02923	1.74626	2	994.484	-0.353071	28.6773	0
YOL012C	HTZ1 SGDID:S000005372, Chr XV from 303983-303579, Genome Release 64-2-1, reverse complement, Verified ORF, "Histone variant H2AZ; exchanged for histone H2A in nucleosomes by the SWR1 complex; involved in transcriptional regulation through prevention of the spread of silent heterochromatin; Htz1p-containing nucleosomes facilitate RNA Pol II passage by affecting correct assembly and modification st…	2.51716	6.72	1	1	1	1	134	14.274	10.6528
	A2	Sequence	# PSMs	# Proteins	# Protein Groups	Protein Group Accessions	Modifications	ΔCn	q-Value	PEP	XCorr	Charge	MH+ [Da]	ΔM [ppm]	RT [min]	# Missed Cleavages
	High	AGLQFPVGR	1	1	1	YOL012C		0	0.004	0.01346	2.51716	2	944.531	-0.758179	45.7853	0
YDR450W	RPS18A SGDID:S000002858, Chr IV from 1359923-1359969,1360405-1360798, Genome Release 64-2-1, Verified ORF, "Protein component of the small (40S) ribosomal subunit; homologous to mammalian ribosomal protein S18 and bacterial S13; RPS18A has a paralog, RPS18B, that arose from the whole genome duplication; protein increases in abundance and relocalizes from cytoplasm to nuclear foci upon DNA replica…	2.48371	7.53	1	1	1	1	146	17.0271	10.272
	A2	Sequence	# PSMs	# Proteins	# Protein Groups	Protein Group Accessions	Modifications	ΔCn	q-Value	PEP	XCorr	Charge	MH+ [Da]	ΔM [ppm]	RT [min]	# Missed Cleavages
	High	AGELTQEELER	1	1	1	YDR450W		0	0	7.362e-07	2.48371	2	1274.62	0.199975	29.7358	0
YBR020W	GAL1 SGDID:S000000224, Chr II from 279021-280607, Genome Release 64-2-1, Verified ORF, "Galactokinase; phosphorylates alpha-D-galactose to alpha-D-galactose-1-phosphate in the first step of galactose catabolism; expression regulated by Gal4p; GAL1 has a paralog, GAL3, that arose from the whole genome duplication"	2.44751	1.7	1	1	1	1	528	57.9073	6.72705
	A2	Sequence	# PSMs	# Proteins	# Protein Groups	Protein Group Accessions	Modifications	ΔCn	q-Value	PEP	XCorr	Charge	MH+ [Da]	ΔM [ppm]	RT [min]	# Missed Cleavages
	High	DYLTTSPVR	1	1	1	YBR020W		0	0	0.001211	2.44751	2	1051.54	0.963326	39.2132	0
YDR385W	EFT2 SGDID:S000002793, Chr IV from 1243230-1245758, Genome Release 64-2-1, Verified ORF, "Elongation factor 2 (EF-2), also encoded by EFT1; catalyzes ribosomal translocation during protein synthesis; contains diphthamide, the unique posttranslationally modified histidine residue specifically ADP-ribosylated by diphtheria toxin; EFT2 has a paralog, EFT1, that arose from the whole genome duplicatio…	2.42359	1.66	1	1	1	1	842	93.2302	6.31592
	A2	Sequence	# PSMs	# Proteins	# Protein Groups	Protein Group Accessions	Modifications	ΔCn	q-Value	PEP	XCorr	Charge	MH+ [Da]	ΔM [ppm]	RT [min]	# Missed Cleavages
	High	ETVESESSQTALSK	1	1	1	YDR385W		0	0	0.0007554	2.42359	2	1495.72	2.39792	21.0496	0
YER103W	SSA4 SGDID:S000000905, Chr V from 364589-366517, Genome Release 64-2-1, Verified ORF, "Heat shock protein that is highly induced upon stress; plays a role in SRP-dependent cotranslational protein-membrane targeting and translocation; member of the HSP70 family; cytoplasmic protein that concentrates in nuclei upon starvation; SSA4 has a paralog, SSA3, that arose from the whole genome duplication"	2.38269	1.71	2	1	1	1	642	69.6086	5.13525
	A2	Sequence	# PSMs	# Proteins	# Protein Groups	Protein Group Accessions	Modifications	ΔCn	q-Value	PEP	XCorr	Charge	MH+ [Da]	ΔM [ppm]	RT [min]	# Missed Cleavages
	High	VEIIANDQGNR	1	2	1	YER103W		0	0	0.00109	2.38269	2	1228.63	1.98551	23.5009	0
YGR043C	NQM1 SGDID:S000003275, Chr VII from 581436-580435, Genome Release 64-2-1, reverse complement, Verified ORF, "Transaldolase of unknown function; transcription is repressed by Mot1p and induced by alpha-factor and during diauxic shift; NQM1 has a paralog, TAL1, that arose from the whole genome duplication"	2.23049	2.4	2	1	1	1	333	37.2303	6.37939
	A2	Sequence	# PSMs	# Proteins	# Protein Groups	Protein Group Accessions	Modifications	ΔCn	q-Value	PEP	XCorr	Charge	MH+ [Da]	ΔM [ppm]	RT [min]	# Missed Cleavages
	High	VSTEVDAR	1	2	1	YGR043C		0	0.007	0.06512	2.23049	2	876.442	0.35387	12.4451	0
YGL123W	RPS2 SGDID:S000003091, Chr VII from 277617-278381, Genome Release 64-2-1, Verified ORF, "Protein component of the small (40S) subunit; essential for control of translational accuracy; phosphorylation by C-terminal domain kinase I (CTDK-I) enhances translational accuracy; methylated on one or more arginine residues by Hmt1p; homologous to mammalian ribosomal protein S2 and bacterial S5"	2.13422	4.33	1	1	1	1	254	27.433	10.4331
	A2	Sequence	# PSMs	# Proteins	# Protein Groups	Protein Group Accessions	Modifications	ΔCn	q-Value	PEP	XCorr	Charge	MH+ [Da]	ΔM [ppm]	RT [min]	# Missed Cleavages
	High	GSGIVASPAVK	1	1	1	YGL123W		0	0	0.006597	2.13422	2	985.569	1.67643	23.3432	0
YER131W	RPS26B SGDID:S000000933, Chr V from 423952-424311, Genome Release 64-2-1, Verified ORF, "Protein component of the small (40S) ribosomal subunit; homologous to mammalian ribosomal protein S26, no bacterial homolog; RPS26B has a paralog, RPS26A, that arose from the whole genome duplication"	2.10043	7.56	2	1	1	1	119	13.4383	10.9019
	A2	Sequence	# PSMs	# Proteins	# Protein Groups	Protein Group Accessions	Modifications	ΔCn	q-Value	PEP	XCorr	Charge	MH+ [Da]	ΔM [ppm]	RT [min]	# Missed Cleavages
	High	NIVEAAAVR	1	2	1	YER131W		0	0.004	0.01237	2.10043	2	942.537	0.225528	28.4017	0
YGL008C	PMA1 SGDID:S000002976, Chr VII from 482666-479910, Genome Release 64-2-1, reverse complement, Verified ORF, "Plasma membrane P2-type H+-ATPase; pumps protons out of cell; major regulator of cytoplasmic pH and plasma membrane potential; long-lived protein asymmetrically distributed at plasma membrane between mother cells and buds; accumulates at high levels in mother cells during aging, buds emerg…	2.00183	0.87	2	1	1	1	918	99.5562	5.10986
	A2	Sequence	# PSMs	# Proteins	# Protein Groups	Protein Group Accessions	Modifications	ΔCn	q-Value	PEP	XCorr	Charge	MH+ [Da]	ΔM [ppm]	RT [min]	# Missed Cleavages
	High	VVEILQNR	1	2	1	YGL008C		0	0	0.0015	2.00183	2	970.568	-0.0108567	33.2291	0
YLR259C	HSP60 SGDID:S000004249, Chr XII from 665002-663284, Genome Release 64-2-1, reverse complement, Verified ORF, "Tetradecameric mitochondrial chaperonin; required for ATP-dependent folding of precursor polypeptides and complex assembly; prevents aggregation and mediates protein refolding after heat shock; role in mtDNA transmission; phosphorylated"	1.85946	1.57	1	1	1	1	572	60.7139	5.31299
	A2	Sequence	# PSMs	# Proteins	# Protein Groups	Protein Group Accessions	Modifications	ΔCn	q-Value	PEP	XCorr	Charge	MH+ [Da]	ΔM [ppm]	RT [min]	# Missed Cleavages
	High	LSGGVAVIR	1	1	1	YLR259C		0	0.006	0.02379	1.85946	2	871.535	-0.669291	30.2222	0
YPR165W	RHO1 SGDID:S000006369, Chr XVI from 875368-875997, Genome Release 64-2-1, Verified ORF, "GTP-binding protein of the rho subfamily of Ras-like proteins; involved in establishment of cell polarity; regulates protein kinase C (Pkc1p) and the cell wall synthesizing enzyme 1,3-beta-glucan synthase (Fks1p and Gsc2p)"	1.78926	8.61	1	2	2	2	209	23.1378	6.22705
	A2	Sequence	# PSMs	# Proteins	# Protein Groups	Protein Group Accessions	Modifications	ΔCn	q-Value	PEP	XCorr	Charge	MH+ [Da]	ΔM [ppm]	RT [min]	# Missed Cleavages
	High	NDPQTIEQLR	1	1	1	YPR165W		0	0.004	0.01237	1.78926	2	1213.62	-0.567414	30.5812	0
	High	EVFEAATR	1	1	1	YPR165W		0	0.006	0.02278	1.57204	2	922.462	-1.10647	22.9754	0
YGR192C	TDH3 SGDID:S000003424, Chr VII from 883810-882812, Genome Release 64-2-1, reverse complement, Verified ORF, "Glyceraldehyde-3-phosphate dehydrogenase (GAPDH), isozyme 3; involved in glycolysis and gluconeogenesis; tetramer that catalyzes the reaction of glyceraldehyde-3-phosphate to 1,3 bis-phosphoglycerate; detected in the cytoplasm and cell wall; GAPDH-derived antimicrobial peptides secreted by…	0	6.33	2	1	1	1	332	35.7244	6.96143
	A2	Sequence	# PSMs	# Proteins	# Protein Groups	Protein Group Accessions	Modifications	ΔCn	q-Value	PEP	XCorr	Charge	MH+ [Da]	ΔM [ppm]	RT [min]	# Missed Cleavages
	High	VVITAPSSTAPmFVmGVNEEK	1	2	1	YGR192C	M12(Oxidation); M15(Oxidation)	0	0.004	0.01313	1.40581	3	2239.1	1.30602	50.4138	0
YMR105C	PGM2 SGDID:S000004711, Chr XIII from 477606-475897, Genome Release 64-2-1, reverse complement, Verified ORF, "Phosphoglucomutase; catalyzes the conversion from glucose-1-phosphate to glucose-6-phosphate, which is a key step in hexose metabolism; functions as the acceptor for a Glc-phosphotransferase; protein abundance increases in response to DNA replication stress; PGM2 has a paralog, PGM1, that…	0	2.11	2	1	1	1	569	63.0489	6.62451
	A2	Sequence	# PSMs	# Proteins	# Protein Groups	Protein Group Accessions	Modifications	ΔCn	q-Value	PEP	XCorr	Charge	MH+ [Da]	ΔM [ppm]	RT [min]	# Missed Cleavages
	High	LSGTGSSGATIR	1	2	1	YMR105C		0	0.003	0.01237	1.56626	2	1106.58	-0.511421	15.5809	0
YPL061W	ALD6 SGDID:S000005982, Chr XVI from 432588-434090, Genome Release 64-2-1, Verified ORF, "Cytosolic aldehyde dehydrogenase; activated by Mg2+ and utilizes NADP+ as the preferred coenzyme; required for conversion of acetaldehyde to acetate; constitutively expressed; locates to the mitochondrial outer surface upon oxidative stress"	0	2.2	1	1	1	1	500	54.3798	5.43994
	A2	Sequence	# PSMs	# Proteins	# Protein Groups	Protein Group Accessions	Modifications	ΔCn	q-Value	PEP	XCorr	Charge	MH+ [Da]	ΔM [ppm]	RT [min]	# Missed Cleavages
	High	NAGQIcSSGSR	1	1	1	YPL061W	C6(Carbamidomethyl)	0	0.007	0.04105	1.51906	2	1136.51	1.01492	9.97745	0
(a) Each row represents a protein group
(b) Score: Sum of the cross correlation factors of 0.8 or above for the identified peptides added to the peptide charge times the peptide relevance factor
(c) # proteins: Number of proteins within protein group, i.e. other proteins that might be associated with identified peptides
(d) # unique peptides: Number of distinct peptides in peptide group, i.e. peptides unique to this group
(e) # peptides: Number of all peptides within the protein group
(f) #PSMs: Peptide to Spectrum Matches, i.e. number of spectra identified to the protein group
(g) #AAs: Number of amino acids in the protein
(h) MW [kDa]: Molecular weight of identified proteins
(i) Calc. pl: Calculated isoelectric point for the identified protein
